# Supplementary material for: Transcriptomic and epigenomic analyses uncovered Lrrc15 as a contributing factor to cartilage damage in osteoarthritis
Source: Sci Rep. 2021 Oct 26;11:21107. doi: 10.1038/s41598-021-00269-8 (PMC8548547; doi:10.1038/s41598-021-00269-8)
Supplement: Supplementary file 2 — Supplementary Table S1. [file 41598_2021_269_MOESM2_ESM.xlsx]

## Sheet: 4 weeks
refseq_id	baseMean	log2FoldChange	lfcSE	stat	pvalue	padj	gene_symbol
NM_011314	7.30279	5.51374	1.65787	3.3258	0.00088165	0.0324223	Saa2
NM_010809	7362.4	3.68217	0.615429	5.9831	2.19e-09	1.44e-06	Mmp3
NM_022322	657.822	3.61385	0.996126	3.6279	0.000285732	0.0144511	Tnmd
NM_029568	297.563	3.5834	0.689113	5.20001	1.99e-07	6.45e-05	Mfap4
NM_028973	403.166	3.47781	0.359218	9.68161	3.61e-22	7.83e-18	Lrrc15
NM_173375	860.658	3.29006	0.457695	7.18833	6.56e-13	8.37e-10	Fam180a
NM_153539	24.7432	3.25126	0.773085	4.20557	2.6e-05	0.00232533	Brinp3
NM_030888	984.968	3.11884	0.543195	5.74166	9.38e-09	4.96e-06	C1qtnf3
NM_001163416	65.15	3.11393	0.593398	5.24762	1.54e-07	5.31e-05	Ptx4
NM_138684	15.4598	3.10502	0.816156	3.80445	0.000142121	0.00871075	Wfdc12
NM_177371	40.8606	2.9502	0.580563	5.08161	3.74e-07	9.44e-05	Tnfsf15
NM_133903	1215.72	2.89254	0.4355	6.64189	3.1e-11	3.54e-08	Spon2
NM_001082976	11.8284	2.84222	0.739209	3.84494	0.00012058	0.00797626	Tc2n
NM_177839	791.907	2.80804	0.545673	5.14602	2.66e-07	7.77e-05	Tnn
NM_011124	319.49	2.56103	0.636933	4.02088	5.8e-05	0.00435291	Ccl21a
NM_001193667	319.49	2.56103	0.636933	4.02088	5.8e-05	0.00435291	Gm1987
NM_027112	23.9574	2.48803	0.516054	4.82126	1.43e-06	0.000260098	Capns2
NR_040369	27.1206	2.47642	0.495265	5.00019	5.73e-07	0.000129443	Gm13293
NM_008350	65.9101	2.40131	0.422297	5.68631	1.3e-08	6.55e-06	Il11
NM_013590	774.258	2.34318	0.43399	5.39916	6.7e-08	2.59e-05	Lyz1
NR_045098	25.5556	2.34209	0.498805	4.69541	2.66e-06	0.000430829	Gm2115
NM_207667	18.4861	2.33302	0.604214	3.86125	0.000112807	0.00753099	Fgf14
NM_008524	75746.7	2.26578	0.345087	6.56583	5.17e-11	5.61e-08	Lum
NM_001177958	1150.79	2.24281	0.439592	5.10201	3.36e-07	8.88e-05	Gpm6b
NM_008311	66.9359	2.21834	0.619623	3.58014	0.00034341	0.016521	Htr2b
NM_025711	10216.4	2.20939	0.496537	4.4496	8.6e-06	0.00104278	Aspn
NM_001162977	255.112	2.19321	0.582081	3.76788	0.000164642	0.00967267	Megf6
NM_153171	19.6729	2.18935	0.682545	3.20762	0.00133838	0.0428302	Rgs13
NM_133357	15.3975	2.14904	0.666419	3.22476	0.00126079	0.04089	Krt75
NM_021443	501.866	2.11653	0.604696	3.50015	0.000465001	0.0204648	Ccl8
NM_181579	70.1671	2.0926	0.431589	4.84859	1.24e-06	0.000238744	Pof1b
NM_009626	47.4733	2.07541	0.479403	4.32916	1.5e-05	0.00147621	Adh7
NM_008973	196.23	2.07535	0.515805	4.02352	5.73e-05	0.00433444	Ptn
NM_028333	2039.79	2.06904	0.395799	5.22751	1.72e-07	5.82e-05	Angptl1
NM_024435	20.464	2.06053	0.586331	3.51428	0.000440951	0.0196858	Nts
NM_001126338	139.816	2.04827	0.407355	5.02823	4.95e-07	0.000114262	Prnd
NM_019626	14.9821	2.04742	0.601335	3.40478	0.000662167	0.0268543	Cbln1
NM_001271695	419.139	2.04207	0.278004	7.34549	2.05e-13	4.75e-10	Kcnj15
NM_009144	222.322	2.00034	0.606958	3.29568	0.000981841	0.0348814	Sfrp2
NM_010883	154.154	1.99191	0.442682	4.49966	6.81e-06	0.000902451	Ndp
NM_001111275	3564.44	1.98689	0.342106	5.80782	6.33e-09	3.81e-06	Igf1
NM_019759	4086.93	1.9848	0.469838	4.22444	2.4e-05	0.00217457	Dpt
NM_001033373	62.9215	1.9685	0.576592	3.41403	0.000640091	0.0263663	Cdk15
NM_001198766	9219.53	1.9628	0.431495	4.54883	5.39e-06	0.000764997	Postn
NM_178932	83.066	1.94116	0.378974	5.12214	3.02e-07	8.3e-05	Aoc2
NM_145467	2239.01	1.94103	0.557691	3.48048	0.000500513	0.0216327	Itgbl1
NM_175499	741.84	1.93413	0.269637	7.17309	7.33e-13	8.84e-10	Slitrk6
NM_016762	2815.26	1.92734	0.395304	4.87559	1.08e-06	0.000214053	Matn2
NM_001024720	353.713	1.83994	0.383824	4.7937	1.64e-06	0.000293597	Hmcn1
NM_172053	127.556	1.82	0.520202	3.49864	0.000467633	0.0205389	Adamts16
NM_001081333	53.3692	1.8149	0.415166	4.37151	1.23e-05	0.00129963	Plekhg4
NM_054041	1239.35	1.80923	0.341249	5.30179	1.15e-07	4.15e-05	Antxr1
NM_009610	55.6513	1.78764	0.516279	3.46255	0.00053509	0.0228091	Actg2
NM_030707	459.754	1.76458	0.462038	3.81912	0.000133931	0.00852171	Fcrls
NM_008966	821.155	1.76449	0.389462	4.53058	5.88e-06	0.000818117	Ptgfr
NM_053135	44.4925	1.75584	0.372859	4.70912	2.49e-06	0.000408938	Pcdhb10
NM_009917	640.701	1.74905	0.515554	3.39257	0.000692408	0.0275966	Ccr5
NM_028977	851.546	1.74807	0.430312	4.06234	4.86e-05	0.00380545	Lrrc17
NM_001256161	112.58	1.74588	0.383023	4.55815	5.16e-06	0.000752507	9430069I07Rik
NM_172826	18.4916	1.72556	0.546294	3.15866	0.00158498	0.0472678	Dact2
NM_009779	2030.66	1.70085	0.525481	3.23675	0.001209	0.0397451	C3ar1
NM_007539	37.0031	1.69617	0.476694	3.5582	0.000373401	0.0176892	Bdkrb1
NM_011823	1623.89	1.64188	0.39177	4.19092	2.78e-05	0.0024112	Gpr34
NM_174857	2037.57	1.64129	0.410624	3.99705	6.41e-05	0.00470639	Mamdc2
NR_046157	46.1513	1.59501	0.394621	4.04188	5.3e-05	0.00405091	Gm5086
NM_028450	723.528	1.5709	0.344915	4.55445	5.25e-06	0.00075498	Gulp1
NM_175501	67.8838	1.56919	0.340529	4.6081	4.06e-06	0.000612293	Adamts12
NM_001271446	9443.22	1.56359	0.410894	3.80534	0.000141611	0.00871075	Ly6a
NM_144544	89.9183	1.54061	0.436376	3.53045	0.000414846	0.0189976	2210407C18Rik
NM_008012	475.926	1.53808	0.374589	4.10605	4.02e-05	0.003283	Akr1b8
NM_001243072	1062.04	1.50101	0.39069	3.84195	0.00012206	0.00802526	Sema3a
NM_001162884	1108.27	1.49934	0.244165	6.1407	8.22e-10	5.94e-07	Igsf10
NM_134005	681.298	1.4911	0.408272	3.65221	0.000259993	0.0134311	Enpp3
NM_053141	112.513	1.47592	0.399305	3.69621	0.000218841	0.011724	Pcdhb16
NM_026778	1506.88	1.46812	0.342373	4.28807	1.8e-05	0.0017227	Cthrc1
NM_008546	1133.75	1.45836	0.2936	4.96715	6.79e-07	0.000144528	Mfap2
NM_010050	217.824	1.45332	0.263416	5.51719	3.44e-08	1.62e-05	Dio2
NM_008329	1249.36	1.44546	0.356906	4.04997	5.12e-05	0.00394125	Ifi204
NM_008610	11626.6	1.40767	0.318967	4.4132	1.02e-05	0.00117548	Mmp2
NM_144938	2253.89	1.40329	0.423231	3.31567	0.000914228	0.0331706	C1s1
NM_021472	7831	1.40058	0.412274	3.39721	0.000680773	0.0273532	Rnase4
NM_010317	168.994	1.3966	0.285419	4.89316	9.92e-07	0.000201218	Gng4
NM_009382	83.0046	1.38844	0.345032	4.02408	5.72e-05	0.00433444	Thy1
NM_001252055	5990.08	1.38666	0.384444	3.60692	0.000309854	0.0152874	Ly6c1
NM_009063	1417.46	1.38297	0.333258	4.14985	3.33e-05	0.0028307	Rgs5
NM_016675	61.5831	1.37821	0.42294	3.25865	0.00111944	0.0382494	Cldn2
NM_007986	8203.73	1.37139	0.24914	5.50448	3.7e-08	1.69e-05	Fap
NM_027531	60.4856	1.36697	0.356516	3.83424	0.000125953	0.00818208	Ppp2r2b
NM_147093	131.471	1.36654	0.412852	3.30999	0.000932998	0.0336826	Olfr558
NM_201362	205.149	1.36381	0.35649	3.82566	0.000130425	0.00834756	Ccdc68
NM_024495	166.494	1.35698	0.377401	3.5956	0.00032365	0.0157803	Car13
NM_177628	265.379	1.35419	0.249166	5.4349	5.48e-08	2.24e-05	Fam167a
NM_001111051	81.7996	1.35231	0.403125	3.35457	0.000794888	0.0298903	Dclk1
NM_021355	23407	1.3481	0.415823	3.24201	0.00118689	0.0393158	Fmod
NM_053129	58.2786	1.34603	0.389087	3.45946	0.000541263	0.0229371	Pcdhb4
NM_007963	186.932	1.34268	0.270033	4.9723	6.62e-07	0.000142967	Mecom
NM_133990	3352.15	1.33129	0.311534	4.27333	1.93e-05	0.00181664	Il13ra1
NM_027208	233.35	1.32885	0.390533	3.40266	0.000667331	0.0270132	Bdh2
NM_010276	1566.77	1.32542	0.399738	3.31571	0.000914092	0.0331706	Gem
NM_011311	6585.49	1.32322	0.365417	3.62113	0.000293319	0.0146978	S100a4
NM_201367	196.663	1.29746	0.367746	3.52815	0.000418479	0.0190751	Gpr176
NM_001161731	562.568	1.29274	0.382245	3.38196	0.000719695	0.0281355	Ang
NM_008760	6101.08	1.27647	0.394467	3.23593	0.00121247	0.0397988	Ogn
NM_007934	965.883	1.27645	0.271523	4.70106	2.59e-06	0.000422223	Enpep
NM_001170866	397.635	1.2739	0.24914	5.11321	3.17e-07	8.59e-05	Ncald
NM_008047	9847.02	1.27362	0.328394	3.87834	0.000105173	0.00710882	Fstl1
NM_178767	661.382	1.26556	0.27279	4.63932	3.5e-06	0.000536718	Agmo
NM_009855	102.653	1.25652	0.370527	3.39116	0.000695977	0.0276568	Cd80
NM_010016	3688.09	1.25194	0.330308	3.79021	0.000150523	0.0091226	Cd55
NM_019696	856.098	1.25099	0.255512	4.89603	9.78e-07	0.000200167	Cpxm1
NM_010171	307.804	1.23769	0.283276	4.36921	1.25e-05	0.00130639	F3
NM_007621	1696.77	1.22849	0.367179	3.34574	0.000820641	0.0306462	Cbr2
NM_007392	1657.06	1.21558	0.34343	3.53952	0.00040085	0.0186636	Acta2
NM_009808	752.858	1.19424	0.353955	3.374	0.000740855	0.0286636	Casp12
NM_010924	843.856	1.18557	0.335823	3.53034	0.000415027	0.0189976	Nnmt
NM_011593	4118.91	1.17937	0.359395	3.28154	0.00103241	0.0358953	Timp1
NM_009112	8735.82	1.17701	0.288474	4.08014	4.5e-05	0.00359026	S100a10
NM_001099298	70.1443	1.17681	0.352483	3.33863	0.000841939	0.0313337	Scn2a
NM_008536	4938.23	1.17508	0.33699	3.48698	0.000488515	0.0212411	Tm4sf1
NM_007730	1511.11	1.16953	0.257256	4.54619	5.46e-06	0.000769628	Col12a1
NM_016873	2757.24	1.16631	0.359242	3.24658	0.00116801	0.0389883	Wisp2
NM_011526	495.735	1.15883	0.337324	3.43534	0.000591801	0.0247405	Tagln
NM_008304	12881.2	1.15868	0.328706	3.52496	0.000423539	0.0191848	Sdc2
NM_029247	84.4818	1.15017	0.354195	3.24727	0.00116517	0.0389533	4930550C14Rik
NM_001033450	185.606	1.13617	0.336499	3.37644	0.000734299	0.0285082	Ifi211
NM_011198	453.396	1.13521	0.293164	3.87228	0.000107824	0.00726539	Ptgs2
NM_001081027	106.532	1.12776	0.35932	3.13861	0.0016975	0.0495704	Kcnt2
NR_040279	91.3303	1.11732	0.35542	3.14367	0.00166843	0.0488934	Dlx4os
NM_021412	455.011	1.11697	0.303872	3.67579	0.000237119	0.0125177	Mmp19
NM_013605	263.24	1.11088	0.304095	3.65307	0.000259119	0.0134197	Muc1
NM_001083316	3067.27	1.10681	0.295166	3.7498	0.000176978	0.0102397	Pdgfra
NM_183221	138.892	1.10056	0.298396	3.68825	0.000225799	0.0119784	Fat4
NM_001204910	840.29	1.08234	0.326137	3.31866	0.000904516	0.0329283	Ifi207
NM_177855	222.618	1.07696	0.336578	3.19975	0.00137547	0.043463	Med12l
NM_010231	796.007	1.07124	0.293545	3.64934	0.000262918	0.0135499	Fmo1
NR_002870	197.121	1.06749	0.324414	3.29051	0.00100007	0.035111	Dnm3os
NM_172815	563.488	1.06504	0.272361	3.9104	9.21e-05	0.00634679	Rspo2
NM_199015	401.678	1.06093	0.274546	3.86432	0.000111399	0.00745997	Phf11d
NM_026167	1280.37	1.05403	0.266104	3.96097	7.46e-05	0.00533864	Klhl13
NM_008908	6246.32	1.05262	0.218105	4.8262	1.39e-06	0.000255885	Ppic
NM_007936	110.461	1.05046	0.274714	3.82382	0.000131401	0.00838531	Epha4
NM_172781	130.356	1.03739	0.324768	3.19426	0.00140188	0.043828	Klhl4
NM_008495	10326	1.03082	0.293295	3.51463	0.00044036	0.0196858	Lgals1
NM_010008	548.686	1.02978	0.264226	3.89734	9.73e-05	0.00665668	Cyp2j6
NM_001122596	746.068	1.02947	0.268307	3.83692	0.000124589	0.00814219	P2ry10b
NM_001243008	4937.19	1.01989	0.319465	3.1925	0.00141049	0.0439728	Col6a3
NM_001204153	598.332	1.01681	0.259331	3.9209	8.82e-05	0.00611522	C1qtnf6
NM_011653	4073.06	1.01229	0.248769	4.06919	4.72e-05	0.00372218	Tuba1a
NM_172938	329	1.00663	0.28604	3.5192	0.000432846	0.019444	Scml4
NM_029614	1789.64	1.00286	0.308596	3.24976	0.00115503	0.0388538	Prss23
NM_011340	15324.6	1.00182	0.214835	4.6632	3.11e-06	0.00049305	Serpinf1
NM_010237	427.059	0.997474	0.274303	3.6364	0.000276477	0.0141415	Frk
NM_001048204	130.664	0.992663	0.312627	3.17523	0.00149718	0.045817	Zfp455
NM_001163686	365.686	0.98557	0.278696	3.53637	0.000405671	0.0187273	Dok5
NM_001081316	778.876	0.978777	0.261143	3.74804	0.000178219	0.0102841	Dsel
NM_198322	179.202	0.974995	0.246181	3.96048	7.48e-05	0.00533864	Zfp273
NM_008318	185095	0.96281	0.284094	3.38906	0.000701333	0.0278187	Ibsp
NM_010685	20921.4	0.958299	0.256918	3.72999	0.00019149	0.0107358	Lamp2
NM_133859	6820.67	0.944438	0.192813	4.89821	9.67e-07	0.000199845	Olfml3
NM_001193309	257.94	0.944376	0.285497	3.30783	0.000940202	0.0338863	Morc4
NM_010222	3839.2	0.938202	0.269367	3.48299	0.000495845	0.0214738	Fkbp7
NM_028882	2008.51	0.937975	0.213925	4.3846	1.16e-05	0.00124809	Sema3d
NM_030209	2816.95	0.935143	0.274144	3.41114	0.000646917	0.0264833	Crispld2
NM_053137	115.818	0.922065	0.273319	3.37359	0.000741958	0.0286636	Pcdhb12
NM_015734	6300.4	0.921044	0.204469	4.50457	6.65e-06	0.000896275	Col5a1
NR_045902	512.787	0.916589	0.292152	3.13737	0.0017047	0.0496671	Gm11747
NM_027127	4257.19	0.910454	0.256128	3.55469	0.000378431	0.0178885	Gpx8
NM_022563	4794.7	0.900076	0.270879	3.32279	0.000891205	0.032663	Ddr2
NM_001166391	40225.3	0.897748	0.283489	3.16678	0.00154134	0.046448	F13a1
NM_008482	536.537	0.891228	0.265372	3.35841	0.000783913	0.0297087	Lamb1
NM_016785	245.417	0.885004	0.273946	3.23057	0.00123542	0.040369	Tpmt
NM_011019	1882.2	0.867242	0.256629	3.37936	0.000726552	0.0283016	Osmr
NM_025703	2200.42	0.862116	0.263321	3.27401	0.00106033	0.0367509	Tceal8
NM_146162	3581.61	0.861974	0.25286	3.4089	0.000652252	0.0266014	Tmem119
NM_010437	852.207	0.858954	0.264438	3.24823	0.00116127	0.0388829	Hivep2
NM_028127	1425.31	0.858045	0.242615	3.53665	0.000405239	0.0187273	Frmd6
NM_024198	1090.03	0.857714	0.265477	3.23084	0.00123427	0.040369	Gpx7
NM_019989	10136.6	0.849796	0.263244	3.22816	0.00124588	0.0406086	Sh3bgrl
NM_026435	1544.32	0.849407	0.270116	3.1446	0.00166312	0.0488934	Ufm1
NM_010103	2377.2	0.847414	0.242092	3.50038	0.000464594	0.0204648	Edil3
NM_007594	26773.8	0.846901	0.258824	3.27211	0.00106746	0.036939	Calu
NM_016744	890.523	0.844561	0.198009	4.26527	2e-05	0.00185927	Pde1a
NM_001168655	561.104	0.826755	0.248149	3.33169	0.000863219	0.0320158	Socs2
NM_001204167	276.983	0.824477	0.222359	3.70786	0.000209015	0.0113375	Rapgef4
NM_001122954	553.576	0.818073	0.235745	3.47015	0.000520159	0.0223483	Pla2g5
NM_027384	246.972	0.814634	0.232956	3.49694	0.000470633	0.0206248	Tet1
NM_178845	918.307	0.813127	0.250101	3.25119	0.00114923	0.0387791	Zfp277
NM_172643	574.267	0.812634	0.206314	3.93882	8.19e-05	0.00577266	Zbtb41
NM_018881	368.677	0.807195	0.217038	3.71914	0.000199898	0.0110643	Fmo2
NM_012043	6632.38	0.806083	0.217328	3.70907	0.000208022	0.0113119	Islr
NM_007542	24525.7	0.780918	0.235613	3.31442	0.000918345	0.0332643	Bgn
NM_138751	852.716	0.77869	0.217659	3.57757	0.000346797	0.016647	Tmem47
NM_007715	556.252	0.777297	0.231127	3.36307	0.000770808	0.0294997	Clock
NM_010681	1053.13	0.74558	0.195562	3.8125	0.000137567	0.00866627	Lama4
NM_029847	978.853	0.740233	0.233666	3.16792	0.00153536	0.046332	Arsk
NM_175464	312.596	0.726066	0.231511	3.1362	0.00171153	0.0497124	Pkp4
NM_001040088	286.634	0.70985	0.21376	3.32078	0.000897647	0.0327981	Sytl2
NM_001042591	3867.09	0.700006	0.218146	3.20888	0.00133252	0.0427058	Arrdc3
NM_199316	360.446	0.68533	0.210885	3.24977	0.00115497	0.0388538	Cep162
NM_013922	637.609	0.678838	0.201664	3.36618	0.000762175	0.0293263	Zfp354c
NM_031397	1005.97	0.667099	0.211217	3.15836	0.0015866	0.0472678	Bicc1
NM_001004362	949.614	0.623042	0.184214	3.38216	0.00071918	0.0281355	2610008E11Rik
NM_016780	2537.7	-0.709839	0.215943	-3.28715	0.00101206	0.0354744	Itgb3
NM_020266	1468.88	-0.732011	0.231008	-3.16877	0.00153083	0.0463242	Dnajb2
NR_045567	1180.64	-0.742334	0.227901	-3.25726	0.00112491	0.0382559	Fam214b
NM_174847	580.245	-0.754675	0.236112	-3.19627	0.00139219	0.0436162	C2cd2
NM_020493	434.934	-0.772947	0.244753	-3.15807	0.00158816	0.0472678	Srf
NM_199447	348.881	-0.800817	0.250009	-3.20314	0.00135936	0.0433532	Rrp12
NM_001168621	729.062	-0.802368	0.247357	-3.24376	0.00117963	0.0391888	Znrf1
NM_007598	2202.8	-0.854592	0.229712	-3.72028	0.000199	0.0110427	Cap1
NM_001114595	2954.43	-0.858176	0.269474	-3.18464	0.00144936	0.0448597	Ehbp1l1
NM_175413	329.02	-0.895443	0.279417	-3.20469	0.00135209	0.0432053	Lrrc39
NM_017379	1294.96	-0.900269	0.284075	-3.16913	0.00152897	0.0463242	Tuba8
NM_001199025	278.801	-0.908662	0.288438	-3.15028	0.00163112	0.0482549	Pla2g6
NM_010721	547.007	-0.932694	0.25047	-3.72377	0.000196267	0.0109732	Lmnb1
NM_146118	363.928	-0.945155	0.262388	-3.60212	0.000315634	0.0154939	Slc25a25
NM_001081109	272.313	-0.945859	0.29845	-3.16924	0.00152836	0.0463242	Lmtk2
NM_010701	2626.18	-0.955061	0.242633	-3.93624	8.28e-05	0.00581179	Cnmd
NM_001168288	191.644	-0.958716	0.271091	-3.53651	0.000405451	0.0187273	Arhgap39
NM_030074	740.351	-0.965922	0.290244	-3.32797	0.000874819	0.0322805	Zfp687
NM_001079849	296.707	-0.977329	0.275241	-3.5508	0.000384056	0.0180365	Paip1
NM_028800	1277.9	-0.987887	0.309093	-3.19608	0.0013931	0.0436162	Stk40
NM_009243	261.742	-0.991671	0.262935	-3.77155	0.000162237	0.00959141	Serpina1a
NM_001177833	3221.07	-0.996623	0.317752	-3.13648	0.0017099	0.0497124	Smox
NM_001081326	1048.73	-1.0022	0.293564	-3.41389	0.000640414	0.0263663	Agl
NM_007771	617.52	-1.00945	0.283037	-3.56648	0.000361811	0.0172532	Cry1
NM_001198787	345.711	-1.01408	0.308817	-3.28377	0.00102429	0.0357876	Aatk
NM_028762	281.817	-1.04619	0.296006	-3.53436	0.000408766	0.0188301	Rbm19
NM_201407	570.107	-1.04677	0.244208	-4.2864	1.82e-05	0.0017281	Dennd4b
NM_001164567	1779.93	-1.04878	0.324005	-3.23693	0.00120825	0.0397451	Vill
NM_001168561	196.787	-1.05251	0.308391	-3.41289	0.000642768	0.0264131	Zfp446
NM_173734	398.828	-1.05683	0.304783	-3.46749	0.000525336	0.0224817	Tmem87a
NM_198414	129.345	-1.0631	0.289534	-3.67177	0.000240876	0.0126852	Paqr9
NM_001033630	347.823	-1.06633	0.31506	-3.38451	0.000713042	0.0281289	2310061I04Rik
NM_011436	1244.47	-1.07833	0.307642	-3.50515	0.000456355	0.0202485	Sorl1
NM_009244	3312.3	-1.0871	0.315479	-3.44589	0.000569191	0.0239336	Serpina1b
NM_009246	2440.33	-1.08765	0.300254	-3.62245	0.000291822	0.0146573	Serpina1d
NM_001081291	278.973	-1.08833	0.315658	-3.44782	0.00056512	0.0238086	Ccdc88b
NM_145438	104.419	-1.09355	0.316061	-3.45992	0.000540338	0.0229371	Llgl2
NM_001163447	718.721	-1.10317	0.338496	-3.25904	0.0011179	0.0382494	Mapk8ip3
NM_013820	714.755	-1.10765	0.343135	-3.22802	0.0012465	0.0406086	Hk2
NM_010777	341.781	-1.14362	0.307816	-3.71528	0.000202981	0.0111739	Mbp
NM_010192	1301.98	-1.14809	0.332172	-3.45633	0.000547588	0.0231148	Fem1a
NM_011299	510.48	-1.15779	0.304881	-3.79753	0.000146148	0.00890722	Rps6ka2
NM_001081641	74.8605	-1.16946	0.371901	-3.14455	0.00166343	0.0488934	Pitpnm3
NM_025508	864.284	-1.17493	0.344989	-3.4057	0.000659944	0.0268142	Gmpr
NM_019809	862.762	-1.18386	0.374957	-3.15732	0.00159227	0.0473253	Pdlim5
NM_001177307	59255.8	-1.18398	0.360848	-3.28111	0.00103399	0.0358953	Aldoa
NM_001164253	23613.5	-1.19244	0.375494	-3.17565	0.00149499	0.0458147	Tpm1
NM_011697	466.517	-1.19526	0.371303	-3.21909	0.00128599	0.041521	Vegfb
NM_024228	73.7993	-1.20051	0.345933	-3.47036	0.000519758	0.0223483	Gdpd3
NR_045069	94.9541	-1.20193	0.36195	-3.3207	0.000897915	0.0327981	Gm16576
NM_175096	399.4	-1.20732	0.332411	-3.63202	0.000281212	0.0142701	Stbd1
NM_176933	50.0293	-1.21056	0.380971	-3.17756	0.00148518	0.0457084	Dusp4
NM_173021	1462.42	-1.21418	0.361542	-3.35833	0.000784151	0.0297087	Phka1
NM_182997	817.884	-1.22072	0.383557	-3.18262	0.0014595	0.0450453	Prkab2
NM_008824	166.477	-1.23109	0.366411	-3.35984	0.000779863	0.0296866	Pfkfb1
NM_001039376	3482.81	-1.23296	0.378836	-3.2546	0.00113551	0.0384355	Pde4dip
NM_019684	296.251	-1.23545	0.359738	-3.43429	0.000594101	0.0247889	Srpk3
NR_004843	1403.43	-1.27231	0.395855	-3.21409	0.0013086	0.0420011	Gm44502
NM_013415	407.091	-1.27927	0.363059	-3.5236	0.000425734	0.019244	Atp1b2
NM_175207	651.411	-1.29228	0.29522	-4.37734	1.2e-05	0.00128401	Ankrd9
NM_009023	134.732	-1.30108	0.403165	-3.22717	0.00125023	0.0406691	Rapsn
NM_008156	3763.5	-1.32175	0.373356	-3.54019	0.000399843	0.0186567	Gpld1
NM_010113	77.6834	-1.34917	0.418654	-3.22264	0.00127016	0.0411323	Egf
NM_019741	158.893	-1.35508	0.313095	-4.32803	1.5e-05	0.00147708	Slc2a5
NM_001033409	3901.3	-1.3619	0.377798	-3.60485	0.000312331	0.0153666	Lgr6
NM_022318	247.387	-1.38419	0.335868	-4.12123	3.77e-05	0.00312425	Popdc2
NM_030678	1633.8	-1.39019	0.335726	-4.14083	3.46e-05	0.00293286	Gys1
NM_008748	325.151	-1.40917	0.372393	-3.7841	0.000154268	0.0092918	Dusp8
NM_139305	298.806	-1.42984	0.383222	-3.7311	0.000190644	0.0107358	Car9
NM_009895	178.039	-1.44029	0.393939	-3.65613	0.000256056	0.0133229	Cish
NM_028733	715.134	-1.46516	0.466104	-3.14343	0.00166982	0.0488934	Pacsin3
NM_145684	45.8408	-1.46606	0.452016	-3.24337	0.00118125	0.0391888	Alox12e
NM_007946	5072.01	-1.47647	0.305621	-4.83105	1.36e-06	0.00025186	Epx
NM_001164320	867.688	-1.48165	0.388669	-3.81212	0.000137779	0.00866627	Chadl
NM_080639	345.131	-1.48176	0.340483	-4.35193	1.35e-05	0.00138099	Timp4
NM_178703	110.324	-1.48258	0.39126	-3.78926	0.000151097	0.00913192	Slc6a1
NM_001170847	78.8781	-1.48756	0.393389	-3.78139	0.000155952	0.00932149	Rbm20
NM_010444	756.512	-1.50858	0.416946	-3.61817	0.000296694	0.0147985	Nr4a1
NM_198112	178.049	-1.51604	0.409186	-3.70502	0.000211371	0.0114075	Ostn
NM_001177691	60.5734	-1.5195	0.375488	-4.04674	5.19e-05	0.00398189	Gal3st1
NM_008773	201.461	-1.52728	0.450058	-3.39352	0.000690006	0.027571	P2ry2
NM_028518	28.8981	-1.53209	0.478943	-3.1989	0.00137954	0.043463	Col20a1
NM_023184	1563.29	-1.54969	0.422709	-3.6661	0.000246282	0.0128451	Klf15
NM_016869	619.725	-1.55284	0.390406	-3.97751	6.96e-05	0.00507047	Corin
NR_027651	464.652	-1.55628	0.454196	-3.42644	0.000611551	0.0254192	Meg3
NM_133723	658.777	-1.55831	0.468051	-3.32937	0.000870427	0.0322247	Asph
NM_178870	843.471	-1.55853	0.491784	-3.16914	0.00152892	0.0463242	Hs3st3a1
NM_134147	717.182	-1.56536	0.482534	-3.24405	0.00117844	0.0391888	Macrod1
NM_001113373	42.532	-1.57774	0.446635	-3.53251	0.00041164	0.0189223	Shank2
NM_008812	907.908	-1.58674	0.363411	-4.36625	1.26e-05	0.00131218	Padi2
NM_011892	720.189	-1.58777	0.498848	-3.18287	0.00145824	0.0450453	Sgcg
NM_001159320	343.566	-1.60459	0.50147	-3.19977	0.00137539	0.043463	Cacnb1
NM_001039677	79.1334	-1.6074	0.455583	-3.52823	0.000418343	0.0190751	Slc30a2
NM_172476	55.5697	-1.61085	0.40257	-4.00142	6.3e-05	0.00465775	Tmc7
NM_011079	666.382	-1.61364	0.507954	-3.17674	0.00148941	0.0457084	Phkg1
NM_009660	2197.05	-1.6211	0.317778	-5.10135	3.37e-07	8.88e-05	Alox15
NM_029981	430.019	-1.63036	0.519678	-3.13725	0.0017054	0.0496671	Adamtsl2
NM_001008533	349.129	-1.63094	0.432907	-3.76741	0.000164949	0.00967267	Adora1
NM_001114087	1505.64	-1.63385	0.46908	-3.48308	0.000495673	0.0214738	Pdlim7
NM_001044380	376.646	-1.63772	0.511985	-3.19876	0.00138019	0.043463	Hhipl1
NM_008842	254.524	-1.63964	0.30114	-5.44477	5.19e-08	2.21e-05	Pim1
NM_001033597	111.634	-1.65158	0.445197	-3.70977	0.000207448	0.0113119	Acsl6
NM_013864	8076.89	-1.65377	0.469868	-3.51964	0.00043213	0.019444	Ndrg2
NM_018805	470.765	-1.65377	0.446433	-3.70441	0.000211883	0.0114075	Hs3st3b1
NM_173769	43.0852	-1.66055	0.449756	-3.69212	0.000222394	0.0118557	Zfp641
NM_008484	140.947	-1.66409	0.512152	-3.24921	0.00115727	0.0388689	Lamb3
NR_040292	263.961	-1.66907	0.518423	-3.21951	0.00128409	0.041521	2310040G24Rik
NM_007421	3843.1	-1.67083	0.390366	-4.28017	1.87e-05	0.0017694	Adssl1
NM_023341	3745.92	-1.68355	0.450544	-3.7367	0.000186448	0.01059	Coq8a
NM_010271	1434.72	-1.69271	0.508484	-3.32892	0.000871821	0.0322247	Gpd1
NM_013743	1047.22	-1.69527	0.3758	-4.5111	6.45e-06	0.000883718	Pdk4
NM_138582	78.4959	-1.69828	0.514006	-3.304	0.00095316	0.034176	Vwa7
NM_178143	317.564	-1.71336	0.452884	-3.78323	0.000154806	0.0092918	Prkaa2
NM_201531	31.0045	-1.72232	0.528868	-3.25661	0.00112753	0.0382847	Kcnf1
NM_181407	185.005	-1.72458	0.51078	-3.37637	0.000734482	0.0285082	Me3
NM_013571	53.4529	-1.7283	0.537151	-3.21754	0.00129297	0.0416843	Ksr1
NM_144557	79.022	-1.73013	0.475043	-3.64204	0.000270484	0.013874	Myrip
NM_001005423	180.906	-1.73628	0.487502	-3.56158	0.000368629	0.0175398	Mreg
NM_001101475	185.308	-1.75105	0.517668	-3.38258	0.000718093	0.0281355	F830016B08Rik
NM_009161	397.751	-1.75615	0.486349	-3.61089	0.000305147	0.0151159	Sgca
NM_001145972	57.0694	-1.76341	0.397766	-4.43328	9.28e-06	0.00108265	Adgrg5
NM_178405	1738.14	-1.76538	0.514146	-3.43361	0.000595604	0.0248039	Atp1a2
NM_029182	89.0217	-1.76663	0.529481	-3.33653	0.000848321	0.0315172	Rasd2
NM_080451	795.709	-1.7681	0.44819	-3.94498	7.98e-05	0.00565873	Synpo2
NM_175329	2296.82	-1.77763	0.481858	-3.68911	0.000225037	0.0119672	Chchd10
NM_013468	51.5823	-1.77858	0.494143	-3.59933	0.00031904	0.0156218	Ankrd1
NM_199465	471.435	-1.79563	0.477708	-3.75885	0.000170693	0.00995574	Nexn
NR_028445	375.949	-1.82732	0.503985	-3.62574	0.000288136	0.0145388	F930015N05Rik
NM_010801	694.624	-1.82835	0.553185	-3.30512	0.000949351	0.0341097	Mlf1
NM_001012401	4013.46	-1.83519	0.542141	-3.38507	0.000711595	0.0281289	Hspb6
NR_037997	50.9344	-1.83795	0.491093	-3.74257	0.00018215	0.0104553	2310015D24Rik
NM_001042606	52.7138	-1.83871	0.385948	-4.76414	1.9e-06	0.000329116	Sstr2
NM_010867	1318.9	-1.84561	0.35877	-5.14428	2.69e-07	7.77e-05	Myom1
NM_020604	365.072	-1.85292	0.453925	-4.08199	4.47e-05	0.00357493	Jph1
NM_172710	138.564	-1.8565	0.550336	-3.3734	0.000742451	0.0286636	Sel1l3
NM_001081185	208.576	-1.85956	0.501291	-3.70953	0.000207641	0.0113119	Flnc
NM_009204	1033.89	-1.87948	0.512384	-3.66811	0.000244347	0.0127749	Slc2a4
NM_023566	21.0139	-1.88593	0.596664	-3.1608	0.00157339	0.0470218	Muc2
NM_023821	1295.28	-1.90301	0.47565	-4.00086	6.31e-05	0.00465775	Cmya5
NM_001163480	441.967	-1.90481	0.489968	-3.88763	0.000101229	0.00688514	Neurl1a
NR_046182	182.328	-1.91219	0.513913	-3.72084	0.00019856	0.0110427	A630019I02Rik
NM_013868	985.055	-1.92066	0.453285	-4.23721	2.26e-05	0.0020719	Hspb7
NM_133904	200.206	-1.92117	0.483986	-3.96947	7.2e-05	0.00522702	Acacb
NM_009523	84.5367	-1.92165	0.444242	-4.32569	1.52e-05	0.00148609	Wnt4
NM_001085509	92.0025	-1.93613	0.57199	-3.3849	0.000712047	0.0281289	Myom3
NM_028974	83.4227	-1.94254	0.606845	-3.20105	0.00136929	0.0434349	Kbtbd13
NM_027491	430.055	-1.95119	0.475972	-4.09938	4.14e-05	0.00335379	Rragd
NM_027551	155.934	-1.96286	0.550007	-3.5688	0.000358616	0.0171385	Klhl30
NM_007491	93.0181	-1.96601	0.624675	-3.14726	0.00164809	0.048585	Art5
NM_008862	1362.34	-1.9737	0.453726	-4.34999	1.36e-05	0.00138099	Pkia
NM_009792	142.836	-1.97809	0.552016	-3.58339	0.000339159	0.0163891	Camk2a
NM_021503	255.395	-1.99465	0.527816	-3.77907	0.000157417	0.00935748	Myoz2
NM_001195097	280.477	-1.99657	0.616087	-3.24072	0.00119227	0.0394341	3425401B19Rik
NM_001081047	217.36	-2.03736	0.606387	-3.35983	0.000779894	0.0296866	Cnksr1
NM_001166030	433.339	-2.04628	0.571197	-3.58244	0.000340401	0.0164126	Mylk4
NM_001033437	72.5966	-2.06073	0.58208	-3.54028	0.000399707	0.0186567	Lsmem1
NM_007627	32.6575	-2.06224	0.58029	-3.5538	0.000379706	0.0179097	Cckbr
NM_010174	426.834	-2.07119	0.598815	-3.45881	0.000542564	0.0229474	Fabp3
NM_009694	1007.36	-2.0746	0.501244	-4.13891	3.49e-05	0.00294605	Apobec2
NR_037976	26.3726	-2.08144	0.638424	-3.26028	0.00111302	0.0382494	Gm15179
NM_026183	102.785	-2.08959	0.580633	-3.59881	0.000319679	0.0156218	Slc47a1
NM_009416	12131.2	-2.09354	0.55595	-3.7657	0.000166081	0.00971285	Tpm2
NM_013645	10625.4	-2.09839	0.599096	-3.5026	0.000460744	0.0204016	Pvalb
NM_145922	97.1071	-2.10224	0.636866	-3.30091	0.000963703	0.0343906	Kcnc4
NR_033261	436.74	-2.10373	0.565037	-3.72317	0.000196735	0.0109732	Prr33
NM_013648	995.598	-2.1238	0.529233	-4.01298	6e-05	0.00447043	Rtn2
NM_026509	224.607	-2.12758	0.523463	-4.06443	4.81e-05	0.00378513	Cavin4
NM_001033340	191.491	-2.12803	0.627319	-3.39226	0.00069319	0.0275966	Lrrc30
NM_009944	760.922	-2.13526	0.578065	-3.6938	0.000220927	0.0118066	Cox7a1
NM_080464	217.14	-2.16674	0.596101	-3.63485	0.000278139	0.0141661	Ppp1r3a
NM_031166	2305.64	-2.18134	0.603684	-3.61337	0.000302242	0.0150063	Id4
NR_038055	266.975	-2.19266	0.682197	-3.21412	0.00130847	0.0420011	2310065F04Rik
NM_008421	106.23	-2.21013	0.650531	-3.39743	0.000680218	0.0273532	Kcnc1
NM_001127725	21.194	-2.21458	0.66087	-3.351	0.000805192	0.0301731	Sec14l5
NM_009405	15137.1	-2.21619	0.535759	-4.13655	3.53e-05	0.002965	Tnni2
NM_148937	224.828	-2.21805	0.603378	-3.67605	0.000236876	0.0125177	Plcd4
NM_007906	148.408	-2.21991	0.648775	-3.42169	0.000622333	0.0257686	Eef1a2
NM_026056	587.144	-2.22417	0.51856	-4.28912	1.79e-05	0.00172214	Cap2
NM_001134697	161.168	-2.22421	0.493294	-4.50889	6.52e-06	0.000883718	Ctxn3
NM_133485	143.359	-2.23546	0.686117	-3.25813	0.00112149	0.0382559	Ppp1r14c
NM_011797	99.0744	-2.24337	0.611546	-3.66835	0.000244117	0.0127749	Car14
NM_010602	50.1238	-2.26982	0.710989	-3.19248	0.00141057	0.0439728	Kcnj11
NM_080444	264.412	-2.28083	0.552715	-4.12659	3.68e-05	0.00307249	Asb10
NM_007994	137.58	-2.28329	0.583228	-3.91492	9.04e-05	0.00624877	Fbp2
NM_133199	138.58	-2.29003	0.632178	-3.62244	0.000291835	0.0146573	Scn4a
NM_021477	195.501	-2.29061	0.548451	-4.1765	2.96e-05	0.00253871	Rbfox1
NM_144534	2578.78	-2.30652	0.534497	-4.3153	1.59e-05	0.00155074	Tmem38a
NM_021566	578.498	-2.31182	0.582888	-3.96614	7.3e-05	0.00528285	Jph2
NM_001013024	557.358	-2.31305	0.511898	-4.51858	6.23e-06	0.000860366	Usp13
NM_016798	885.729	-2.31308	0.517817	-4.46699	7.93e-06	0.00101248	Pdlim3
NM_001141983	19.7296	-2.31614	0.732404	-3.16238	0.00156485	0.0469408	Golga7b
NM_021359	46.4619	-2.32685	0.62242	-3.7384	0.000185198	0.0105466	Itgb6
NM_021285	14714.8	-2.33557	0.613207	-3.80878	0.000139654	0.00871075	Myl1
NM_016754	12846.3	-2.34088	0.574571	-4.07413	4.62e-05	0.00366581	Mylpf
NM_080847	88.4273	-2.34284	0.595886	-3.93168	8.44e-05	0.00590394	Asb15
NM_001253858	165.343	-2.34625	0.71288	-3.29123	0.000997498	0.0350773	Tmem52
NM_010855	26719.8	-2.35291	0.608697	-3.86549	0.000110867	0.0074473	Myh4
NM_133363	49.3382	-2.35455	0.690894	-3.40797	0.000654471	0.0266417	Myoz3
NM_001270646	144.118	-2.35833	0.648623	-3.63591	0.000277004	0.0141415	Prob1
NM_013456	13330.3	-2.36656	0.633751	-3.73422	0.000188299	0.0106672	Actn3
NM_007582	447.301	-2.36927	0.487996	-4.85511	1.2e-06	0.000233092	Cacng1
NM_001013013	146.415	-2.39602	0.60696	-3.94758	7.89e-05	0.00561602	Dhrs7c
NM_001170748	236.563	-2.39707	0.571386	-4.19519	2.73e-05	0.00237573	Asb14
NM_029569	366.256	-2.40037	0.514472	-4.66571	3.08e-06	0.000490669	Asb5
NM_001013799	167.407	-2.4036	0.675449	-3.55852	0.000372944	0.0176892	Mettl21c
NM_001033303	1322.78	-2.40557	0.572667	-4.20065	2.66e-05	0.00234747	Ampd1
NM_001081198	289.626	-2.40652	0.539996	-4.45656	8.33e-06	0.0010279	Tmem182
NM_175347	1583.07	-2.40773	0.539367	-4.46399	8.04e-06	0.00101479	Srl
NM_025734	100.345	-2.41217	0.743534	-3.24419	0.00117783	0.0391888	Kcng4
NM_001160049	159.954	-2.41878	0.496135	-4.87525	1.09e-06	0.000214053	Dusp27
NM_010473	256.003	-2.42518	0.641096	-3.78287	0.000155027	0.0092918	Hrc
NM_009953	45.4829	-2.43405	0.76087	-3.19904	0.00137886	0.043463	Crhr2
NM_001101546	30.8803	-2.43599	0.746155	-3.26472	0.00109572	0.0377364	Tmem233
NM_013712	226.194	-2.44155	0.546862	-4.46465	8.02e-06	0.00101479	Itgb1bp2
NM_015825	1056.67	-2.44776	0.53704	-4.55786	5.17e-06	0.000752507	Sh3bgr
NM_028004	7485.34	-2.45479	0.572263	-4.28962	1.79e-05	0.00172214	Ttn
NM_025425	398.021	-2.45961	0.575931	-4.27066	1.95e-05	0.00183058	Rpl3l
NM_001081424	39.7095	-2.46607	0.643394	-3.83291	0.000126636	0.00820189	Chrna10
NM_001163665	32121.4	-2.46783	0.56161	-4.39422	1.11e-05	0.0012135	Tnnt3
NM_001163488	6674.35	-2.47758	0.553172	-4.47885	7.5e-06	0.000969206	Pfkm
NM_029726	1975.36	-2.47893	0.556031	-4.45826	8.26e-06	0.0010279	Trdn
NM_023784	190.062	-2.48518	0.591377	-4.20237	2.64e-05	0.00233916	Yipf7
NM_026853	272.653	-2.49179	0.623447	-3.99679	6.42e-05	0.00470639	Asb11
NM_178680	584.008	-2.49669	0.572777	-4.35892	1.31e-05	0.00135043	Unc45b
NM_021508	4896.55	-2.50127	0.617312	-4.05187	5.08e-05	0.00393719	Myoz1
NM_021455	84.2454	-2.50166	0.739684	-3.38207	0.000719427	0.0281355	Mlxipl
NM_001083919	985.369	-2.50804	0.463822	-5.40733	6.4e-08	2.52e-05	Xirp2
NM_019960	43.5286	-2.52259	0.673609	-3.74488	0.000180478	0.0103868	Hspb3
NM_009943	2254.67	-2.53762	0.605849	-4.18854	2.81e-05	0.00242695	Cox6a2
NM_027981	331.623	-2.53961	0.644793	-3.93864	8.19e-05	0.00577266	2310002L09Rik
NM_138628	639.506	-2.5552	0.5286	-4.8339	1.34e-06	0.000250415	Txlnb
NM_001267593	112.445	-2.55588	0.725075	-3.52498	0.000423511	0.0191848	Kcnj12
NM_001081044	604.012	-2.56636	0.666427	-3.85093	0.000117672	0.00780772	Mylk2
NM_183283	129.442	-2.56916	0.747258	-3.43811	0.000585783	0.0245362	Smco1
NM_001127169	29.2559	-2.58496	0.581277	-4.44702	8.71e-06	0.00104951	Tceal7
NM_027402	93.256	-2.59461	0.723444	-3.58647	0.000335183	0.0162332	Fndc5
NM_153502	4330.34	-2.59574	0.618212	-4.19878	2.68e-05	0.00235466	Ankrd23
NM_001160127	267.167	-2.62044	0.63991	-4.09502	4.22e-05	0.00339228	Smyd1
NR_002452	197.873	-2.63169	0.724632	-3.63176	0.000281495	0.0142701	Nctc1
NM_182992	287.809	-2.63225	0.590678	-4.45632	8.34e-06	0.0010279	Mypn
NM_028838	185.915	-2.63626	0.510648	-5.16257	2.44e-07	7.55e-05	Lrrc2
NM_172791	9.62666	-2.63802	0.840102	-3.14012	0.00168879	0.0493824	Pla2g3
NM_080858	71.6554	-2.64157	0.72973	-3.61993	0.000294684	0.0147322	Asb12
NM_172925	1613.6	-2.65108	0.621931	-4.26266	2.02e-05	0.00186511	Klhl31
NM_177707	177.53	-2.65222	0.661728	-4.00803	6.12e-05	0.0045495	Stac3
NM_028202	401.227	-2.65226	0.609731	-4.34989	1.36e-05	0.00138099	Klhl40
NM_009109	1137.88	-2.67257	0.632028	-4.22855	2.35e-05	0.00214417	Ryr1
NM_001271540	93.5124	-2.67396	0.616305	-4.3387	1.43e-05	0.00142654	Myh14
NR_073508	76.6177	-2.67546	0.559882	-4.77862	1.77e-06	0.000311351	Ano5
NM_001039048	404.261	-2.69041	0.604194	-4.4529	8.47e-06	0.00103849	Trim63
NM_001171512	252.196	-2.6908	0.640033	-4.20416	2.62e-05	0.00233024	Obscn
NM_001039071	1193.84	-2.69214	0.579394	-4.64647	3.38e-06	0.00052706	Ldb3
NM_013849	153.601	-2.694	0.712682	-3.78009	0.000156769	0.00934457	Dusp13
NM_007751	1076.06	-2.69419	0.580855	-4.63831	3.51e-06	0.000536718	Cox8b
NM_010889	7259.83	-2.69624	0.600453	-4.49034	7.11e-06	0.000935073	Neb
NM_007933	15523.4	-2.69968	0.608953	-4.43331	9.28e-06	0.00108265	Eno3
NR_038041	118.691	-2.70987	0.61066	-4.43761	9.1e-06	0.0010785	NA
NM_016712	1186.35	-2.71546	0.574883	-4.7235	2.32e-06	0.000386915	Tmod4
NM_023049	1061.37	-2.71781	0.632318	-4.29817	1.72e-05	0.00166808	Asb2
NM_020033	266.94	-2.72158	0.625183	-4.35326	1.34e-05	0.00137921	Ankrd2
NM_024291	91.0201	-2.73241	0.589089	-4.63836	3.51e-06	0.000536718	Ky
NM_013914	42.5383	-2.7529	0.659133	-4.17654	2.96e-05	0.00253871	Snai3
NM_198059	746.69	-2.75527	0.521026	-5.28817	1.24e-07	4.32e-05	Nrap
NM_146189	8644.71	-2.75555	0.604474	-4.55859	5.15e-06	0.000752507	Mybpc2
NM_016673	221.308	-2.76224	0.696796	-3.96421	7.36e-05	0.00529066	Cntfr
NM_009608	672.84	-2.76809	0.571602	-4.8427	1.28e-06	0.00024378	Actc1
NM_001037321	129.774	-2.77124	0.491967	-5.63299	1.77e-08	8.73e-06	Fbxo40
NM_172904	638.323	-2.77533	0.569447	-4.87374	1.1e-06	0.000214053	Fsd2
NM_014193	588.587	-2.7809	0.617533	-4.50324	6.69e-06	0.000896334	Cacna1s
NM_010043	6194.9	-2.78627	0.55023	-5.06382	4.11e-07	9.91e-05	Des
NM_009464	219.833	-2.78738	0.632417	-4.40751	1.05e-05	0.00120039	Ucp3
NM_001143956	31.8835	-2.80099	0.673851	-4.15669	3.23e-05	0.00275823	Mettl11b
NM_198415	2910.63	-2.81138	0.617481	-4.55298	5.29e-06	0.00075498	Ckmt2
NR_045569	820.348	-2.81671	0.557067	-5.05632	4.27e-07	0.000101908	Smpx
NM_172417	457.473	-2.83731	0.595749	-4.76259	1.91e-06	0.000329116	Perm1
NR_027967	279.477	-2.85607	0.640779	-4.45718	8.3e-06	0.0010279	Hhatl
NM_175456	249.227	-2.85607	0.472528	-6.04425	1.5e-09	1.02e-06	Abra
NM_028001	334.445	-2.87119	0.645924	-4.44509	8.79e-06	0.00105315	Jsrp1
NM_001081087	617.144	-2.87174	0.563838	-5.09319	3.52e-07	8.99e-05	Klhl41
NM_016749	239.217	-2.88913	0.453543	-6.37013	1.89e-10	1.71e-07	Mybph
NM_001252372	2699.52	-2.90296	0.583959	-4.97117	6.66e-07	0.000142967	Mybpc1
NM_001033473	67.5472	-2.91224	0.579001	-5.02976	4.91e-07	0.000114262	Odf3l2
NM_008504	16.1268	-2.91629	0.77717	-3.75244	0.000175119	0.0101593	Gzmm
NM_001146329	180.23	-2.92531	0.591796	-4.94311	7.69e-07	0.000160406	Sbk2
NM_001013826	90.459	-2.92678	0.759342	-3.85436	0.000116031	0.0077225	Dupd1
NM_026751	231.979	-2.945	0.64176	-4.58894	4.45e-06	0.000666621	Myadml2
NM_175132	173.99	-2.94526	0.690736	-4.26395	2.01e-05	0.00186227	Synpo2l
NM_001033621	4075.17	-2.95411	0.542937	-5.44097	5.3e-08	2.21e-05	Myot
NM_011540	9543.71	-2.95718	0.933376	-3.16826	0.00153356	0.046332	Tcap
NM_025874	57.6573	-3.00881	0.621721	-4.83948	1.3e-06	0.00024561	Plin5
NM_139129	140.433	-3.04543	0.694332	-4.38613	1.15e-05	0.00124553	Coro6
NM_009710	732.024	-3.07218	0.656208	-4.68171	2.84e-06	0.000457239	Art1
NM_026814	298.304	-3.11586	0.656825	-4.74382	2.1e-06	0.000357716	Ppp1r27
NM_001081157	218.644	-3.12246	0.581872	-5.36624	8.04e-08	3.06e-05	Lmod3
NR_015477	51.5708	-3.14267	0.762673	-4.1206	3.78e-05	0.00312425	Atcayos
NM_008657	239.049	-3.14684	0.602971	-5.21889	1.8e-07	6e-05	Myf6
NM_021447	819.411	-3.1746	0.628425	-5.05168	4.38e-07	0.000103284	Trim54
NM_013593	4394.73	-3.19137	0.58101	-5.4928	3.96e-08	1.72e-05	Mb
NM_001012322	31.9295	-3.23834	0.609624	-5.31204	1.08e-07	4.06e-05	Sctr
NM_054085	167.162	-3.28791	0.553172	-5.94373	2.79e-09	1.78e-06	Alpk3
NM_178662	10.7282	-3.37712	1.06513	-3.17062	0.00152112	0.0462886	Atcay
NM_010866	25.4883	-3.3926	0.824296	-4.11575	3.86e-05	0.00317174	Myod1
NM_008664	2026.15	-3.44013	0.55441	-6.20502	5.47e-10	4.09e-07	Myom2
NM_028901	220.194	-3.49462	0.546777	-6.39132	1.64e-10	1.55e-07	Myo18b
NM_153786	74.3042	-3.49486	0.658762	-5.3052	1.13e-07	4.14e-05	Vgll2
NM_011724	147.647	-3.54583	0.614539	-5.7699	7.93e-09	4.3e-06	Xirp1
NM_207278	31.853	-3.5592	0.632705	-5.62536	1.85e-08	8.93e-06	Tigd4
NM_010691	23.7906	-3.59961	0.972821	-3.70018	0.000215449	0.0115708	Lbx1
NM_029104	589.983	-3.68832	0.476136	-7.74635	9.46e-15	6.84e-11	Mss51
NM_053098	140.224	-3.70693	0.630842	-5.87616	4.2e-09	2.6e-06	Lmod2
NM_009603	26.0477	-3.79802	1.12831	-3.36613	0.000762319	0.0293263	Chrne
NM_030679	2943.9	-3.81078	0.424914	-8.96834	3.01e-19	3.27e-15	Myh1
NM_001039545	1002.47	-3.87982	1.13331	-3.42344	0.000618328	0.0256518	Myh2
NM_033268	1748.66	-3.91859	0.631389	-6.20631	5.42e-10	4.09e-07	Actn2
NM_001013780	12.1821	-3.93296	1.10692	-3.55307	0.00038077	0.017921	Slc25a34
NM_001081667	47.7303	-3.9404	0.894756	-4.40388	1.06e-05	0.0012135	Klhl34
NM_001198841	237.835	-3.94461	0.635107	-6.21093	5.27e-10	4.09e-07	Csrp3
NM_172750	80.2046	-4.03832	0.781946	-5.16444	2.41e-07	7.55e-05	Adprhl1
NM_177845	48.8689	-4.22834	0.69933	-6.04628	1.48e-09	1.02e-06	Pla2g4e
NM_024230	227.069	-4.25518	0.590957	-7.20049	6e-13	8.14e-10	Smtnl1
NM_028638	13.5583	-4.4659	1.08094	-4.1315	3.6e-05	0.00301924	Gadl1
NM_007389	70.9142	-4.53162	1.36281	-3.3252	0.000883548	0.0324371	Chrna1
NM_010861	215.719	-4.69044	0.722646	-6.49065	8.55e-11	8.43e-08	Myl2
NM_177642	28.3976	-4.87941	0.767893	-6.35429	2.09e-10	1.82e-07	Igfn1
NM_008852	7.39731	-6.13261	1.70588	-3.59498	0.000324417	0.0157822	Pitx3
NM_001195435	7.67442	-6.18501	1.62998	-3.79454	0.00014792	0.00898994	Fam240b
NR_003364	63.2064	-8.26614	1.2635	-6.54227	6.06e-11	6.26e-08	BC018473

## Sheet: 12 weeks
refseq_id	baseMean	log2FoldChange	lfcSE	stat	pvalue	padj	gene_symbol
NM_007786	26.816	4.16534	0.717312	5.80687	6.36532e-09	2.15222e-06	Csn3
NR_015513	25.8819	3.41877	0.596785	5.72866	1.01229e-08	3.28449e-06	E130114P18Rik
NM_019759	631.968	3.2781	0.452279	7.24796	4.23084e-13	1.23546e-09	Dpt
NM_028973	188.272	3.21122	0.591316	5.43064	5.61536e-08	1.57238e-05	Lrrc15
NM_008350	237.326	3.10174	0.372955	8.31666	9.04785e-17	6.1649e-13	Il11
NM_021302	35.7074	3.07478	0.664865	4.62467	3.75189e-06	0.000584307	Stk32c
NR_045098	15.9147	2.96313	0.819833	3.61431	0.000301148	0.0154668	Gm2115
NM_153589	15.44	2.90439	0.921582	3.15153	0.00162416	0.0424649	Ano2
NM_001146080	47.1009	2.76535	0.552237	5.00755	5.51278e-07	0.000117218	Cntfr
NM_001204134	197.781	2.74636	0.617762	4.44567	8.76204e-06	0.00113357	C1qtnf3
NM_144544	56.8335	2.68101	0.517113	5.18458	2.16508e-07	5.13718e-05	2210407C18Rik
NM_012044	30.5793	2.57181	0.691029	3.7217	0.000197883	0.0123634	Pla2g2e
NM_146250	132.895	2.56971	0.484991	5.29847	1.16778e-07	3.02161e-05	Gpr1
NM_015776	430.874	2.52996	0.380099	6.65606	2.81266e-11	2.82605e-08	Mfap5
NM_001081284	18.4648	2.50932	0.744562	3.3702	0.000751138	0.0267046	Gm12695
NM_001161539	23.4285	2.46047	0.610353	4.03122	5.54886e-05	0.00540116	Islr2
NM_019645	53.7078	2.42927	0.483978	5.01938	5.18396e-07	0.000112729	Pkp1
NM_175284	28.1702	2.37523	0.71462	3.32377	0.000888092	0.0289992	Fzd10
NM_173375	152.334	2.36726	0.494347	4.78866	1.67898e-06	0.000298435	Fam180a
NM_153504	17.7115	2.34884	0.691113	3.39863	0.000677246	0.0248538	Rnf183
NM_144953	63.8951	2.33542	0.417096	5.59924	2.15299e-08	6.56855e-06	1700019D03Rik
NM_023043	71.8447	2.28705	0.619698	3.69058	0.000223741	0.0137342	Prnd
NM_009930	42238.2	2.28455	0.363535	6.28427	3.29397e-10	1.92377e-07	Col3a1
NM_011606	178.837	2.23458	0.461607	4.84087	1.29271e-06	0.000241583	Clec3b
NM_053178	96.9901	2.22895	0.346565	6.43156	1.26301e-10	8.90247e-08	Acsbg1
NM_183284	15.6603	2.20401	0.700407	3.14675	0.00165095	0.0425562	Spink2
NM_010809	1088.51	2.12594	0.383163	5.5484	2.88297e-08	8.50048e-06	Mmp3
NM_016711	180.213	2.11672	0.373976	5.66005	1.5133e-08	4.68687e-06	Tmod2
NR_002846	19.1322	2.1114	0.597873	3.53152	0.000413174	0.0181772	Nespas
NM_018827	765.122	2.09301	0.271878	7.69834	1.37849e-14	6.68248e-11	Crlf1
NM_025711	2965.13	2.05778	0.397198	5.18075	2.20998e-07	5.13718e-05	Aspn
NM_134102	253.876	2.04904	0.227754	8.99674	2.32528e-19	2.37656e-15	Pla1a
NM_021355	25282.8	2.04723	0.336065	6.09177	1.11666e-09	5.85273e-07	Fmod
NM_008973	53.5932	2.04542	0.544568	3.75603	0.000172627	0.0110721	Ptn
NM_007759	54.9661	2.03728	0.479046	4.25278	2.11129e-05	0.0023583	Crabp2
NM_013526	115.137	2.03315	0.370563	5.48664	4.09647e-08	1.17938e-05	Gdf6
NM_007539	27.302	2.01808	0.532012	3.79329	0.000148663	0.00998208	Bdkrb1
NM_172053	46.8211	1.99893	0.450623	4.43593	9.16768e-06	0.00116395	Adamts16
NM_054042	742.674	1.92905	0.294726	6.54522	5.94087e-11	5.05989e-08	Cd248
NM_177161	277.595	1.92056	0.418113	4.59339	4.36109e-06	0.000660333	P4ha3
NR_015517	47.8616	1.91389	0.451264	4.24118	2.22349e-05	0.00241757	5930412G12Rik
NM_001252563	164.97	1.90884	0.393052	4.85645	1.19506e-06	0.000230455	Matn4
NM_145395	59.5269	1.907	0.379223	5.02869	4.93847e-07	0.000108545	Duoxa1
NM_053247	273.469	1.89664	0.357089	5.3114	1.08786e-07	2.85089e-05	Lyve1
NM_001081416	862.266	1.88244	0.441543	4.26331	2.01417e-05	0.00226218	Fndc1
NM_010216	37.7534	1.87092	0.436417	4.287	1.81105e-05	0.00206814	Vegfd
NM_010317	124.816	1.85996	0.426667	4.35929	1.30486e-05	0.00159717	Gng4
NM_008215	1692.16	1.83027	0.411858	4.44394	8.83268e-06	0.00113553	Has1
NM_011198	540.781	1.82615	0.167656	10.8922	1.25526e-27	2.56589e-23	Ptgs2
NM_001099297	36.1514	1.81864	0.585672	3.10523	0.00190134	0.0466569	Duox1
NM_028977	205.649	1.81384	0.358776	5.05563	4.28981e-07	9.63604e-05	Lrrc17
NM_011267	59.6633	1.80121	0.491457	3.66503	0.000247307	0.0145015	Rgs16
NM_173008	844.227	1.7795	0.279828	6.35924	2.02749e-10	1.3369e-07	Ssc5d
NM_001162977	240.756	1.77916	0.320728	5.54727	2.90172e-08	8.50048e-06	Megf6
NM_008675	6492.32	1.77664	0.269305	6.59714	4.19166e-11	3.72529e-08	Nbl1
NM_009116	276.714	1.75148	0.385461	4.54386	5.52327e-06	0.000800718	Prrx2
NM_001112698	162.803	1.74509	0.357577	4.88033	1.05911e-06	0.000206183	Ngf
NM_001145162	47.1576	1.73302	0.499625	3.46864	0.000523094	0.0211475	Ube2ql1
NM_145440	289.128	1.70531	0.534539	3.19024	0.00142157	0.0396429	Uts2r
NM_133903	516.222	1.70502	0.399161	4.27151	1.94156e-05	0.00220485	Spon2
NM_008524	26301.8	1.66881	0.260917	6.39593	1.59578e-10	1.08731e-07	Lum
NM_172815	143.126	1.64848	0.314553	5.24072	1.59952e-07	3.89237e-05	Rspo2
NM_026481	3011.16	1.63212	0.360853	4.52294	6.09876e-06	0.000853868	Tppp3
NM_010329	206.57	1.62969	0.219633	7.42006	1.17068e-13	3.98833e-10	Pdpn
NR_046026	35.0196	1.62275	0.515467	3.14812	0.00164325	0.0424649	Gm15713
NM_008035	274.471	1.61259	0.242444	6.65139	2.90333e-11	2.82605e-08	Folr2
NM_181277	344.841	1.60552	0.390715	4.10919	3.97049e-05	0.00414085	Col14a1
NM_013605	525.712	1.6034	0.261373	6.13454	8.54068e-10	4.71838e-07	Muc1
NM_174857	721.496	1.58668	0.361516	4.38897	1.13887e-05	0.00141088	Mamdc2
NM_199222	46.3759	1.57588	0.408088	3.86162	0.000112638	0.00843385	Lman1l
NM_033325	479.065	1.57502	0.357651	4.40379	1.06378e-05	0.00134227	Loxl2
NM_148958	32.3127	1.56234	0.498654	3.13311	0.00172962	0.0437022	Osbpl10
NM_011171	325.919	1.55877	0.34984	4.45565	8.36377e-06	0.00109592	Procr
NM_008005	54.1589	1.55663	0.483385	3.22027	0.00128071	0.0368168	Fgf18
NM_001190319	471.925	1.5458	0.2554	6.05248	1.42629e-09	7.2887e-07	C1qtnf5
NM_001190314	476.495	1.54266	0.258442	5.96909	2.38584e-09	9.95287e-07	Mfrp
NM_026979	231.621	1.53466	0.301856	5.08409	3.69397e-07	8.38983e-05	C1qtnf2
NM_010235	73.1839	1.51321	0.365261	4.14283	3.43046e-05	0.00363326	Fosl1
NM_001081421	91.684	1.50884	0.381136	3.95881	7.5325e-05	0.00665121	Galnt16
NM_001160318	242.883	1.50878	0.233966	6.44873	1.12789e-10	8.23401e-08	Nfasc
NR_003718	44.4391	1.50146	0.475696	3.15634	0.00159762	0.0421803	Miat
NM_008344	3478.84	1.48583	0.253204	5.86811	4.40802e-09	1.73278e-06	Igfbp6
NM_001013019	1160.94	1.47627	0.21713	6.79903	1.05329e-11	2.44734e-08	Lrrn4cl
NM_018867	259.245	1.45496	0.325722	4.46687	7.9374e-06	0.00105356	Cpxm2
NM_013691	1591.48	1.45434	0.229398	6.33979	2.30078e-10	1.42516e-07	Thbs3
NM_007417	80.3406	1.44933	0.401541	3.60943	0.000306874	0.0155637	Adra2a
NM_024237	3189.7	1.43252	0.27723	5.16727	2.37543e-07	5.45575e-05	Fbln7
NM_001271483	191.296	1.43046	0.452431	3.16172	0.00156843	0.0418541	Clip4
NM_028804	1989.72	1.42058	0.438288	3.24121	0.00119024	0.0348064	Ccdc3
NM_016762	1106.64	1.41568	0.374902	3.77614	0.000159279	0.0104353	Matn2
NM_001081187	3865.77	1.40369	0.182854	7.67653	1.63458e-14	6.68248e-11	Htra4
NM_054041	625.524	1.39781	0.252008	5.54671	2.91098e-08	8.50048e-06	Antxr1
NM_010143	227.196	1.39227	0.370232	3.76053	0.000169555	0.010968	Ephb3
NM_021495	117.119	1.39032	0.345559	4.02338	5.73683e-05	0.00553144	Nectin3
NM_133664	69.2023	1.38654	0.411964	3.36569	0.000763513	0.0267111	Lad1
NM_001190371	305.301	1.38295	0.296107	4.67043	3.00576e-06	0.000486451	Ankrd29
NM_028333	487.037	1.37382	0.3692	3.72106	0.000198385	0.0123634	Angptl1
NM_134438	60.1623	1.37174	0.395492	3.46844	0.000523489	0.0211475	Gpr37l1
NM_011197	170.177	1.37061	0.364371	3.76157	0.000168853	0.0109572	Ptgfrn
NM_182840	119.598	1.36015	0.374011	3.63666	0.000276201	0.0151397	Emilin3
NM_032393	171.646	1.34755	0.398461	3.38188	0.000719904	0.0259077	Map1a
NM_001252653	9382.62	1.34541	0.268875	5.00385	5.61978e-07	0.000117218	Ecm1
NM_009382	49.4193	1.33674	0.391081	3.41806	0.000630696	0.0236986	Thy1
NM_144810	60.107	1.33339	0.348809	3.8227	0.000131996	0.00914619	Klhdc8a
NM_177292	138.776	1.33147	0.375909	3.54201	0.000397086	0.0178095	Wscd2
NM_010942	534.337	1.33085	0.254398	5.23138	1.6825e-07	4.04611e-05	Nsg1
NM_008048	11728	1.32578	0.337306	3.9305	8.47691e-05	0.0071189	Igfbp7
NM_001252058	773.04	1.32401	0.247159	5.3569	8.46618e-08	2.27707e-05	Ly6c1
NM_177789	168.046	1.31736	0.363019	3.62891	0.000284624	0.01517	Vsig4
NM_008788	6768.19	1.31346	0.246932	5.3191	1.04282e-07	2.76834e-05	Pcolce
NM_001164374	529.104	1.31179	0.305923	4.28797	1.8031e-05	0.00206814	Gm17455
NM_001024720	216.177	1.31059	0.271838	4.8212	1.42698e-06	0.000260436	Hmcn1
NM_001243009	3231.14	1.31015	0.270297	4.84708	1.2529e-06	0.000237134	Col6a3
NM_053116	227.551	1.3067	0.286111	4.56713	4.94453e-06	0.000727131	Wnt16
NM_008744	777.729	1.30412	0.282305	4.61955	3.8458e-06	0.000591067	Ntn1
NM_009636	2301.58	1.30371	0.31849	4.09342	4.25053e-05	0.00436609	Aebp1
NM_015814	1977.07	1.2983	0.284061	4.5705	4.86567e-06	0.000725323	Dkk3
NM_019707	1579.57	1.29714	0.326635	3.97121	7.15073e-05	0.00635513	Cdh13
NM_010415	3920.35	1.2909	0.34346	3.75853	0.000170913	0.0110209	Hbegf
NM_018790	1007.1	1.28574	0.218853	5.8749	4.23089e-09	1.72179e-06	Arc
NM_197996	1309.35	1.28413	0.298621	4.30022	1.70631e-05	0.00198175	Tspan15
NM_001177794	1168.88	1.28071	0.40398	3.17022	0.00152324	0.0415707	Sertad4
NM_031396	95.9087	1.27829	0.401527	3.18358	0.00145467	0.0403459	Cnnm1
NM_010010	62.5902	1.27562	0.330477	3.85995	0.000113412	0.0084608	Cyp46a1
NM_001164763	396.02	1.26337	0.281983	4.4803	7.45365e-06	0.00100237	Rarres1
NM_007526	365.184	1.26199	0.391986	3.21949	0.0012842	0.0368168	Barx1
NM_175425	157.668	1.25977	0.231001	5.45351	4.93857e-08	1.40207e-05	C1qtnf7
NM_001081120	302.802	1.25551	0.329124	3.8147	0.000136347	0.00935257	Fam89a
NM_010738	3035.38	1.25347	0.216017	5.80264	6.52793e-09	2.15222e-06	Ly6a
NM_019664	278.278	1.25288	0.185405	6.75755	1.40348e-11	2.44734e-08	Kcnj15
NM_013519	254.874	1.24741	0.378218	3.29812	0.000973332	0.0307035	Foxc2
NM_007556	413.993	1.24469	0.343088	3.62791	0.000285722	0.01517	Bmp6
NM_052823	1604.57	1.24001	0.374258	3.31326	0.000922168	0.0297319	Fxyd2
NM_001161746	629.666	1.23438	0.26698	4.6235	3.77323e-06	0.000584307	Tnfrsf12a
NM_013534	433.136	1.2331	0.337639	3.65213	0.000260073	0.0148912	P3h3
NM_153790	887.503	1.2241	0.336793	3.63457	0.000278447	0.0151397	Scarf2
NM_173749	761.756	1.22279	0.31732	3.8535	0.000116443	0.00864186	Pamr1
NM_145123	109.315	1.22212	0.384135	3.18149	0.00146522	0.0405285	Crtac1
NM_019417	787.89	1.21541	0.281288	4.32088	1.55408e-05	0.00185244	Pdlim4
NM_175407	294.194	1.20306	0.332754	3.61548	0.000299793	0.0154668	Sobp
NM_001008796	205.399	1.20027	0.238622	5.03001	4.90451e-07	0.000108545	Whrn
NM_031176	926.262	1.19866	0.311243	3.85122	0.000117529	0.00867295	Tnxb
NM_009933	17386.4	1.19053	0.310429	3.8351	0.000125511	0.00900373	Col6a1
NM_009793	288.706	1.18904	0.288323	4.12399	3.72369e-05	0.00390338	Camk4
NM_009517	135.015	1.18797	0.300647	3.9514	7.76966e-05	0.00675828	Zmat3
NM_001172207	245.357	1.18117	0.352711	3.34883	0.00081153	0.0272389	Lrtm2
NM_008584	684.368	1.17508	0.195458	6.01191	1.83345e-09	8.51761e-07	Meox2
NM_054049	867.406	1.17379	0.276681	4.24241	2.2113e-05	0.00241757	Osr2
NM_010246	1898.49	1.16863	0.3082	3.79178	0.000149571	0.00998208	Fzd9
NM_001085549	790.61	1.16521	0.321455	3.6248	0.00028919	0.0152748	Trabd2b
NM_146007	9814.73	1.16244	0.319575	3.63745	0.000275352	0.0151397	Col6a2
NM_026743	258.441	1.16186	0.28778	4.03732	5.40642e-05	0.00531311	Tspan11
NM_013626	5198.22	1.16084	0.300437	3.86385	0.000111614	0.00843385	Pam
NM_001008232	354.554	1.15562	0.308144	3.75026	0.00017665	0.0112841	Asap3
NM_172298	76.7129	1.14454	0.312318	3.66466	0.000247666	0.0145015	Tshz3
NM_008239	80.1069	1.14089	0.359794	3.17095	0.00151941	0.0415218	Foxq1
NM_008610	8105.2	1.13989	0.266957	4.26992	1.95541e-05	0.00220832	Mmp2
NM_026280	560.997	1.13964	0.346367	3.29026	0.00100095	0.0312372	Mxra7
NM_021346	69.7687	1.13915	0.364573	3.12461	0.00178043	0.0447648	Zfp318
NM_011594	15919.8	1.12681	0.314704	3.58054	0.000342889	0.0161126	Timp2
NM_008109	247.491	1.12178	0.35802	3.13328	0.00172864	0.0437022	Gdf5
NM_009317	113.618	1.12123	0.283263	3.95829	7.54895e-05	0.00665121	Tal2
NM_001004363	314.394	1.12063	0.304482	3.68044	0.000232828	0.0140391	Nuak1
NM_028266	1847.16	1.11318	0.330612	3.36703	0.00075983	0.0267111	Col16a1
NM_025685	3129.52	1.11152	0.32975	3.37079	0.000749542	0.0267046	Col27a1
NM_023456	936.074	1.10554	0.340504	3.24677	0.00116723	0.03433	Npy
NM_011377	116.609	1.10204	0.334483	3.29475	0.000985103	0.0309636	Sim2
NM_007805	986.836	1.09986	0.232763	4.72523	2.29851e-06	0.000391531	Cyb561
NM_001109988	3764.22	1.09677	0.186768	5.87238	4.29584e-09	1.72179e-06	Nrep
NM_001038612	107.651	1.09211	0.345626	3.1598	0.00157875	0.0419612	Olfm1
NM_001164528	139.096	1.09002	0.289021	3.77144	0.000162306	0.0105659	Ildr2
NM_175155	324.919	1.08949	0.328309	3.3185	0.000905026	0.0292716	Sash1
NM_009252	5253.43	1.08912	0.313659	3.47231	0.000516004	0.0211271	Serpina3n
NM_008728	275.298	1.08253	0.298134	3.631	0.000282323	0.0151397	Npr3
NM_178615	475.175	1.07716	0.311349	3.45967	0.000540847	0.0215542	Rgmb
NM_011048	1523.62	1.07151	0.269278	3.97919	6.91512e-05	0.00619965	Pcsk6
NM_027309	282.447	1.06671	0.294693	3.61973	0.000294911	0.0154176	Lysmd2
NM_008304	4687.2	1.06506	0.235765	4.51748	6.25805e-06	0.00087021	Sdc2
NM_010065	1458.36	1.06335	0.281162	3.78198	0.000155586	0.0102261	Dnm1
NM_053080	1045.1	1.06213	0.306383	3.46668	0.000526938	0.0212448	Aldh1a3
NM_001146176	2764.46	1.06125	0.292162	3.63239	0.000280813	0.0151397	Max
NM_010837	235.573	1.05946	0.314754	3.366	0.000762664	0.0267111	Map6
NM_023814	323.419	1.05654	0.312552	3.38037	0.000723872	0.0260047	Tbx18
NM_001113548	356.544	1.05446	0.279346	3.77474	0.000160173	0.0104603	Adamtsl5
NM_001099314	3902.48	1.05343	0.297646	3.53919	0.00040135	0.0178736	Msmp
NM_010727	336.258	1.05194	0.216924	4.84935	1.23865e-06	0.000236629	Lnx1
NM_008318	87864.9	1.04802	0.233689	4.48469	7.30188e-06	0.000995052	Ibsp
NM_008409	2964.8	1.04047	0.256201	4.06113	4.88349e-05	0.0048933	Itm2a
NM_001253822	444.927	1.03819	0.308348	3.36694	0.000760077	0.0267111	Irx3
NM_031184	386.31	1.03355	0.232952	4.43674	9.13302e-06	0.00116395	Glis2
NM_175641	2022.22	1.03006	0.270538	3.80745	0.000140408	0.00955855	Ltbp4
NM_009964	3412.98	1.0297	0.314322	3.27593	0.00105314	0.0320874	Cryab
NM_019982	100.079	1.0263	0.279488	3.67206	0.000240607	0.0142972	Sez6l
NM_183171	227.634	1.02532	0.26457	3.8754	0.000106452	0.00827367	Fez1
NM_010097	2641.89	1.02502	0.249663	4.10561	4.03245e-05	0.00418413	Sparcl1
NM_021361	431.034	1.02304	0.329229	3.10737	0.0018876	0.0465432	Nova1
NM_145741	2756.16	1.01584	0.165786	6.12739	8.93312e-10	4.80531e-07	Gdf10
NM_010516	10218	1.00641	0.258951	3.88649	0.000101706	0.00802688	Cyr61
NM_178406	333.461	1.00314	0.299476	3.34965	0.000809142	0.0272322	Gpr153
NM_013518	149.778	1.00265	0.321796	3.1158	0.00183444	0.0454517	Fgf9
NM_007431	27912	0.997121	0.243259	4.099	4.14931e-05	0.00428363	Alpl
NM_016685	87538.6	0.996374	0.262812	3.7912	0.000149919	0.00998208	Comp
NM_011983	191.117	0.995171	0.210014	4.7386	2.15201e-06	0.000369657	Homer2
NM_012050	10062.5	0.994347	0.320418	3.10328	0.0019139	0.0468527	Omd
NM_172866	4141.19	0.991823	0.28324	3.5017	0.000462298	0.0196055	Rgp1
NM_018763	172.78	0.986302	0.257755	3.82652	0.00012997	0.00913161	Chst2
NM_175686	699.06	0.984494	0.253997	3.876	0.000106189	0.00827367	Prrx1
NM_015734	6076.77	0.981197	0.249615	3.93084	8.46496e-05	0.0071189	Col5a1
NM_020332	9601.87	0.97262	0.289312	3.36184	0.000774248	0.0267338	Ank
NM_172875	319.479	0.97191	0.229125	4.24184	2.21692e-05	0.00241757	Azin2
NM_010233	81781.7	0.971491	0.197741	4.91295	8.97169e-07	0.000176337	Fn1
NM_026433	1421.89	0.970236	0.253355	3.82955	0.000128379	0.0091118	Tmem100
NM_007695	23480.9	0.968782	0.180647	5.36285	8.19206e-08	2.26289e-05	Chil1
NM_010906	948.566	0.967901	0.216026	4.48049	7.44711e-06	0.00100237	Nfix
NM_008380	2884.41	0.966898	0.225229	4.29296	1.76307e-05	0.0020361	Inhba
NM_144938	828.74	0.966032	0.251629	3.83911	0.000123479	0.00893222	C1s1
NM_019696	650.125	0.964443	0.251973	3.82756	0.000129418	0.00913161	Cpxm1
NM_010580	2304.17	0.957938	0.248961	3.84774	0.000119213	0.0087656	Itgb5
NM_009026	1293.66	0.957705	0.250285	3.82646	0.000129998	0.00913161	Rasd1
NM_146030	828.14	0.953365	0.260899	3.65415	0.000258034	0.0148159	Plekhh3
NM_011923	5973.35	0.951024	0.21141	4.49847	6.84435e-06	0.000938961	Angptl2
NM_011207	181.27	0.950964	0.306122	3.10649	0.00189325	0.0466263	Ptpn3
NM_028443	1363.16	0.950116	0.280088	3.39221	0.000693314	0.0252621	Rflna
NM_144899	628.1	0.947053	0.24487	3.86758	0.000109922	0.00843385	Adamtsl4
NM_054043	444.733	0.944261	0.283389	3.33203	0.000862147	0.0283706	Msi2
NM_008137	219.279	0.943406	0.228581	4.12723	3.67152e-05	0.00386853	Gna14
NM_011891	136.014	0.942641	0.260791	3.61455	0.000300875	0.0154668	Sgcd
NM_178908	239.084	0.941805	0.239168	3.93783	8.22214e-05	0.00703217	Fam26e
NM_001077362	12096.8	0.939353	0.304268	3.08725	0.00202015	0.0482405	Fhl1
NM_028450	273.894	0.939188	0.248243	3.78334	0.000154739	0.0102176	Gulp1
NM_133891	824.511	0.936424	0.296072	3.16283	0.00156245	0.0417491	Slc44a1
NM_016687	6238.25	0.932845	0.150277	6.20751	5.38315e-10	3.05658e-07	Sfrp4
NM_013510	476.44	0.931499	0.274754	3.3903	0.000698168	0.0252961	Epb41l1
NM_008012	170.695	0.930925	0.25199	3.69429	0.000220501	0.0136171	Akr1b8
NM_001111050	549.802	0.929633	0.268714	3.45957	0.000541046	0.0215542	Cd151
NM_001271758	606.23	0.92848	0.233122	3.9828	6.81075e-05	0.00619965	Wnt5b
NR_045902	322.674	0.923367	0.235365	3.92313	8.74063e-05	0.00723349	Gm11747
NM_001163686	287.704	0.922011	0.268425	3.43489	0.000592804	0.0228632	Dok5
NM_021609	1047.82	0.921702	0.296535	3.10824	0.00188203	0.0464621	Ackr2
NM_001042615	6995.3	0.920101	0.291134	3.1604	0.00157553	0.0419342	Htra3
NM_011520	5962.32	0.917063	0.267415	3.42936	0.000605008	0.0231022	Sdc3
NM_001039466	541.788	0.915191	0.241464	3.79018	0.000150539	0.00999083	Trim46
NM_001037754	396.006	0.913292	0.273976	3.33348	0.000857665	0.0283374	Baiap2
NM_153417	228.513	0.908214	0.277074	3.27787	0.00104594	0.0320589	Trpm6
NM_001204130	1546.41	0.905092	0.19356	4.67603	2.92483e-06	0.000478292	C1qtnf1
NM_011385	918.653	0.899828	0.207919	4.32777	1.50624e-05	0.00183268	Ski
NM_026430	492.874	0.89818	0.247976	3.62205	0.000292277	0.0153395	Uxs1
NM_001161624	1203.26	0.892491	0.268637	3.3223	0.000892786	0.0290954	Cdkn1c
NM_016873	1809.83	0.888442	0.218483	4.06642	4.77406e-05	0.00483102	Wisp2
NR_015483	786.688	0.886108	0.179403	4.9392	7.84437e-07	0.000155676	3110039I08Rik
NM_001083936	6876.51	0.884333	0.222227	3.97941	6.90857e-05	0.00619965	Pth1r
NM_001199118	535.68	0.883651	0.239741	3.68585	0.000227937	0.0138669	Lpin3
NM_007763	11161.2	0.882534	0.201991	4.36917	1.24719e-05	0.00153577	Crip1
NM_019986	929.71	0.881174	0.279742	3.14996	0.00163294	0.0424649	Habp4
NM_146227	623.355	0.88013	0.176311	4.99193	5.97798e-07	0.000122196	Prss50
NM_026599	469.016	0.879013	0.262399	3.34991	0.000808369	0.0272322	Cgnl1
NM_009955	1810.99	0.875654	0.261989	3.34233	0.000830771	0.0275678	Dpysl2
NM_011747	103.231	0.873659	0.271016	3.22365	0.00126568	0.0365421	Zfp13
NM_009776	7614.17	0.873347	0.241129	3.62191	0.000292441	0.0153395	Serping1
NM_022021	363.603	0.872884	0.282009	3.09524	0.00196656	0.047348	Cables1
NM_011348	814.437	0.872477	0.24743	3.52616	0.000421639	0.0183941	Sema3e
NM_001197028	3078.25	0.87227	0.275246	3.16906	0.00152934	0.0415978	Vit
NM_010924	301.893	0.872043	0.228063	3.82369	0.00013147	0.00914076	Nnmt
NM_001195006	1204.5	0.866209	0.208494	4.1546	3.25856e-05	0.00348734	Ndrg4
NM_001161807	175.864	0.86534	0.235973	3.66711	0.000245311	0.0144507	Cys1
NM_011311	2213.44	0.864315	0.173805	4.97291	6.59564e-07	0.000133487	S100a4
NR_045794	580.367	0.860197	0.188261	4.56916	4.89676e-06	0.000725323	Gm16907
NM_010950	344.55	0.859103	0.25635	3.35129	0.000804355	0.0272322	Numbl
NM_001271473	4374.75	0.855945	0.217362	3.93788	8.2206e-05	0.00703217	Scube1
NM_178085	392.281	0.853836	0.246819	3.45936	0.000541461	0.0215542	Erc1
NM_013665	392.879	0.851844	0.266577	3.19549	0.00139592	0.0392489	Shox2
NM_177378	315.696	0.851401	0.212525	4.00613	6.17216e-05	0.00586815	Rnf150
NM_008536	2450.93	0.845571	0.251317	3.36456	0.000766652	0.0267111	Tm4sf1
NM_001081094	1117.84	0.841597	0.191484	4.39512	1.1071e-05	0.00138836	Znhit6
NM_177152	1065.82	0.840439	0.237996	3.53131	0.000413502	0.0181772	Lrig3
NM_001253374	2394.43	0.838414	0.229071	3.66006	0.000252157	0.0146848	Kcnma1
NM_023051	401.922	0.837969	0.241598	3.46845	0.000523473	0.0211475	Clstn1
NM_018826	832.326	0.83777	0.244518	3.42621	0.000612073	0.0232554	Irx5
NM_007707	1586.11	0.835186	0.237377	3.51839	0.00043417	0.0187234	Socs3
NM_181390	1199.99	0.835044	0.26523	3.14838	0.0016418	0.0424649	Mustn1
NM_021342	176.653	0.828781	0.2039	4.06463	4.8108e-05	0.00484422	Kcne4
NM_011582	5148.24	0.825735	0.257075	3.21203	0.00131798	0.0374179	Thbs4
NM_146106	112.042	0.819874	0.243804	3.36285	0.000771436	0.0267111	Lyplal1
NM_028079	2191.2	0.818827	0.155493	5.26599	1.39436e-07	3.434e-05	2010111I01Rik
NM_010930	2179.89	0.816407	0.208621	3.91335	9.10249e-05	0.00742282	Nov
NM_201389	5930.47	0.815212	0.226308	3.60222	0.000315514	0.0155637	Plec
NM_178767	368.391	0.81431	0.249055	3.2696	0.00107699	0.0325663	Agmo
NM_144838	111.225	0.809666	0.244432	3.31244	0.000924874	0.0297722	Sgtb
NM_019819	1193.47	0.808168	0.261905	3.08573	0.00203055	0.0483759	Dusp14
NM_001040699	237.556	0.805717	0.227742	3.53786	0.000403387	0.0179253	Mtmr7
NM_030143	13449.1	0.80469	0.201957	3.98447	6.76321e-05	0.00619965	Ddit4l
NM_029394	538.279	0.803055	0.196273	4.09153	4.28535e-05	0.00437984	Snx24
NM_009598	426.081	0.801355	0.244667	3.27528	0.00105556	0.0320874	Ace
NM_028882	1170.59	0.800829	0.251015	3.19037	0.00142092	0.0396429	Sema3d
NM_172151	902.817	0.797524	0.241191	3.30661	0.000944318	0.0301424	Zdhhc8
NM_024449	10041.7	0.795216	0.208149	3.82043	0.000133221	0.00919992	Sost
NM_009627	592.568	0.792765	0.242578	3.26809	0.00108277	0.032647	Adm
NM_011046	1725.29	0.792484	0.23568	3.36254	0.000772283	0.0267111	Furin
NM_011125	3399.71	0.787128	0.202295	3.891	9.98336e-05	0.00794046	Pltp
NM_146162	2445.92	0.784109	0.18451	4.24967	2.14084e-05	0.00237831	Tmem119
NM_008624	1079.12	0.778992	0.245297	3.17571	0.00149472	0.0410666	Mras
NM_015800	475.975	0.778933	0.180113	4.32469	1.52744e-05	0.00184749	Crim1
NM_007557	507.411	0.778267	0.24427	3.1861	0.00144204	0.0401045	Bmp7
NM_001039959	1020.16	0.771846	0.213935	3.60784	0.000308751	0.0155637	Ahnak
NM_178376	1456.49	0.769097	0.223356	3.44337	0.000574517	0.0223689	Rraga
NM_021310	505.614	0.767858	0.227289	3.37834	0.000729251	0.026152	Jmy
NM_028022	330.12	0.76641	0.245875	3.11707	0.00182658	0.0454014	Gatsl3
NM_021412	281.883	0.761502	0.246983	3.08322	0.00204771	0.0486315	Mmp19
NM_009197	1060.66	0.755749	0.192919	3.91744	8.94945e-05	0.00734681	Slc16a2
NM_008047	3496.07	0.755192	0.244812	3.08479	0.00203699	0.0484727	Fstl1
NM_026439	13445.7	0.750565	0.232212	3.23225	0.00122822	0.0356113	Ccdc80
NM_001033929	395.072	0.745139	0.219912	3.38834	0.000703158	0.0253944	Thnsl2
NM_001032727	449.429	0.739583	0.209982	3.52213	0.000428099	0.01854	Sybu
NM_025446	872.266	0.738342	0.236887	3.11685	0.00182796	0.0454014	Aig1
NM_152806	1736.42	0.733666	0.222697	3.29446	0.000986122	0.0309636	Ddx17
NM_001136086	1488.31	0.730341	0.212135	3.44281	0.000575699	0.0223724	Dpysl3
NM_153142	1267.24	0.729847	0.188227	3.87749	0.000105541	0.00826579	Slc35e4
NM_010319	197.33	0.72953	0.200948	3.63045	0.00028293	0.0151397	Gng7
NM_007514	959.173	0.728558	0.229488	3.17471	0.00149984	0.0411521	Slc7a2
NM_001271768	446.45	0.724382	0.193581	3.74202	0.00018255	0.011549	Bhlhe41
NM_015794	496.701	0.713602	0.204109	3.49618	0.000471974	0.0198103	Fbxl17
NM_178118	1382.09	0.711315	0.143596	4.95359	7.2857e-07	0.000146007	Dixdc1
NM_001081367	629.82	0.708972	0.223672	3.16969	0.00152602	0.0415911	Kctd17
NM_008630	551.439	0.707502	0.219734	3.21981	0.00128276	0.0368168	Mt2
NM_021472	2206.47	0.702767	0.196239	3.58118	0.000342047	0.0161126	Rnase4
NR_040758	338.309	0.701114	0.202007	3.47074	0.000519019	0.0211271	0610040F04Rik
NM_008976	482.12	0.699706	0.183672	3.80954	0.000139223	0.00951792	Ptpn14
NM_011498	6489.59	0.698624	0.180862	3.86275	0.000112117	0.00843385	Bhlhe40
NM_013568	2667.01	0.69655	0.218199	3.19228	0.00141156	0.0395257	Kcna6
NM_011467	722.803	0.695044	0.217836	3.19068	0.00141937	0.0396429	Spr
NM_146260	567.637	0.691867	0.205872	3.36067	0.000777537	0.0267716	Tmie
NM_027884	2371.05	0.690504	0.223069	3.09546	0.00196505	0.047348	Tns1
NM_053082	4149.01	0.687997	0.191488	3.5929	0.000327023	0.0156798	Tspan4
NM_007542	18975	0.687687	0.191238	3.59598	0.000323172	0.0156798	Bgn
NM_008627	532.018	0.683891	0.183432	3.7283	0.000192772	0.0121144	Meis3
NM_021474	2606.67	0.674966	0.197643	3.41509	0.000637617	0.0238273	Efemp2
NM_001159482	1259.29	0.674837	0.197306	3.42025	0.000625641	0.0235789	Rab34
NM_008489	6126.51	0.673482	0.174399	3.86172	0.00011259	0.00843385	Lbp
NM_024413	921.202	0.672617	0.195324	3.4436	0.00057402	0.0223689	Plekhf1
NM_001252202	390.743	0.658537	0.196068	3.35871	0.000783059	0.0269017	Map4k4
NM_153168	15620.5	0.643494	0.139652	4.60784	4.06878e-06	0.00062067	Lars2
NM_019677	450.815	0.635632	0.198019	3.20995	0.00132758	0.0376268	Plcb1
NM_009131	1897.35	0.635122	0.178821	3.55172	0.000382726	0.0173546	Clec11a
NM_134065	6509.83	0.627578	0.137546	4.56267	5.05083e-06	0.000737457	Epdr1
NR_003946	235.085	0.627514	0.187313	3.35008	0.000807886	0.0272322	Hyi
NM_080855	633.774	0.621013	0.19934	3.11534	0.00183731	0.0454679	Zcchc14
NM_009367	1981.01	0.618096	0.189434	3.26286	0.00110293	0.0331061	Tgfb2
NM_001081316	371.171	0.611689	0.177899	3.4384	0.000585158	0.0226968	Dsel
NM_053172	26341.1	0.608322	0.14115	4.30975	1.63439e-05	0.00193113	Mepe
NM_181039	355.845	0.607561	0.180794	3.36052	0.000777963	0.0267716	Adgrl1
NM_019578	801.924	0.603833	0.160774	3.7558	0.00017279	0.0110721	Extl1
NM_019444	555.593	0.599115	0.16951	3.53439	0.000408712	0.0180833	Ramp2
NM_016854	1723.18	0.598263	0.168449	3.55159	0.000382904	0.0173546	Ppp1r3c
NM_007496	826.339	0.59288	0.185662	3.19334	0.00140639	0.0394348	Zfhx3
NM_010549	1047.98	0.59165	0.187156	3.16126	0.0015709	0.0418655	Il11ra1
NM_139001	2351.68	0.591519	0.18386	3.21723	0.00129435	0.0369363	Cspg4
NM_029787	15907.1	0.586412	0.179746	3.26244	0.00110456	0.0331061	Cyb5r3
NM_011701	13307	0.580802	0.150237	3.86591	0.000110678	0.00843385	Vim
NM_001083119	537.61	0.574864	0.17078	3.3661	0.000762399	0.0267111	Ptpru
NM_178066	450.952	0.573821	0.166156	3.4535	0.000553362	0.0218364	Tmem198b
NM_080555	3442.92	0.569124	0.154199	3.69083	0.000223522	0.0137342	Plpp3
NM_020276	1429.42	0.560802	0.17799	3.15074	0.00162857	0.0424649	Nsmf
NM_028117	494.29	0.55662	0.165256	3.36823	0.000756511	0.0267111	Chst14
NM_172145	490.758	0.52567	0.165182	3.18238	0.00146072	0.0404588	Eva1b
NR_046233	28749	0.522555	0.152283	3.43147	0.000600311	0.0230657	Rn45s
NM_178051	858.673	0.514164	0.143836	3.57466	0.000350684	0.0163288	Mterf4
NM_198616	637.755	0.514024	0.16085	3.19567	0.00139508	0.0392489	Ccdc85b
NM_019568	5209.65	0.485297	0.143046	3.39259	0.000692354	0.0252621	Cxcl14
NM_023794	918.344	0.479509	0.133811	3.58347	0.000339062	0.0161126	Etv5
NM_008839	665.338	0.470982	0.152925	3.07982	0.00207126	0.0490599	Pik3ca
NM_001085492	1692.48	0.463281	0.148629	3.11702	0.00182687	0.0454014	Rere
NM_013792	1981.8	0.416301	0.130065	3.20072	0.00137085	0.0386505	Naglu
NM_146012	3182.53	0.394051	0.122492	3.21695	0.0012956	0.0369363	Ctdsp2
NM_172473	1446.07	-0.449783	0.129538	-3.47221	0.0005162	0.0211271	Hace1
NM_145407	3502.1	-0.455795	0.147302	-3.09429	0.00197281	0.0474427	Usp19
NM_019834	2269.63	-0.464214	0.142439	-3.25903	0.00111793	0.0334088	Git2
NM_032540	2672.57	-0.498532	0.161279	-3.09111	0.0019941	0.04773	Kel
NM_001001738	2464.76	-0.500868	0.146391	-3.42144	0.000622893	0.0235352	Itprip
NM_145131	2669.8	-0.506371	0.139816	-3.62171	0.000292668	0.0153395	Pitrm1
NM_133962	1133.64	-0.512517	0.146332	-3.50242	0.000461058	0.0195935	Arhgef18
NM_199221	2945.34	-0.51975	0.158422	-3.28078	0.0010352	0.0318681	Cd300lb
NM_001197046	994.461	-0.522667	0.169755	-3.07896	0.00207727	0.0490884	Fgfr1op
NM_016776	2501.77	-0.526876	0.168555	-3.12584	0.001773	0.044633	Mybbp1a
NM_025863	2826.88	-0.535816	0.132541	-4.04263	5.28548e-05	0.00521935	Trim59
NM_008884	1969.27	-0.538233	0.165378	-3.25456	0.00113568	0.033693	Pml
NM_173189	753.448	-0.5423	0.171644	-3.15945	0.00158065	0.0419612	Mcph1
NM_007415	2534.88	-0.550372	0.160197	-3.4356	0.000591249	0.0228632	Parp1
NM_134126	3057.98	-0.550471	0.167941	-3.27777	0.00104631	0.0320589	Ift140
NR_030675	537.447	-0.560309	0.170647	-3.28343	0.00102553	0.0317138	D730005E14Rik
NM_009848	1220	-0.561303	0.161427	-3.47713	0.000506813	0.0208862	Entpd1
NM_028982	1432.83	-0.566445	0.165483	-3.42299	0.000619372	0.0234455	Fam234b
NM_001039701	1380.5	-0.575167	0.174581	-3.29455	0.00098579	0.0309636	Il1rn
NM_016714	1747.24	-0.579531	0.187672	-3.088	0.00201511	0.0481764	Nup50
NM_027143	1217.9	-0.580108	0.185137	-3.1334	0.00172792	0.0437022	Khnyn
NM_026662	714.181	-0.586032	0.18921	-3.09725	0.00195322	0.047348	Prps2
NM_177620	3358.88	-0.589003	0.183027	-3.21812	0.00129033	0.036889	Rin3
NM_001111096	3887.45	-0.593688	0.188257	-3.1536	0.0016127	0.0423174	Lyn
NM_031257	3256.6	-0.602263	0.192996	-3.12061	0.0018048	0.0452106	Plekha2
NM_011610	3419.95	-0.606787	0.183835	-3.30072	0.000964369	0.030515	Tnfrsf1b
NM_008565	4352.98	-0.607217	0.193196	-3.14301	0.00167217	0.0428332	Mcm4
NM_001035226	3531.83	-0.608608	0.19285	-3.15586	0.00160024	0.0421803	Xpo1
NM_008316	431.647	-0.608685	0.191021	-3.18649	0.00144013	0.0401045	Hus1
NM_027968	3131.2	-0.608804	0.177452	-3.43082	0.000601758	0.0230779	Fbxo30
NM_144921	2277.16	-0.610658	0.197158	-3.09731	0.00195288	0.047348	Atp1a3
NM_008564	6473.4	-0.612908	0.198575	-3.08653	0.00202511	0.0483025	Mcm2
NM_181413	813.883	-0.613108	0.1852	-3.31051	0.000931265	0.0299308	Anks1
NM_001177649	1040.58	-0.617333	0.199425	-3.09557	0.00196435	0.047348	Fnbp1
NM_011346	6988.08	-0.622517	0.197952	-3.14479	0.00166206	0.0426275	Sell
NM_008230	5334.26	-0.627921	0.16247	-3.86484	0.00011116	0.00843385	Hdc
NM_007403	3247.35	-0.633984	0.178216	-3.5574	0.000374545	0.0170514	Adam8
NM_080575	1989.64	-0.635632	0.162016	-3.92326	8.7358e-05	0.00723349	Acss1
NM_001037727	1716.41	-0.635706	0.175316	-3.62606	0.000287776	0.0152394	Arhgap25
NM_028778	755.982	-0.635952	0.19261	-3.30176	0.000960788	0.0304488	Nuak2
NM_007646	1019.79	-0.644013	0.153248	-4.20243	2.64068e-05	0.00284095	Cd38
NM_001164570	2034.15	-0.644664	0.186745	-3.45212	0.000556206	0.0218844	Rffl
NM_152825	404.333	-0.645061	0.182962	-3.52565	0.000422451	0.0183941	Usp45
NM_010774	514.936	-0.645403	0.206046	-3.13233	0.00173426	0.0437114	Mbd4
NM_027290	976.873	-0.647274	0.190265	-3.40196	0.000669036	0.024696	Mcm10
NM_144553	1460.32	-0.648644	0.209348	-3.0984	0.00194568	0.0473472	Dlgap5
NM_013458	1321.23	-0.653065	0.206404	-3.16402	0.00155606	0.0416429	Add2
NM_001033308	1597.82	-0.655531	0.183554	-3.57133	0.000355175	0.0163789	Themis2
NM_026143	3280.46	-0.661218	0.206197	-3.20673	0.00134252	0.0379039	Far1
NM_001171011	2863.1	-0.665072	0.203506	-3.26806	0.00108286	0.032647	Slc14a1
NM_011552	1376.9	-0.668265	0.167563	-3.98813	6.65949e-05	0.00618757	Tcof1
NM_009192	5048.81	-0.670883	0.213936	-3.13591	0.00171325	0.043612	Sla
NM_182806	252.394	-0.674703	0.206002	-3.27522	0.0010558	0.0320874	Gpr18
NM_133227	579.237	-0.676069	0.206457	-3.27463	0.00105802	0.0320874	Nup155
NM_030069	2438.3	-0.677925	0.184158	-3.68121	0.000232131	0.0140384	Nxpe2
NM_001033301	1560.72	-0.680012	0.186014	-3.65569	0.000256486	0.0147686	Fhdc1
NM_134152	386.047	-0.680975	0.170684	-3.98969	6.61587e-05	0.00617512	Lpxn
NM_139138	497.488	-0.683699	0.210275	-3.25145	0.00114817	0.0338668	Adgre4
NM_177721	656.337	-0.691252	0.181581	-3.80684	0.000140753	0.00955855	Ranbp6
NM_001146081	229.472	-0.69305	0.215316	-3.21875	0.00128749	0.0368593	Fancb
NM_175026	821.298	-0.698448	0.221581	-3.15211	0.00162094	0.0424649	Ifi209
NM_011693	9741.91	-0.701619	0.213104	-3.29238	0.000993449	0.0311459	Vcam1
NM_173038	812.964	-0.712413	0.225878	-3.15398	0.00161062	0.0423171	Tbcel
NM_019992	520.836	-0.716922	0.220842	-3.24632	0.00116908	0.0343351	Stap1
NM_001122958	1100.4	-0.717241	0.209099	-3.43015	0.000603252	0.0230919	Rad54l
NM_198292	1428.69	-0.718459	0.227017	-3.16477	0.00155204	0.0416429	Tex2
NM_021887	646.052	-0.722886	0.144757	-4.99378	5.92101e-07	0.000122196	Il21r
NM_001146296	1316.84	-0.724428	0.222711	-3.25278	0.00114283	0.0338121	Adar
NM_010576	964.211	-0.726322	0.232644	-3.12204	0.00179604	0.0450463	Itga4
NM_027711	1221.34	-0.730873	0.208967	-3.49755	0.00046956	0.0197495	Iqgap2
NM_177857	392.505	-0.735975	0.235609	-3.12372	0.00178581	0.0448448	Dennd2c
NM_023525	835.908	-0.740537	0.21437	-3.45447	0.00055137	0.0217999	Cad
NM_016917	11198.6	-0.747454	0.241773	-3.09156	0.0019911	0.0477141	Slc40a1
NM_001038999	1043.05	-0.748141	0.226163	-3.30797	0.000939734	0.0301083	Atp8a1
NM_133815	15888.2	-0.749394	0.212573	-3.52534	0.000422935	0.0183941	Lbr
NM_001081396	503.659	-0.760506	0.220122	-3.45492	0.000550448	0.0217999	Tbc1d31
NM_145824	4015.47	-0.761312	0.244088	-3.119	0.00181464	0.0453585	Ranbp10
NM_008364	632.555	-0.762645	0.246211	-3.09753	0.00195144	0.047348	Il1rap
NM_013855	808.395	-0.763976	0.235035	-3.25048	0.00115209	0.0339337	Abca3
NM_212473	3276.06	-0.765783	0.212072	-3.61097	0.000305057	0.0155637	Fam53b
NM_172453	624.808	-0.768048	0.226309	-3.3938	0.000689294	0.0252055	Pif1
NM_008395	1585.91	-0.768772	0.217819	-3.52941	0.000416486	0.01823	Itch
NM_013488	404.177	-0.771877	0.209354	-3.68695	0.000226956	0.0138669	Cd4
NM_001081970	411.695	-0.774495	0.179881	-4.30558	1.66545e-05	0.0019538	Apol8
NM_139303	933.509	-0.777444	0.219357	-3.54419	0.000393816	0.0177313	Kif18a
NM_019552	5181.06	-0.779763	0.21173	-3.68282	0.000230669	0.0139914	Abcb10
NM_058214	314.686	-0.781253	0.228743	-3.41541	0.000636854	0.0238273	Recql4
NM_172505	2749.65	-0.78365	0.242327	-3.23385	0.00122135	0.0355128	A730008H23Rik
NM_021897	1086	-0.78919	0.254466	-3.10136	0.00192632	0.0470442	Trp53inp1
NM_013552	1774.45	-0.797763	0.235803	-3.38317	0.000716533	0.0258318	Hmmr
NM_009578	2261.4	-0.800403	0.25234	-3.17192	0.00151434	0.0414386	Ikzf1
NM_013848	4719.96	-0.803245	0.242789	-3.30841	0.000938273	0.0301083	Ermap
NM_009924	927.763	-0.806118	0.254048	-3.1731	0.00150821	0.0413262	Cnr2
NM_177592	1571.77	-0.806442	0.258789	-3.11621	0.00183192	0.0454445	Tmem164
NM_025658	156.296	-0.809807	0.246086	-3.29075	0.000999207	0.0312306	Ms4a4d
NM_178687	380.713	-0.810227	0.260916	-3.10532	0.00190074	0.0466569	Cd226
NM_001080995	466.891	-0.811337	0.250031	-3.24495	0.00117471	0.0344509	Ddias
NM_009592	438.352	-0.81355	0.20121	-4.04329	5.27067e-05	0.00521935	Abcb7
NM_001161791	510.778	-0.820169	0.257531	-3.18474	0.00144885	0.0402389	Mefv
NM_145946	768.239	-0.827347	0.265298	-3.11856	0.00181736	0.0453585	Fanci
NM_013513	4085.82	-0.829245	0.215221	-3.85299	0.000116685	0.00864186	Epb42
NM_181754	1438.75	-0.834408	0.271256	-3.07609	0.00209731	0.0495048	Gpr141
NM_199007	547.574	-0.836338	0.234846	-3.56121	0.000369148	0.0168906	Sgo2a
NM_001033350	493.175	-0.841015	0.238781	-3.52212	0.000428104	0.01854	Bank1
NM_010830	1578.84	-0.845737	0.214458	-3.94359	8.02697e-05	0.00692317	Msh6
NM_172598	1348.75	-0.850754	0.276214	-3.08005	0.00206964	0.0490599	Wdhd1
NM_011403	28513	-0.850773	0.257232	-3.30741	0.000941629	0.0301218	Slc4a1
NM_183091	671.96	-0.852569	0.227805	-3.74254	0.000182169	0.011549	Tonsl
NM_001114179	116.513	-0.853376	0.240957	-3.54161	0.000397696	0.0178095	Slc25a53
NM_009772	880.756	-0.854075	0.251948	-3.38989	0.000699198	0.0252961	Bub1
NM_001045514	5032.21	-0.859223	0.270479	-3.17667	0.00148977	0.0409858	Akna
NM_133762	1012.19	-0.864344	0.263812	-3.27637	0.00105151	0.0320874	Ncapg2
NM_211138	205.055	-0.87079	0.27508	-3.16558	0.00154773	0.0416429	Pcyt1b
NM_011390	563.255	-0.873995	0.280241	-3.11873	0.00181632	0.0453585	Slc12a7
NM_001039126	967.693	-0.881906	0.22633	-3.89655	9.75709e-05	0.00779081	Asb1
NM_178394	189.782	-0.882623	0.263672	-3.34742	0.000815664	0.0272993	Jakmip1
NM_016925	884.39	-0.888912	0.251451	-3.53513	0.000407569	0.0180718	Fanca
NM_145222	161.312	-0.891154	0.267346	-3.33333	0.000858122	0.0283374	B3gnt7
NM_001177843	762.791	-0.89433	0.257601	-3.47176	0.00051705	0.0211271	Frmd4a
NM_001024474	213.927	-0.90047	0.274975	-3.27473	0.00105763	0.0320874	Diras2
NM_172833	567.765	-0.901668	0.230606	-3.90998	9.23021e-05	0.00748709	Malt1
NM_145527	866.464	-0.906514	0.253032	-3.58261	0.000340179	0.0161126	Madd
NM_178658	1539.62	-0.911853	0.273693	-3.33166	0.000863291	0.0283706	Ripor2
NM_001159407	222.885	-0.913139	0.211352	-4.32047	1.55695e-05	0.00185244	B3gnt5
NM_001163337	10176.1	-0.919266	0.282209	-3.25739	0.00112442	0.0335048	Atp2a3
NM_153505	2766.52	-0.919419	0.297365	-3.09189	0.00198888	0.0477141	Nckap1l
NM_013675	1851.9	-0.919502	0.252634	-3.63966	0.000273003	0.0151397	Sptb
NM_008021	1459.3	-0.921782	0.2618	-3.52094	0.000430027	0.0185839	Foxm1
NM_177786	229.487	-0.924501	0.293721	-3.14755	0.00164645	0.0424938	Depdc5
NM_030174	1138.32	-0.92459	0.29388	-3.14615	0.00165437	0.0425906	Mctp1
NM_175291	778.197	-0.928389	0.271025	-3.42548	0.000613718	0.0232746	Dock10
NM_175445	1269	-0.9301	0.27269	-3.41083	0.000647654	0.0241582	Rassf2
NM_008587	519.405	-0.930138	0.293856	-3.16529	0.00154928	0.0416429	Mertk
NM_019680	1042.93	-0.934327	0.253477	-3.68603	0.000227776	0.0138669	Elf4
NM_011638	4732.73	-0.935632	0.252674	-3.70292	0.00021313	0.0132018	Tfrc
NM_001001882	722.799	-0.937741	0.268625	-3.49089	0.000481421	0.0201242	Rtel1
NM_146218	1010.77	-0.945459	0.257802	-3.66738	0.000245048	0.0144507	Rfwd3
NM_173413	2600.11	-0.947377	0.283769	-3.33855	0.000842168	0.0279007	Rab8b
NM_007708	551.806	-0.954632	0.248266	-3.84519	0.000120459	0.00877474	Cit
NM_001198977	3649.29	-0.959407	0.248211	-3.86529	0.000110959	0.00843385	Syk
NM_001164052	2886.38	-0.965607	0.270665	-3.56753	0.000360359	0.016553	Pik3cd
NM_001013371	569.81	-0.966813	0.277817	-3.48004	0.000501347	0.0207871	Dtx3l
NM_001079876	379.682	-0.967641	0.278835	-3.4703	0.000519882	0.0211271	Gas2l3
NM_053217	316.394	-0.967996	0.296308	-3.26685	0.0010875	0.0327389	Ifit1bl2
NM_001166028	1489.74	-0.973023	0.256611	-3.79182	0.000149544	0.00998208	Slfn14
NM_023500	471.421	-0.975337	0.265847	-3.66878	0.000243706	0.0144394	Xk
NM_007900	1544.98	-0.978782	0.298027	-3.28421	0.00102269	0.0317138	Ect2
NM_145571	1357.53	-0.982473	0.275893	-3.56106	0.00036936	0.0168906	Mob1a
NM_177784	477.701	-0.9834	0.231952	-4.23967	2.23853e-05	0.00242105	Klhl23
NM_029570	2858.81	-0.992186	0.294402	-3.37018	0.000751194	0.0267046	Atp11b
NM_001199431	3192.39	-0.993349	0.292045	-3.40135	0.00067053	0.024696	Dnmt1
NM_028390	1523.33	-0.993726	0.250201	-3.97171	7.13578e-05	0.00635513	Anln
NM_021420	2658.59	-0.995188	0.309028	-3.22038	0.00128021	0.0368168	Stk4
NM_010370	79.1844	-0.997595	0.308123	-3.23765	0.00120517	0.0351526	Gzma
NM_008714	903.857	-1.00004	0.30967	-3.22937	0.00124062	0.03592	Notch1
NM_022410	3575.87	-1.00778	0.31818	-3.16733	0.00153847	0.0415978	Myh9
NM_173760	728.952	-1.00946	0.288054	-3.50439	0.000457648	0.0195298	Ppip5k2
NM_001163766	642.624	-1.01041	0.322565	-3.13241	0.00173379	0.0437114	Wdr90
NM_009185	518.924	-1.01329	0.322149	-3.14541	0.00165853	0.0426275	Stil
NM_029766	1445.99	-1.01713	0.248696	-4.08986	4.31629e-05	0.00438952	Dtl
NM_008446	1057.44	-1.0197	0.328439	-3.10468	0.00190483	0.0466865	Kif4
NM_153089	140.629	-1.02165	0.324264	-3.15068	0.00162892	0.0424649	Ppp1r16b
NM_001256082	582.015	-1.02242	0.304038	-3.36281	0.000771521	0.0267111	Myo7a
NM_001164584	78.0655	-1.02731	0.312831	-3.28393	0.00102372	0.0317138	Dnajc6
NM_133761	544.949	-1.0297	0.290128	-3.54913	0.000386501	0.0174789	Dcp1a
NM_023045	5592.43	-1.03008	0.295986	-3.48016	0.00050112	0.0207871	Xpo7
NM_177372	771.259	-1.03197	0.294881	-3.49962	0.000465915	0.0196366	Dna2
NM_001033431	451.721	-1.03221	0.318962	-3.23616	0.00121152	0.0352772	Nlrp12
NM_207668	425.014	-1.03735	0.336909	-3.07902	0.00207681	0.0490884	Acpp
NM_172449	383.037	-1.04116	0.301365	-3.45482	0.000550654	0.0217999	Tspoap1
NM_177611	1538.26	-1.043	0.307264	-3.39448	0.000687588	0.0251881	Psd4
NM_198304	731.318	-1.04567	0.285982	-3.65641	0.000255773	0.0147686	Nup188
NM_001082960	8739.62	-1.05321	0.317238	-3.31993	0.000900412	0.0291685	Itgam
NM_001252459	3826.86	-1.05512	0.275335	-3.83211	0.000127048	0.00908041	Cyfip2
NM_010615	3035.35	-1.06878	0.282524	-3.78299	0.000154956	0.0102176	Kif11
NM_001253872	2313.11	-1.0861	0.300467	-3.61471	0.000300684	0.0154668	Itgal
NM_138301	508.101	-1.09407	0.345792	-3.16395	0.00155644	0.0416429	Trpm2
NM_181416	953.511	-1.10604	0.319652	-3.46013	0.000539908	0.0215542	Arhgap11a
NM_009288	1793.32	-1.11021	0.291878	-3.80369	0.000142559	0.00961731	Stk10
NM_007807	14801.9	-1.11037	0.352568	-3.14937	0.00163623	0.0424649	Cybb
NM_031376	1497.36	-1.11609	0.305053	-3.65869	0.000253503	0.0147212	Pik3ap1
NM_029600	307.406	-1.12751	0.27784	-4.05811	4.9472e-05	0.00493296	Abcc3
NM_033374	1115.2	-1.13501	0.283646	-4.0015	6.29413e-05	0.0059564	Dock2
NM_001110192	2207.61	-1.13552	0.329638	-3.44475	0.000571583	0.0223398	Inpp5d
NM_001033378	236.811	-1.1471	0.21672	-5.29302	1.20312e-07	3.07413e-05	A430078G23Rik
NM_011623	4319.65	-1.15342	0.287052	-4.01815	5.86573e-05	0.00562917	Top2a
NM_001163507	1058.3	-1.15982	0.334775	-3.46448	0.000531255	0.0213348	Mmrn1
NM_178113	1573.34	-1.1786	0.333922	-3.52956	0.000416255	0.01823	Ncapd3
NM_001024703	209.042	-1.18928	0.302999	-3.92504	8.67159e-05	0.00723349	Mctp2
NM_009778	8111.33	-1.20378	0.337028	-3.57176	0.000354593	0.0163789	C3
NM_177828	122.84	-1.213	0.352004	-3.44598	0.000568993	0.022324	Arhgef37
NM_001146200	1207.02	-1.21497	0.347124	-3.5001	0.000465087	0.0196366	Pik3cg
NM_001142952	1309.32	-1.21517	0.317787	-3.82386	0.000131377	0.00914076	Fam46c
NM_011345	172.678	-1.22171	0.312216	-3.91303	9.11467e-05	0.00742282	Sele
NM_001014976	761.321	-1.26929	0.316629	-4.00877	6.10354e-05	0.00583002	Espl1
NM_138648	459.211	-1.27456	0.296092	-4.30462	1.67269e-05	0.0019538	Olr1
NM_010720	154.276	-1.29198	0.379494	-3.40447	0.000662929	0.0245488	Lipg
NM_001033367	92.727	-1.29327	0.304785	-4.24322	2.20331e-05	0.00241757	Nlrc4
NM_145226	597.883	-1.30357	0.247536	-5.2662	1.39279e-07	3.434e-05	Oas3
NM_175628	247.855	-1.33251	0.370593	-3.59561	0.000323627	0.0156798	A2m
NM_010605	179.511	-1.33295	0.421121	-3.16525	0.00154948	0.0416429	Kcnj5
NM_001163495	2484.23	-1.34133	0.332485	-4.03426	5.47743e-05	0.00535714	Arhgap19
NM_021381	110.37	-1.34734	0.373141	-3.61081	0.000305242	0.0155637	Prokr1
NM_001033244	296.251	-1.37417	0.441501	-3.11251	0.00185505	0.0458514	Fancd2
NM_018815	2018.88	-1.38844	0.355892	-3.9013	9.56794e-05	0.00772383	Nup210
NM_010417	168.852	-1.41424	0.38887	-3.63679	0.000276055	0.0151397	Heph
NM_008029	399.327	-1.42148	0.367077	-3.87244	0.000107751	0.00834298	Flt4
NM_001122733	880.291	-1.44445	0.402076	-3.59248	0.000327542	0.0156798	Kit
NM_001033484	604.851	-1.55771	0.401731	-3.8775	0.000105536	0.00826579	Iqgap3
NM_001099328	55.2278	-1.88095	0.402965	-4.66777	3.04492e-06	0.000486451	Zfp831
