# Supplementary material for: Transcriptomic and epigenomic analyses uncovered Lrrc15 as a contributing factor to cartilage damage in osteoarthritis
Source: Sci Rep. 2021 Oct 26;11:21107. doi: 10.1038/s41598-021-00269-8 (PMC8548547; doi:10.1038/s41598-021-00269-8)
Supplement: Supplementary file 4 — Supplementary Table S3. [file 41598_2021_269_MOESM4_ESM.xlsx]

## Sheet: Significant-DMCs-4weeks
chromosome	start	end	strand	p-value	q-value	methylation difference
chr1	7121825	7121825	+	5.64525e-05	0.00222077	25.9983
chr1	13276330	13276330	-	1.57075e-05	0.000899985	-27.1047
chr1	34068740	34068740	+	3.56917e-17	1.00678e-12	-26.8805
chr1	40659224	40659224	-	2.61883e-08	8.03785e-06	-28.1802
chr1	45587280	45587280	+	5.02033e-06	0.000395763	-25.1751
chr1	45587287	45587287	+	2.17585e-09	1.20404e-06	-32.484
chr1	46296655	46296655	+	1.30428e-11	2.514e-08	-27.099
chr1	59449479	59449479	-	3.45273e-06	0.000302463	-26.283
chr1	62380483	62380483	-	3.29029e-07	5.37184e-05	-29.311
chr1	71776060	71776060	+	1.66744e-06	0.000178433	-35.2986
chr1	73925290	73925290	+	4.67008e-12	1.14302e-08	-30.3484
chr1	86148691	86148691	-	4.36617e-09	2.04161e-06	-26.2468
chr1	86148717	86148717	-	1.86941e-08	6.29885e-06	-25.6175
chr1	87187701	87187701	+	3.05261e-06	0.000276035	29.4645
chr1	88607088	88607088	+	4.7133e-05	0.00196167	25.4274
chr1	89309077	89309077	-	1.88484e-10	1.87209e-07	-31.0803
chr1	89555331	89555331	-	1.67202e-10	1.71819e-07	-26.1168
chr1	89993059	89993059	-	5.70726e-06	0.000433846	-27.8331
chr1	90050823	90050823	-	3.27508e-07	5.35553e-05	31.0659
chr1	119234691	119234691	-	3.39446e-07	5.49263e-05	-26.5437
chr1	120814410	120814410	-	2.52321e-08	7.82135e-06	-30.5556
chr1	127807093	127807093	+	7.66787e-05	0.00274694	-26.1404
chr1	128246804	128246804	-	5.79981e-14	4.67429e-10	-25.5037
chr1	131046937	131046937	-	4.29279e-10	3.54065e-07	-25.1938
chr1	131946630	131946630	-	2.08601e-08	6.81631e-06	30.7417
chr1	133979232	133979232	+	5.22895e-10	4.09715e-07	-25.3636
chr1	134640939	134640939	-	7.61314e-07	0.000100468	-25.6362
chr1	135538810	135538810	+	3.72539e-05	0.00166064	-25.0286
chr1	135660522	135660522	+	2.15986e-07	3.94655e-05	-28.254
chr1	159658194	159658194	-	7.81885e-13	3.00072e-09	-35.8606
chr1	163900417	163900417	+	3.74378e-05	0.00166627	25.6097
chr1	167499316	167499316	-	3.4146e-13	1.63251e-09	-26.9856
chr1	167590416	167590416	+	4.93067e-11	6.83457e-08	-26.9739
chr1	170173013	170173013	-	7.2711e-13	2.84864e-09	-30.4935
chr1	178683963	178683963	+	7.11426e-07	9.55608e-05	-27.6324
chr1	179937837	179937837	+	3.04399e-07	5.08224e-05	-25.2633
chr1	180906027	180906027	-	1.14966e-06	0.000135802	-25.3613
chr1	182785296	182785296	-	5.16419e-05	0.00208968	-26.6783
chr1	183175828	183175828	-	3.35618e-08	9.69737e-06	-27.1788
chr1	186710966	186710966	+	1.6149e-09	9.49177e-07	-30.5619
chr1	188215330	188215330	+	4.64315e-10	3.77105e-07	-27.1757
chr1	190729167	190729167	+	9.78739e-09	3.81327e-06	-25.2477
chr1	190948820	190948820	+	1.62423e-07	3.18941e-05	-29.0654
chr1	191100990	191100990	-	1.02425e-09	6.67049e-07	27.1242
chr10	4028032	4028032	-	6.09142e-07	8.48626e-05	-30.7237
chr10	5229045	5229045	-	2.36936e-09	1.2859e-06	-26.257
chr10	7162083	7162083	-	8.03661e-09	3.26221e-06	-31.6854
chr10	18331300	18331300	+	2.06097e-06	0.000208185	-26.4501
chr10	25398588	25398588	-	1.55987e-10	1.63571e-07	-36.0077
chr10	40527453	40527453	+	7.42489e-06	0.00052534	26.087
chr10	40672223	40672223	-	1.93767e-08	6.45687e-06	-27.0924
chr10	42226601	42226601	-	0.00107701	0.0157422	25.0602
chr10	58672878	58672878	-	4.75932e-08	1.268e-05	-29.2783
chr10	60211038	60211038	-	2.2651e-06	0.000222819	-28.1096
chr10	62543891	62543891	-	3.88996e-07	6.08835e-05	33.1792
chr10	64039953	64039953	+	6.53597e-05	0.00246026	-25.2324
chr10	67297471	67297471	+	1.2402e-08	4.57596e-06	-25.0085
chr10	67297506	67297506	+	1.83682e-08	6.21443e-06	-25.1595
chr10	69252264	69252264	+	6.09792e-05	0.00234241	25.1304
chr10	70026084	70026084	+	1.38588e-08	4.9723e-06	-26.9763
chr10	70822048	70822048	-	9.93992e-06	0.000648248	-25.9464
chr10	75117279	75117279	-	3.82772e-06	0.000325632	-25.5458
chr10	76642550	76642550	-	5.5831e-11	7.50013e-08	-32.6241
chr10	76642562	76642562	-	9.65304e-12	2.00583e-08	-34.1718
chr10	76642579	76642579	-	4.79897e-13	2.08259e-09	-36.9708
chr10	80107718	80107718	+	5.69797e-11	7.64459e-08	-27.1141
chr10	80208940	80208940	+	7.23511e-10	5.17002e-07	-31.7035
chr10	80382777	80382777	-	1.56525e-06	0.000170407	-27.5239
chr10	80658789	80658789	-	1.7394e-05	0.000968129	26.6358
chr10	80849496	80849496	+	2.5133e-07	4.41468e-05	-25.1523
chr10	81332553	81332553	+	7.99771e-19	6.94147e-14	-26.1826
chr10	83109573	83109573	+	1.13811e-06	0.000134819	-25.6944
chr10	83109617	83109617	+	5.00028e-07	7.34058e-05	-25.8526
chr10	83286262	83286262	+	8.33106e-08	1.92861e-05	-29.1164
chr10	83286271	83286271	+	6.12515e-10	4.61047e-07	-33.5908
chr10	83286289	83286289	+	4.8731e-07	7.19738e-05	-26.317
chr10	83805890	83805890	+	3.341e-06	0.000295038	27.7718
chr10	84522900	84522900	+	3.1228e-06	0.00028025	-27.8409
chr10	88202735	88202735	-	2.44574e-09	1.31658e-06	27.0883
chr10	88202749	88202749	-	7.54054e-08	1.78854e-05	25.9404
chr10	89635393	89635393	-	5.39235e-07	7.76987e-05	-26.0073
chr10	91001714	91001714	-	4.48926e-06	0.000364882	-26.1816
chr10	91094320	91094320	+	9.05204e-08	2.05768e-05	-29.8459
chr10	98977310	98977310	-	0.000123052	0.00379577	-25.7117
chr10	107469105	107469105	+	1.81634e-07	3.4624e-05	29.8982
chr10	112894201	112894201	-	8.5177e-05	0.00295308	-30.303
chr10	115285084	115285084	-	4.37753e-08	1.19041e-05	-28.1301
chr10	119062404	119062404	-	7.72864e-09	3.17796e-06	-25.0798
chr10	119203057	119203057	-	8.19419e-11	9.94151e-08	-27.0009
chr10	121518260	121518260	+	7.67456e-06	0.000537778	-26.1705
chr10	127326970	127326970	+	1.09853e-16	2.33866e-12	-25.4389
chr10	127527600	127527600	+	3.32507e-10	2.89932e-07	25.8272
chr10	130528087	130528087	-	2.54821e-07	4.46117e-05	-27.2202
chr11	5255533	5255533	+	2.56294e-09	1.36793e-06	-27.8114
chr11	5601857	5601857	+	5.21705e-08	1.35259e-05	-29.1026
chr11	6602082	6602082	+	1.35566e-06	0.000153268	31.18
chr11	22004619	22004619	+	5.52223e-11	7.45312e-08	25.8514
chr11	31725930	31725930	-	6.41222e-07	8.82747e-05	31.8234
chr11	33756785	33756785	+	5.16916e-08	1.34295e-05	-27.1233
chr11	34783832	34783832	+	7.2441e-06	0.00051575	27.6236
chr11	36223427	36223427	-	1.47278e-07	2.97101e-05	-26.7031
chr11	46310127	46310127	-	8.41485e-10	5.74385e-07	26.4318
chr11	50587430	50587430	+	3.13706e-05	0.00147346	-25.3634
chr11	52408543	52408543	+	5.00879e-07	7.35104e-05	-27.634
chr11	53463611	53463611	+	7.94646e-11	9.72461e-08	27.0492
chr11	55063044	55063044	-	0.000245644	0.00606205	-25.0518
chr11	55063078	55063078	-	9.09301e-05	0.00308694	-26.8859
chr11	55107038	55107038	+	1.51845e-17	5.90788e-13	26.3945
chr11	56807615	56807615	-	1.55071e-06	0.0001693	-26.8963
chr11	60073707	60073707	-	7.71753e-07	0.000101383	-26.586
chr11	61025377	61025377	-	2.70432e-06	0.00025315	31.69
chr11	61147274	61147274	-	1.12411e-13	7.50504e-10	-31.0797
chr11	61618241	61618241	+	4.64924e-08	1.24456e-05	-27.9011
chr11	62309467	62309467	-	1.16837e-06	0.000137393	-29.3546
chr11	68197698	68197698	-	1.13479e-11	2.25423e-08	-27.8428
chr11	72029506	72029506	-	6.80607e-08	1.65433e-05	-30.6418
chr11	72484875	72484875	+	0.00014815	0.00431	25.0313
chr11	72484899	72484899	+	1.56952e-06	0.000170789	31.404
chr11	75046019	75046019	+	4.53418e-08	1.22216e-05	-28.544
chr11	75514611	75514611	-	8.12416e-06	0.000559451	27.9276
chr11	82406955	82406955	+	4.08691e-12	1.02702e-08	36.7488
chr11	84714220	84714220	+	2.81776e-05	0.001366	-26.2894
chr11	85840980	85840980	-	1.40917e-08	5.03958e-06	29.1333
chr11	87755970	87755970	-	1.26804e-08	4.65889e-06	32.9164
chr11	88109717	88109717	-	1.32311e-07	2.74125e-05	-33.4641
chr11	89270226	89270226	+	9.20602e-09	3.62305e-06	-26.4568
chr11	90035495	90035495	+	1.36263e-08	4.90892e-06	-26.5472
chr11	90387567	90387567	+	2.68094e-05	0.00131881	26.1905
chr11	94947937	94947937	-	3.88394e-16	7.06823e-12	-36.4692
chr11	96730796	96730796	+	8.34251e-05	0.00290999	-25.4447
chr11	96993184	96993184	+	5.42226e-06	0.000418669	-28.211
chr11	99250173	99250173	-	2.59306e-07	4.51859e-05	-28.0802
chr11	100097939	100097939	-	1.63335e-17	6.1431e-13	-26.3567
chr11	100127900	100127900	-	5.89954e-06	0.000444557	-25.2966
chr11	100478329	100478329	-	1.50685e-08	5.32144e-06	-26.4077
chr11	101234718	101234718	+	2.33308e-07	4.19046e-05	30.6151
chr11	101337563	101337563	+	2.93316e-06	0.000268015	25.6321
chr11	103192624	103192624	+	1.95809e-10	1.92956e-07	-28.2438
chr11	103192627	103192627	+	2.01288e-11	3.48338e-08	-29.6726
chr11	103192644	103192644	+	8.86215e-10	5.98043e-07	-27.7237
chr11	103366670	103366670	+	1.14194e-08	4.29201e-06	-27.7211
chr11	104293540	104293540	-	2.25892e-05	0.00116745	-32.8718
chr11	104606702	104606702	-	3.97336e-06	0.000334735	-26.6917
chr11	104628080	104628080	-	4.19794e-11	6.0262e-08	-31.8929
chr11	106568606	106568606	+	2.72706e-10	2.4935e-07	-43.8837
chr11	112709708	112709708	-	9.06626e-12	1.9085e-08	-36.4516
chr11	112709712	112709712	-	4.79931e-10	3.86795e-07	-35.6805
chr11	112709716	112709716	-	1.27663e-08	4.68478e-06	-32.3066
chr11	113823934	113823934	-	4.01364e-06	0.000337069	-25.3318
chr11	115270319	115270319	-	2.08273e-08	6.80954e-06	-25.804
chr11	116990217	116990217	+	0.000112958	0.00357521	-25.2534
chr11	117826808	117826808	+	8.17834e-09	3.30743e-06	-25.3138
chr11	119081075	119081075	-	1.22717e-10	1.34954e-07	-25.1434
chr11	119314830	119314830	-	2.07432e-06	0.000209084	-31.7588
chr11	121222317	121222317	+	5.79116e-09	2.54846e-06	-30.914
chr12	3909369	3909369	-	1.91814e-06	0.000197938	-26.6563
chr12	9575727	9575727	-	2.29804e-06	0.000225392	31.2844
chr12	18388035	18388035	+	4.49753e-07	6.78153e-05	25.173
chr12	28949536	28949536	-	6.20171e-05	0.00236985	-25.1576
chr12	28949541	28949541	-	1.99076e-07	3.7005e-05	-31.3944
chr12	39999575	39999575	+	1.05516e-09	6.82265e-07	-27.7552
chr12	39999592	39999592	+	3.46495e-09	1.72151e-06	-26.8909
chr12	40498668	40498668	+	3.64418e-07	5.79104e-05	-27.2782
chr12	50843295	50843295	+	3.98421e-07	6.19292e-05	-27.2622
chr12	50843311	50843311	+	7.66463e-10	5.38487e-07	-35.5177
chr12	50843336	50843336	+	8.13678e-09	3.29416e-06	-30.5992
chr12	53220277	53220277	+	1.50275e-06	0.000165438	-28.1229
chr12	70750102	70750102	-	1.77441e-11	3.17013e-08	-44.8217
chr12	71342576	71342576	-	2.68348e-08	8.16873e-06	28.6706
chr12	71884891	71884891	-	5.7452e-05	0.00224958	-25.4435
chr12	76969327	76969327	+	0.000120155	0.00373406	-25.8065
chr12	78075906	78075906	+	3.30303e-06	0.000292515	-25.8779
chr12	79804566	79804566	+	1.15214e-06	0.000135979	-26.3593
chr12	85475635	85475635	-	1.97114e-06	0.000201729	-28.1035
chr12	85475662	85475662	-	3.76833e-06	0.000322111	-26.6614
chr12	85476443	85476443	-	2.34699e-10	2.2091e-07	-26.7321
chr12	86806634	86806634	+	8.64922e-06	0.00058541	-27.8476
chr12	100177948	100177948	+	0.000147465	0.0042971	25.3497
chr12	100910467	100910467	-	8.05721e-10	5.54333e-07	-29.9698
chr12	102368616	102368616	+	2.56357e-07	4.47756e-05	26.8136
chr12	104447313	104447313	+	1.29982e-09	8.01423e-07	-27.4242
chr12	104471692	104471692	-	4.93165e-13	2.12383e-09	27.7106
chr12	105395433	105395433	-	8.11515e-07	0.000105041	-34.711
chr12	107181519	107181519	+	0.000343993	0.00756641	-25.1111
chr12	108606861	108606861	-	6.75545e-06	0.000489422	28.16
chr12	112867354	112867354	+	2.57348e-09	1.37225e-06	36.4136
chr12	112867396	112867396	+	1.74423e-07	3.36473e-05	28.9916
chr12	113219748	113219748	+	2.01898e-05	0.00107777	-29.7462
chr13	5871620	5871620	+	3.0622e-11	4.77303e-08	-25.7094
chr13	24677804	24677804	-	9.45704e-07	0.000117815	-25.2914
chr13	31802135	31802135	-	4.60878e-13	2.0234e-09	27.9548
chr13	37475993	37475993	+	0.000148933	0.00432676	26.2574
chr13	38602387	38602387	+	2.95258e-07	4.96636e-05	-26.0568
chr13	40737384	40737384	+	2.42882e-09	1.30935e-06	29.8065
chr13	40826274	40826274	-	2.32972e-08	7.3927e-06	-29.5455
chr13	43791823	43791823	-	6.66067e-10	4.88961e-07	-26.5948
chr13	44533143	44533143	-	5.63096e-06	0.000429609	-28.814
chr13	45820732	45820732	+	8.51216e-11	1.01957e-07	-29.9406
chr13	46832905	46832905	+	4.11773e-06	0.000343493	-25.9739
chr13	47133480	47133480	-	3.02032e-06	0.000273724	-26.1453
chr13	47178504	47178504	-	4.03613e-08	1.1181e-05	-26.7994
chr13	47178541	47178541	-	6.81186e-11	8.64557e-08	-32.4571
chr13	52566996	52566996	-	5.85086e-06	0.00044191	-25.098
chr13	52587513	52587513	-	8.27582e-14	6.14324e-10	-28.199
chr13	53065897	53065897	+	6.78806e-08	1.65141e-05	-34.7826
chr13	53891756	53891756	+	1.61492e-05	0.000917862	-31.0361
chr13	54332658	54332658	-	5.62079e-06	0.000429036	-26.1589
chr13	54332705	54332705	-	5.1897e-07	7.54843e-05	-27.4315
chr13	55507600	55507600	-	4.39757e-09	2.05289e-06	-25.0057
chr13	59672250	59672250	-	4.21384e-06	0.000348591	27.5507
chr13	63305595	63305595	+	6.86106e-17	1.64711e-12	-29.8287
chr13	63305610	63305610	+	2.60635e-13	1.34282e-09	-25.2327
chr13	69813570	69813570	-	8.87147e-07	0.000112379	-29.0742
chr13	95161580	95161580	-	2.45819e-05	0.00124021	-27.4453
chr13	101885432	101885432	+	7.37341e-07	9.80496e-05	-25.5755
chr13	107619183	107619183	-	4.25137e-06	0.000350547	-28.3105
chr13	107984579	107984579	+	1.22697e-08	4.53855e-06	-25.9248
chr13	109091795	109091795	+	6.41595e-07	8.83153e-05	-29.1933
chr13	109091803	109091803	+	6.87131e-06	0.000495527	-26.3643
chr13	112025566	112025566	-	2.94702e-06	0.000268895	-26.3059
chr13	112207982	112207982	-	4.05457e-13	1.86905e-09	-26.7521
chr13	112859953	112859953	-	9.05275e-08	2.05768e-05	-28.853
chr13	113663387	113663387	+	4.54356e-06	0.000367997	-28.4444
chr13	114158399	114158399	-	1.26335e-10	1.38529e-07	-26.2014
chr14	8125725	8125725	+	1.5204e-22	2.93441e-17	-26.894
chr14	14557868	14557868	-	3.44201e-06	0.000301901	31.5354
chr14	20778929	20778929	+	2.20692e-05	0.00114872	-26.2322
chr14	21123833	21123833	-	6.15369e-05	0.00235685	-29.1382
chr14	21565668	21565668	-	2.95135e-11	4.63795e-08	-27.8632
chr14	25318160	25318160	+	1.10707e-05	0.000701226	25.5711
chr14	28468681	28468681	-	2.69152e-05	0.00132237	-26.1905
chr14	31228186	31228186	+	2.05627e-09	1.15142e-06	28.121
chr14	31228230	31228230	+	1.05259e-10	1.20207e-07	30.8335
chr14	32031110	32031110	-	5.19372e-10	4.07804e-07	-35.3465
chr14	34611357	34611357	+	3.09135e-08	9.12364e-06	33.5433
chr14	34953780	34953780	+	1.4067e-10	1.50019e-07	-32.076
chr14	46594101	46594101	+	1.28115e-07	2.67497e-05	-27.6055
chr14	47378031	47378031	+	1.10143e-08	4.18578e-06	-25.7933
chr14	48223023	48223023	-	8.21033e-05	0.00287634	-28.0567
chr14	54231095	54231095	+	0.000104765	0.0034001	25.1661
chr14	57743501	57743501	+	2.04884e-08	6.72569e-06	-31.7771
chr14	57968797	57968797	-	2.5515e-12	7.23339e-09	-48.0586
chr14	68078961	68078961	-	3.60767e-06	0.000312113	-29.9242
chr14	68078982	68078982	-	6.34462e-05	0.00240883	-26.9067
chr14	69816411	69816411	+	1.93825e-05	0.00104654	-26.618
chr14	70353015	70353015	+	7.15882e-08	1.71975e-05	-26.631
chr14	70775925	70775925	-	3.06121e-09	1.57071e-06	31.4659
chr14	70775967	70775967	-	1.76823e-05	0.000979189	25.0355
chr14	74884287	74884287	+	0.000168668	0.00470867	-26.6667
chr14	75256343	75256343	-	9.14038e-09	3.60224e-06	-26.8487
chr14	76276822	76276822	+	4.19807e-13	1.8947e-09	26.298
chr14	77904052	77904052	-	1.89532e-07	3.57492e-05	30.2869
chr14	78591512	78591512	-	5.04345e-10	4.00139e-07	34.8105
chr14	100005092	100005092	+	1.45553e-05	0.000852699	-25.4492
chr14	100005101	100005101	+	1.65564e-06	0.000177575	-27.4257
chr14	103059431	103059431	+	9.53428e-14	6.80864e-10	34.6992
chr14	103059450	103059450	+	2.66331e-08	8.13933e-06	27.4588
chr14	118691903	118691903	-	8.99884e-07	0.00011365	-25.4813
chr14	121168892	121168892	-	3.83725e-08	1.07488e-05	-28.3917
chr14	121333845	121333845	+	1.71307e-07	3.31938e-05	-26.0507
chr14	122066026	122066026	-	5.8328e-10	4.43479e-07	31.3352
chr15	12039780	12039780	-	1.60964e-05	0.000915687	-25.4992
chr15	16352028	16352028	+	3.25841e-11	5.00094e-08	-25.175
chr15	25799302	25799302	-	6.44829e-12	1.46687e-08	-25.9101
chr15	25812392	25812392	+	1.2924e-06	0.000148149	26.0352
chr15	27318813	27318813	-	1.22321e-09	7.621e-07	27.44
chr15	27674296	27674296	+	1.90721e-09	1.08191e-06	-25.4498
chr15	27932549	27932549	-	3.89563e-21	5.49436e-16	-26.5258
chr15	38323376	38323376	+	9.37673e-10	6.22713e-07	27.4652
chr15	38374612	38374612	-	7.9457e-07	0.000103334	-26.75
chr15	42334147	42334147	-	1.63519e-07	3.20704e-05	-28.9198
chr15	53341468	53341468	+	4.99532e-10	3.97762e-07	-25.7625
chr15	54786819	54786819	+	1.40246e-11	2.63297e-08	-29.5471
chr15	59184640	59184640	-	3.75878e-11	5.53973e-08	-27.8441
chr15	59184653	59184653	-	2.04508e-08	6.7176e-06	-26.4423
chr15	59184668	59184668	-	1.69046e-08	5.80452e-06	-26.9548
chr15	60794694	60794694	+	1.31521e-06	0.000149956	-29.9274
chr15	62125868	62125868	+	2.24362e-09	1.23128e-06	-25.0309
chr15	64298281	64298281	+	1.18633e-05	0.000736518	-26.7167
chr15	75893432	75893432	+	3.88429e-07	6.08285e-05	-27.2912
chr15	76235454	76235454	-	4.43654e-08	1.20245e-05	-32.8785
chr15	76356321	76356321	+	1.23671e-05	0.00075973	-26.8061
chr15	77212732	77212732	-	2.53189e-07	4.44011e-05	-31.8146
chr15	78436262	78436262	-	5.57921e-06	0.000426844	-25.9073
chr15	78923044	78923044	+	1.30176e-07	2.70745e-05	25.2945
chr15	79824757	79824757	-	3.73704e-07	5.90149e-05	-33.0667
chr15	80395602	80395602	+	1.27029e-07	2.65521e-05	-25.0616
chr15	82940347	82940347	-	1.73386e-06	0.000183815	-29.3286
chr15	83656735	83656735	+	3.05996e-07	5.10211e-05	-25.8142
chr15	84208998	84208998	+	7.43619e-06	0.000525909	27.4217
chr15	84816388	84816388	-	6.46505e-07	8.8785e-05	-26.9193
chr15	84943128	84943128	+	8.87318e-08	2.02387e-05	-29.1422
chr15	85506018	85506018	-	8.30417e-09	3.34632e-06	-30.5078
chr15	85626258	85626258	-	1.32015e-06	0.000150308	-34.6825
chr15	87733989	87733989	+	7.87135e-07	0.000102675	-25.4054
chr15	91690669	91690669	+	1.04911e-07	2.29715e-05	-26.2936
chr15	97745565	97745565	-	1.60478e-05	0.000914011	-25.0921
chr15	97812045	97812045	+	6.41465e-11	8.31923e-08	-26.0594
chr15	97900121	97900121	-	6.68194e-16	1.13864e-11	-25.6337
chr15	98014696	98014696	-	8.74833e-06	0.000590397	-26.2255
chr15	99699885	99699885	+	1.94398e-06	0.000199776	-28.5605
chr15	99860441	99860441	-	5.02611e-06	0.000396132	27.0744
chr15	101135635	101135635	+	9.04655e-07	0.000114036	-25.9391
chr15	102111460	102111460	-	4.15477e-06	0.00034554	-26.1538
chr15	102111472	102111472	-	1.32866e-06	0.00015096	-28.7224
chr15	102949730	102949730	-	2.57404e-05	0.00128091	26.4744
chr15	102991253	102991253	-	7.31192e-05	0.00265782	26.6271
chr15	103027772	103027772	-	1.36214e-05	0.000814045	25.7774
chr15	103035872	103035872	-	1.60677e-06	0.000173704	25.7558
chr15	103177823	103177823	+	3.45068e-09	1.71745e-06	29.8692
chr16	4648625	4648625	+	8.18458e-11	9.94151e-08	-25.6838
chr16	4957696	4957696	+	2.79323e-06	0.000258903	-26.4796
chr16	5597352	5597352	-	7.01441e-07	9.44783e-05	-25.2063
chr16	17803458	17803458	-	5.08644e-09	2.29289e-06	26.1392
chr16	17803611	17803611	+	2.61574e-06	0.000247246	28.4667
chr16	17804532	17804532	-	8.69598e-08	1.99305e-05	27.6826
chr16	19997189	19997189	+	6.21744e-10	4.65818e-07	-34.0783
chr16	21402182	21402182	+	1.69201e-06	0.000180395	-30.3401
chr16	30278639	30278639	-	4.32103e-05	0.00184286	-27.0067
chr16	31475441	31475441	+	7.10556e-08	1.71014e-05	-27.5431
chr16	33822341	33822341	+	1.31916e-07	2.73608e-05	-25.9848
chr16	36097945	36097945	+	3.95246e-07	6.15969e-05	-33.2803
chr16	45096248	45096248	-	5.44169e-08	1.39682e-05	-27.2326
chr16	45096270	45096270	-	5.31273e-08	1.37172e-05	-25.8361
chr16	49801989	49801989	+	6.35184e-07	8.7593e-05	25.2066
chr16	50128809	50128809	+	3.85539e-13	1.79756e-09	-27.5374
chr16	58514175	58514175	+	1.62202e-07	3.18658e-05	-31.4072
chr16	58514201	58514201	+	7.40741e-06	0.00052463	-28.5422
chr16	72998223	72998223	-	1.09025e-13	7.38271e-10	-26.895
chr16	85797961	85797961	-	7.58994e-09	3.13349e-06	-26.2901
chr16	89899421	89899421	+	8.58932e-10	5.84174e-07	-25.2672
chr16	91861112	91861112	+	1.07189e-09	6.91102e-07	-28.2173
chr16	93151273	93151273	+	3.27058e-07	5.34895e-05	-26.2195
chr16	94256481	94256481	+	3.15726e-05	0.00148056	25.2112
chr17	3508516	3508516	+	1.84189e-06	0.000191984	-25.4718
chr17	12265994	12265994	-	8.03668e-08	1.87858e-05	-32.3248
chr17	14138783	14138783	+	1.02799e-07	2.26631e-05	-29.111
chr17	24405941	24405941	+	1.0336e-13	7.1111e-10	-26.4379
chr17	24601580	24601580	-	7.67173e-07	0.000101017	-27.5513
chr17	26188336	26188336	-	5.50452e-13	2.30031e-09	-28.6901
chr17	27039034	27039034	-	1.02789e-08	3.96236e-06	-29.067
chr17	27201512	27201512	+	1.33297e-10	1.44478e-07	-26.0262
chr17	28998869	28998869	-	4.50876e-07	6.79121e-05	-33.1683
chr17	29248089	29248089	+	7.5771e-12	1.65364e-08	-25.8759
chr17	29248096	29248096	+	3.75513e-13	1.75807e-09	-27.1565
chr17	29704869	29704869	-	1.11661e-05	0.000705617	-29.4924
chr17	29736507	29736507	+	1.052e-06	0.000127236	-27.2104
chr17	29798278	29798278	+	6.24411e-06	0.000462898	-25.0208
chr17	30013925	30013925	-	2.09757e-17	7.17187e-13	-25.4565
chr17	30205268	30205268	+	1.4719e-09	8.80109e-07	-29.8248
chr17	30242115	30242115	+	3.44321e-07	5.55479e-05	-29.1899
chr17	31115199	31115199	-	9.05988e-08	2.05889e-05	-32.8177
chr17	31195764	31195764	-	1.57835e-09	9.32392e-07	27.0844
chr17	31456795	31456795	-	9.53414e-12	1.98478e-08	-26.2453
chr17	32417186	32417186	-	3.33432e-13	1.60795e-09	-26.3968
chr17	43518147	43518147	-	7.28704e-06	0.000518088	-25.6237
chr17	44567475	44567475	-	3.55058e-06	0.000308499	-27.8814
chr17	46168372	46168372	-	2.80655e-11	4.46815e-08	-25.9593
chr17	48096432	48096432	-	3.93808e-11	5.74823e-08	31.1731
chr17	48774487	48774487	-	1.20407e-05	0.000744831	-25.6298
chr17	50150472	50150472	-	1.91615e-06	0.000197787	-28.9316
chr17	55986039	55986039	+	1.31778e-06	0.000150159	-28.3492
chr17	63047918	63047918	-	4.41266e-10	3.62099e-07	-34.8598
chr17	68020019	68020019	-	7.60956e-07	0.000100444	27.5641
chr17	71672647	71672647	+	5.13359e-08	1.33694e-05	-28.1846
chr17	71695931	71695931	-	7.09769e-09	2.97818e-06	-27.1576
chr17	71695941	71695941	-	7.17052e-09	2.99879e-06	-27.5753
chr17	78450648	78450648	-	5.61842e-08	1.43229e-05	-25.9579
chr17	83954745	83954745	-	3.10639e-15	4.02871e-11	-25.3502
chr17	83954759	83954759	-	5.89122e-18	3.32357e-13	-27.6237
chr17	84936670	84936670	+	2.01469e-08	6.65067e-06	-27.374
chr17	85681073	85681073	+	2.9342e-15	3.84965e-11	26.2856
chr17	87350488	87350488	+	1.24742e-05	0.000764353	-26.7011
chr17	87872960	87872960	+	8.75469e-11	1.04089e-07	-25.0331
chr18	11055425	11055425	-	1.05639e-07	2.30817e-05	29.7668
chr18	13840680	13840680	+	3.11696e-06	0.000279928	-26.0915
chr18	35251026	35251026	+	4.88593e-06	0.000388074	-25.1708
chr18	42705226	42705226	-	7.64058e-07	0.000100733	-27.5
chr18	47536488	47536488	+	1.43191e-06	0.000159538	-25.4075
chr18	50051830	50051830	+	8.84224e-09	3.51172e-06	-28.2977
chr18	50064952	50064952	-	1.73097e-07	3.34545e-05	-33.2065
chr18	50749038	50749038	-	2.68264e-11	4.3427e-08	-26.2887
chr18	52488328	52488328	+	6.62336e-06	0.000482642	-26.6667
chr18	56603492	56603492	-	3.08098e-05	0.00145516	-25.6127
chr18	57204488	57204488	+	4.89342e-11	6.79964e-08	-25.2232
chr18	58024560	58024560	-	1.00123e-05	0.00065169	25.4521
chr18	58065450	58065450	+	1.24711e-07	2.62022e-05	-27.3745
chr18	60653970	60653970	-	4.63418e-08	1.24288e-05	-26.0791
chr18	61088974	61088974	-	4.43542e-06	0.000361678	-29.3644
chr18	61294485	61294485	+	7.11627e-07	9.55651e-05	-29.353
chr18	61374322	61374322	+	1.99483e-08	6.59283e-06	-27.0613
chr18	61374338	61374338	+	2.28445e-08	7.29986e-06	-26.1958
chr18	61641011	61641011	+	4.27151e-07	6.52002e-05	-26.7992
chr18	64444731	64444731	+	9.97698e-07	0.000122587	-27.2199
chr18	66468202	66468202	-	2.03781e-08	6.7055e-06	27.1144
chr18	68182107	68182107	+	6.94323e-20	7.12194e-15	-27.7128
chr18	69442844	69442844	-	1.36008e-09	8.29068e-07	-27.5824
chr18	74167473	74167473	-	6.04223e-06	0.000452481	26.2698
chr18	75918726	75918726	-	2.65112e-07	4.59775e-05	-28.1663
chr18	77484296	77484296	-	2.18288e-10	2.08727e-07	35.5227
chr18	80662128	80662128	+	1.90485e-06	0.000196945	-29.0793
chr18	80678021	80678021	+	2.15426e-11	3.66618e-08	-32.7554
chr18	80680486	80680486	-	1.24728e-07	2.62022e-05	-30.4825
chr18	82988716	82988716	+	1.45429e-14	1.49172e-10	-38.7261
chr19	3904457	3904457	-	1.51901e-07	3.04076e-05	-33.9723
chr19	4156771	4156771	-	7.61504e-06	0.000534903	-25.9353
chr19	5660901	5660901	+	6.68358e-16	1.13864e-11	26.9115
chr19	6830341	6830341	-	1.65393e-07	3.22976e-05	-27.3
chr19	6938725	6938725	-	4.42994e-05	0.00187661	-25.6433
chr19	7075500	7075500	-	2.02385e-06	0.000205428	-28.6217
chr19	10720188	10720188	+	1.89754e-13	1.06156e-09	-31.8315
chr19	28512661	28512661	+	1.35189e-10	1.45827e-07	-26.1146
chr19	38759970	38759970	+	2.73041e-06	0.000254756	-27.3181
chr19	41606380	41606380	-	8.62964e-08	1.98187e-05	-26.4838
chr19	44305096	44305096	-	1.10338e-07	2.39139e-05	-25.5215
chr19	45741606	45741606	+	4.19344e-07	6.43354e-05	27.7279
chr19	46764290	46764290	+	2.97923e-10	2.65942e-07	-28.7383
chr19	57071325	57071325	-	6.80027e-07	9.23436e-05	-26.0714
chr19	57356020	57356020	-	4.7936e-10	3.8661e-07	32.8268
chr19	57356027	57356027	-	1.0098e-09	6.6012e-07	32.0729
chr19	58999230	58999230	+	7.34342e-05	0.00266558	-27.4316
chr19	59248724	59248724	+	4.3263e-14	3.64285e-10	30.8337
chr2	4884247	4884247	+	1.05915e-10	1.20657e-07	-30.2381
chr2	5485184	5485184	-	4.04796e-16	7.24979e-12	-30.6237
chr2	9869425	9869425	-	1.06873e-11	2.16493e-08	25.0765
chr2	25399336	25399336	+	1.8939e-06	0.000196083	-26.1555
chr2	25910102	25910102	+	1.57587e-07	3.11995e-05	-25.6239
chr2	26139099	26139099	-	5.77189e-07	8.15387e-05	32.0554
chr2	26899377	26899377	+	1.4367e-05	0.000844911	-31.5592
chr2	27557134	27557134	+	1.50754e-15	2.18075e-11	-33.526
chr2	29739412	29739412	+	4.56591e-10	3.71969e-07	25.1898
chr2	30760305	30760305	+	6.32145e-08	1.56519e-05	-26.2134
chr2	31800639	31800639	+	1.53509e-06	0.000168031	-26.7594
chr2	32063110	32063110	+	5.71306e-05	0.0022408	27.4229
chr2	32645527	32645527	+	2.34909e-07	4.21116e-05	30.6059
chr2	33629957	33629957	+	4.81465e-07	7.13573e-05	25.2776
chr2	35720285	35720285	+	7.07015e-07	9.50476e-05	-29.391
chr2	35720304	35720304	+	1.18419e-07	2.52102e-05	-30.8523
chr2	36243795	36243795	-	7.20695e-08	1.72758e-05	-29.7809
chr2	38354887	38354887	+	6.25444e-07	8.66523e-05	25.8563
chr2	45663117	45663117	-	1.18587e-06	0.000139002	-28.4427
chr2	48598963	48598963	+	9.59062e-08	2.14622e-05	-27.1883
chr2	56996961	56996961	+	6.32185e-06	0.000467065	-25.692
chr2	57112002	57112002	+	1.60404e-10	1.66961e-07	27.6969
chr2	62338469	62338469	-	1.25002e-07	2.62402e-05	-26.6235
chr2	72216822	72216822	+	1.32042e-06	0.000150308	-26.7438
chr2	73270972	73270972	+	3.74373e-12	9.57845e-09	25.3401
chr2	74735041	74735041	-	1.81526e-05	0.000998527	25.6603
chr2	76069565	76069565	-	1.21654e-05	0.000750733	26.2443
chr2	90789099	90789099	-	3.90682e-06	0.000330538	-26.3556
chr2	90789113	90789113	-	1.07363e-05	0.000685367	-25.1389
chr2	92427184	92427184	-	1.4313e-09	8.6039e-07	-36.7437
chr2	92427216	92427216	-	5.29456e-10	4.1342e-07	-37.0725
chr2	93448209	93448209	-	2.6988e-10	2.47676e-07	25.7937
chr2	104714517	104714517	+	4.80886e-08	1.27819e-05	-25.7449
chr2	116974701	116974701	+	2.57761e-05	0.00128199	-26.0671
chr2	120067132	120067132	+	7.87859e-07	0.00010273	-27.5431
chr2	126897280	126897280	+	2.1158e-12	6.2526e-09	-26.5621
chr2	128239678	128239678	+	1.43262e-05	0.000843524	-27.2081
chr2	129407523	129407523	-	5.00961e-10	3.98337e-07	27.7304
chr2	130635955	130635955	-	2.24694e-18	1.4973e-13	37.1074
chr2	131561330	131561330	+	1.40017e-09	8.46714e-07	25.6213
chr2	131561344	131561344	+	1.80314e-10	1.8214e-07	26.8888
chr2	131561346	131561346	+	2.57456e-11	4.21555e-08	28.2865
chr2	132035590	132035590	-	1.98715e-14	1.91635e-10	28.546
chr2	135997881	135997881	+	1.5958e-13	9.57747e-10	-31.6747
chr2	152634865	152634865	-	1.8594e-10	1.85334e-07	-30.1471
chr2	153557010	153557010	-	1.98453e-08	6.57225e-06	-26.1138
chr2	153583667	153583667	+	1.48753e-11	2.76964e-08	25.3281
chr2	157066030	157066030	-	9.37958e-22	1.51187e-16	-26.2401
chr2	163643033	163643033	+	5.43259e-10	4.20704e-07	27.7708
chr2	167137047	167137047	+	1.20346e-09	7.52706e-07	-40.5018
chr2	167137095	167137095	+	6.10481e-08	1.52412e-05	-37.8524
chr2	167586014	167586014	+	1.86632e-09	1.06407e-06	-26.9981
chr2	168321249	168321249	+	4.80491e-10	3.86969e-07	-26.7526
chr2	168845310	168845310	+	1.89331e-10	1.8772e-07	25.9036
chr2	170059292	170059292	-	3.54905e-06	0.00030839	-28.5408
chr2	170059295	170059295	-	7.22672e-05	0.00263619	-25.6422
chr2	170349260	170349260	-	1.45568e-08	5.17804e-06	25.1534
chr2	172525960	172525960	+	3.4924e-06	0.000304569	-28.6077
chr2	173420040	173420040	-	2.94984e-09	1.53027e-06	-26.3434
chr2	173436539	173436539	-	1.4299e-12	4.73129e-09	-29.6235
chr2	178581450	178581450	-	1.00305e-10	1.15722e-07	-25.0969
chr2	179060635	179060635	-	2.60953e-06	0.000246741	-26.892
chr2	180765290	180765290	+	2.78549e-05	0.0013547	-27.099
chr2	180847857	180847857	+	0.000305302	0.00699989	-25.692
chr3	27686411	27686411	+	1.73476e-07	3.3516e-05	-26.9823
chr3	30144311	30144311	-	7.95633e-14	5.94519e-10	25.7885
chr3	31058557	31058557	-	3.67719e-09	1.79767e-06	-26.4768
chr3	38235643	38235643	-	1.91985e-07	3.60944e-05	-27.0028
chr3	52452325	52452325	+	1.34562e-06	0.000152499	-26.8062
chr3	68691307	68691307	+	7.49915e-11	9.29823e-08	25.0216
chr3	71675426	71675426	+	1.12786e-07	2.42906e-05	-33.0176
chr3	90382256	90382256	-	6.06593e-12	1.39977e-08	-25.05
chr3	96699552	96699552	-	1.24771e-08	4.59919e-06	-26.0338
chr3	96699580	96699580	-	2.27842e-09	1.24432e-06	-27.2937
chr3	108299107	108299107	+	2.20736e-07	4.01513e-05	-33.0783
chr3	115799360	115799360	+	2.16743e-10	2.07601e-07	34.1674
chr3	115799371	115799371	+	1.58067e-06	0.000171704	26.0988
chr3	116329489	116329489	+	9.16187e-07	0.000115091	-28.0017
chr3	121512381	121512381	+	2.67021e-13	1.36327e-09	-25.495
chr3	121891003	121891003	+	1.27006e-05	0.000774788	27.6391
chr3	122421215	122421215	+	3.46185e-06	0.000302897	-26.4232
chr3	129552480	129552480	-	1.53964e-05	0.000887137	26.2051
chr3	129788647	129788647	-	6.15577e-10	4.63042e-07	-25.2836
chr3	134331654	134331654	-	1.34995e-08	4.88351e-06	-30.0274
chr3	142120937	142120937	-	6.87959e-09	2.91269e-06	-31.7442
chr3	144230482	144230482	+	4.81748e-07	7.13899e-05	-25.22
chr3	145810380	145810380	+	4.19142e-09	1.97793e-06	-30.526
chr3	147893022	147893022	+	1.12814e-07	2.42919e-05	29.5193
chr4	6535740	6535740	+	2.00206e-05	0.00107159	25.7649
chr4	9593451	9593451	-	1.96974e-06	0.000201612	-28.0853
chr4	10072703	10072703	-	1.90896e-11	3.355e-08	28.8462
chr4	10152707	10152707	-	5.19733e-08	1.34903e-05	31.7083
chr4	43423543	43423543	+	1.576e-10	1.64651e-07	-27.6019
chr4	43918379	43918379	-	3.80751e-06	0.000324405	-31.6264
chr4	48048431	48048431	-	1.18562e-07	2.52263e-05	29.186
chr4	62200338	62200338	-	5.57685e-07	7.95402e-05	-27.0453
chr4	62570406	62570406	+	3.98431e-09	1.90409e-06	-30.9386
chr4	63225781	63225781	+	1.61392e-10	1.67835e-07	-30.0562
chr4	63742257	63742257	-	7.86306e-10	5.47079e-07	-26.0732
chr4	82686077	82686077	-	1.97633e-09	1.11329e-06	30.7
chr4	83037873	83037873	-	2.85213e-06	0.000262809	-26.9331
chr4	98150861	98150861	-	2.21953e-09	1.22222e-06	-26.7018
chr4	99931033	99931033	-	1.01847e-09	6.63867e-07	-29.1347
chr4	107605990	107605990	+	1.84757e-13	1.0451e-09	25.3378
chr4	118278217	118278217	+	8.76487e-18	4.12063e-13	-29.853
chr4	118470618	118470618	+	2.32229e-17	7.70669e-13	-29.8345
chr4	120710732	120710732	+	6.38356e-10	4.75737e-07	25.377
chr4	125511734	125511734	-	5.35281e-05	0.00214058	-25.457
chr4	125716044	125716044	-	2.43683e-08	7.64603e-06	-28.0482
chr4	126261492	126261492	+	5.60078e-08	1.42941e-05	-32.8256
chr4	126279382	126279382	-	3.19627e-09	1.61868e-06	-26.7919
chr4	126279399	126279399	+	2.69456e-08	8.19269e-06	-28.226
chr4	127666122	127666122	+	2.03626e-06	0.000206372	27.8898
chr4	128935573	128935573	-	4.72763e-06	0.000378826	-25.104
chr4	130073532	130073532	-	3.04809e-12	8.20013e-09	-42.3038
chr4	132647978	132647978	-	3.49849e-10	3.0202e-07	-30.5336
chr4	134402544	134402544	+	1.13455e-05	0.000713399	27.3074
chr4	135839880	135839880	+	6.11384e-11	8.04e-08	-25.314
chr4	137429231	137429231	+	9.15172e-07	0.000115006	-29.0979
chr4	139580888	139580888	+	6.6578e-11	8.5171e-08	-32.2133
chr4	140204617	140204617	-	6.30615e-07	8.71654e-05	-26.0767
chr4	141296256	141296256	-	8.23553e-13	3.12871e-09	26.314
chr4	141347665	141347665	+	2.75975e-06	0.000256496	26.2402
chr4	141432788	141432788	+	2.88703e-11	4.55591e-08	-27.5221
chr4	142286937	142286937	+	2.11516e-09	1.17855e-06	-31.2589
chr4	148156214	148156214	+	0.000138474	0.00411424	25.1208
chr4	148909406	148909406	-	5.68683e-08	1.44419e-05	-26.136
chr4	148952127	148952127	+	8.60188e-17	1.94112e-12	-26.1862
chr4	150075842	150075842	+	2.19923e-09	1.21336e-06	-32.6938
chr4	150671944	150671944	-	1.4043e-07	2.86202e-05	-25.1504
chr4	151451637	151451637	-	2.2697e-09	1.24076e-06	-33.8447
chr4	151634428	151634428	+	7.93168e-06	0.000550327	-26.467
chr4	154788124	154788124	-	1.94555e-06	0.00019989	-25.2304
chr4	154915409	154915409	+	3.39478e-09	1.69711e-06	26.6044
chr4	155208140	155208140	+	6.89044e-10	5.01248e-07	-32
chr4	155211191	155211191	+	1.04314e-07	2.28587e-05	-27.6049
chr5	21214050	21214050	+	5.19808e-10	4.07863e-07	30.5358
chr5	24414173	24414173	+	7.90868e-07	0.000103019	-29.6046
chr5	24485562	24485562	-	1.08055e-05	0.000688695	-28.086
chr5	24911470	24911470	+	7.85334e-07	0.000102517	-29.0713
chr5	32424184	32424184	-	3.76086e-11	5.53973e-08	-25.3247
chr5	36739124	36739124	-	2.19737e-06	0.000218058	-27.2919
chr5	37851641	37851641	+	4.63927e-08	1.24336e-05	-27.4941
chr5	38787594	38787594	+	1.94011e-08	6.46096e-06	-27.9121
chr5	52340214	52340214	+	2.46872e-09	1.32769e-06	-25.9273
chr5	53379761	53379761	+	9.37917e-18	4.23305e-13	-26.708
chr5	53379763	53379763	+	7.86174e-17	1.81031e-12	-25.3977
chr5	72736642	72736642	-	1.60693e-06	0.000173704	25.1092
chr5	72736652	72736652	-	1.90313e-09	1.08123e-06	32.4954
chr5	74827171	74827171	-	1.43499e-05	0.000844346	-27.7671
chr5	92364771	92364771	+	3.55639e-08	1.01511e-05	-33.326
chr5	92378500	92378500	+	1.18955e-07	2.52758e-05	-27.511
chr5	92415216	92415216	-	8.79531e-07	0.000111705	-28.9855
chr5	100751641	100751641	+	3.53509e-05	0.00160124	25.2933
chr5	103857979	103857979	-	2.95659e-12	7.98388e-09	-29.3511
chr5	105792815	105792815	-	1.82947e-14	1.84305e-10	-25.414
chr5	109922697	109922697	+	5.8469e-07	8.22634e-05	-30.228
chr5	111549909	111549909	-	3.6021e-06	0.000311751	-26.1232
chr5	111554355	111554355	+	4.83343e-10	3.88163e-07	27.7252
chr5	111627784	111627784	-	5.26043e-06	0.000409868	-25.8671
chr5	111627821	111627821	-	2.36932e-06	0.000230341	-26.5075
chr5	111627832	111627832	-	3.00644e-10	2.67102e-07	-32.6205
chr5	111631485	111631485	+	7.01147e-05	0.00258011	-26.1927
chr5	113499608	113499608	-	8.35809e-09	3.36205e-06	-26.86
chr5	113499617	113499617	-	4.3388e-10	3.57077e-07	-28.0968
chr5	113644851	113644851	+	1.47669e-06	0.00016323	-27.6504
chr5	114038492	114038492	+	2.15925e-10	2.06993e-07	-27.988
chr5	114153455	114153455	-	3.07055e-06	0.000277119	-29.6411
chr5	116415526	116415526	+	1.06244e-09	6.86184e-07	-28.3604
chr5	118510830	118510830	+	7.43279e-06	0.000525735	-28.0229
chr5	118539412	118539412	-	0.000104527	0.0033946	-28.2828
chr5	119831644	119831644	+	2.26751e-09	1.24017e-06	29.0293
chr5	120177282	120177282	+	4.43812e-07	6.71618e-05	-29.7704
chr5	120254239	120254239	-	2.72052e-07	4.68426e-05	25.4713
chr5	120656725	120656725	-	3.74883e-09	1.82381e-06	-31.833
chr5	122879498	122879498	-	1.9902e-08	6.58485e-06	-26.3393
chr5	123029754	123029754	+	1.65052e-07	3.22588e-05	-25.2037
chr5	123029761	123029761	+	7.49913e-10	5.29829e-07	-29.1765
chr5	123042607	123042607	+	1.28479e-09	7.94327e-07	-32.3485
chr5	125151880	125151880	+	2.64211e-07	4.58634e-05	-25.7138
chr5	125276976	125276976	+	7.77614e-07	0.000101863	-25.8585
chr5	127038207	127038207	+	3.89277e-06	0.000329675	30.1049
chr5	129045932	129045932	-	6.50063e-07	8.91725e-05	-25.7598
chr5	129160541	129160541	+	7.78887e-06	0.000543389	-25.9654
chr5	131558680	131558680	+	1.33627e-08	4.84408e-06	-25.0617
chr5	134677985	134677985	+	3.54513e-07	5.67458e-05	25.1051
chr5	134677986	134677986	-	5.12306e-06	0.000401976	25.4242
chr5	135053396	135053396	+	1.15967e-06	0.00013667	-25.1838
chr5	141633975	141633975	-	1.09441e-10	1.23787e-07	25.8786
chr5	142189888	142189888	-	8.33495e-11	1.00457e-07	-25.637
chr5	142718626	142718626	+	3.56914e-06	0.000309778	-25.7139
chr5	143562153	143562153	-	7.23264e-15	8.07988e-11	-25.4891
chr5	143562166	143562166	-	1.08719e-15	1.65171e-11	-28.0501
chr5	143562192	143562192	-	3.6398e-12	9.37633e-09	-25.081
chr5	144258529	144258529	-	1.77259e-10	1.80331e-07	-25.0939
chr5	148354470	148354470	+	1.36852e-05	0.000816086	28.892
chr5	148389070	148389070	+	5.89246e-10	4.46811e-07	25.1653
chr5	148555178	148555178	-	2.74506e-07	4.71859e-05	26.1414
chr5	150046959	150046959	-	8.95013e-10	6.02179e-07	-29.5674
chr5	151053393	151053393	-	1.02292e-06	0.000124843	-27.0238
chr5	151069353	151069353	+	2.87732e-07	4.87905e-05	-26.1671
chr6	6654541	6654541	+	5.75094e-07	8.13344e-05	-25.1487
chr6	6864812	6864812	-	7.77744e-11	9.56106e-08	25.3729
chr6	6864834	6864834	-	1.04361e-10	1.19545e-07	25.792
chr6	29696035	29696035	+	1.14065e-08	4.28862e-06	29.6716
chr6	30573182	30573182	-	3.69912e-06	0.000317933	-31.8752
chr6	32345319	32345319	-	2.96341e-07	4.98087e-05	-27.296
chr6	32345325	32345325	-	2.97097e-10	2.65624e-07	-32.8781
chr6	34047797	34047797	+	5.16754e-11	7.10183e-08	-25.2604
chr6	35258749	35258749	-	3.19891e-08	9.35554e-06	-25.963
chr6	51174460	51174460	-	2.28307e-07	4.12426e-05	26.7794
chr6	52252987	52252987	-	2.3372e-12	6.74075e-09	28.611
chr6	54719128	54719128	+	6.82949e-12	1.52289e-08	26.0957
chr6	54720072	54720072	-	1.45747e-08	5.17804e-06	-29.1908
chr6	55256807	55256807	-	1.77996e-05	0.000984042	-30.0573
chr6	73046620	73046620	-	4.16377e-12	1.04254e-08	-27.301
chr6	73188395	73188395	+	7.02897e-08	1.69717e-05	-30.9168
chr6	73188401	73188401	+	5.60436e-06	0.00042813	-26.2872
chr6	83161400	83161400	+	6.31547e-11	8.24748e-08	-27.6792
chr6	83161727	83161727	+	4.42652e-07	6.70313e-05	27.2401
chr6	86628042	86628042	+	2.26627e-07	4.10048e-05	-25.7371
chr6	88248861	88248861	-	6.44405e-07	8.85615e-05	-26.6739
chr6	89054300	89054300	-	2.51493e-08	7.80427e-06	-25.1382
chr6	89360800	89360800	+	2.52078e-08	7.81902e-06	-32.4903
chr6	92945006	92945006	-	1.12112e-07	2.41968e-05	-28.2431
chr6	99765967	99765967	+	7.66051e-06	0.00053696	-25.9816
chr6	99883805	99883805	+	1.71977e-07	3.32894e-05	-27.5364
chr6	100125125	100125125	+	1.63916e-05	0.000927806	-26.7492
chr6	112485870	112485870	+	2.94126e-05	0.0014083	-25.3147
chr6	114523267	114523267	-	2.45299e-06	0.00023606	-29.7843
chr6	114523288	114523288	-	3.92031e-05	0.00172222	-27.1343
chr6	115793108	115793108	-	2.11825e-12	6.2526e-09	34.6123
chr6	119057387	119057387	-	1.13509e-12	4.05297e-09	-26.5329
chr6	119524709	119524709	-	2.59555e-06	0.000245728	-25.3227
chr6	120981238	120981238	+	2.83767e-09	1.48437e-06	-28.775
chr6	122528330	122528330	+	1.76099e-08	5.99562e-06	-29.5292
chr6	124732839	124732839	-	6.02851e-11	7.95679e-08	27.9499
chr6	125312199	125312199	+	1.09672e-14	1.15649e-10	-25.0323
chr6	125359725	125359725	-	7.63355e-07	0.000100667	-27.0969
chr6	125490688	125490688	-	1.08002e-11	2.17607e-08	-25.4771
chr6	128588078	128588078	+	1.00885e-08	3.90498e-06	-31.0273
chr6	128588083	128588083	+	2.49506e-06	0.000239063	-25.9609
chr6	142366345	142366345	-	4.94807e-12	1.19806e-08	-25.2736
chr6	144298384	144298384	-	1.34311e-07	2.77048e-05	-27.0006
chr6	144658040	144658040	-	4.05622e-09	1.93109e-06	-28.9474
chr6	146322781	146322781	+	4.61183e-12	1.13122e-08	-27.4708
chr6	146322785	146322785	+	3.91354e-17	1.077e-12	-34.1671
chr6	147306513	147306513	+	4.78097e-06	0.000382032	-25.2662
chr7	4288081	4288081	+	1.71723e-06	0.000182428	30.3325
chr7	4612600	4612600	-	4.11492e-08	1.13356e-05	-31.955
chr7	6278716	6278716	+	5.3832e-06	0.000416422	-29.017
chr7	13012969	13012969	+	4.05842e-13	1.86905e-09	-28.8684
chr7	16460861	16460861	+	8.33511e-06	0.000570286	28.6487
chr7	16811641	16811641	+	8.33303e-07	0.000107248	-25.3115
chr7	18818857	18818857	-	6.25731e-05	0.00238424	25.8276
chr7	18818864	18818864	-	1.08468e-10	1.22878e-07	40.3103
chr7	19489756	19489756	-	4.92555e-08	1.30123e-05	-27.6991
chr7	24424086	24424086	+	5.62754e-07	8.00406e-05	-26.2325
chr7	29212824	29212824	+	2.17307e-11	3.68708e-08	-27.8286
chr7	29439291	29439291	+	3.56162e-07	5.6921e-05	-26.772
chr7	29481182	29481182	+	1.99125e-08	6.58485e-06	-36.039
chr7	34930244	34930244	-	6.44157e-07	8.85382e-05	-32.6828
chr7	34930258	34930258	-	1.26738e-05	0.000773643	-29.0942
chr7	35146541	35146541	-	3.1472e-06	0.0002819	-25.2676
chr7	36416791	36416791	+	6.01854e-08	1.50806e-05	-31.5065
chr7	44342392	44342392	-	1.68697e-05	0.00094665	-25.0106
chr7	44951604	44951604	-	2.16615e-06	0.000215624	-28.5061
chr7	45714660	45714660	+	1.31545e-06	0.000149968	-27.0143
chr7	49135522	49135522	+	1.08653e-08	4.14451e-06	-27.3404
chr7	49135563	49135563	+	2.92155e-07	4.92865e-05	-25.2789
chr7	49558410	49558410	+	1.42838e-12	4.73129e-09	-31.371
chr7	58829163	58829163	+	7.76495e-07	0.000101793	25.3195
chr7	65548479	65548479	-	6.00754e-10	4.54011e-07	-26.408
chr7	65577405	65577405	-	1.29875e-08	4.73933e-06	-31.1688
chr7	65870596	65870596	+	2.61828e-08	8.03785e-06	-29.602
chr7	65872596	65872596	+	1.59986e-08	5.57795e-06	-34.5101
chr7	66153004	66153004	-	8.66309e-05	0.002987	-26.0729
chr7	66311830	66311830	-	3.22818e-06	0.000287256	-27.3599
chr7	79397444	79397444	-	6.23447e-08	1.55019e-05	-25.3383
chr7	80074644	80074644	-	6.12766e-08	1.52827e-05	27.6259
chr7	80373824	80373824	+	2.003e-06	0.000204006	26.5618
chr7	82084750	82084750	-	8.96012e-14	6.52246e-10	-36.1772
chr7	82084764	82084764	-	8.9851e-10	6.04172e-07	-33.5671
chr7	82084775	82084775	-	5.13619e-12	1.2304e-08	-34.0042
chr7	84250380	84250380	-	2.31453e-11	3.88618e-08	-28.7031
chr7	95850120	95850120	+	1.19811e-06	0.000140097	-30.6528
chr7	96776356	96776356	-	7.75542e-05	0.0027682	-25.2464
chr7	99351635	99351635	+	7.77303e-07	0.000101851	-27.7981
chr7	100929143	100929143	-	4.84748e-11	6.75244e-08	-27.0601
chr7	102000520	102000520	+	1.63618e-14	1.66318e-10	-29.6087
chr7	102000525	102000525	+	1.56013e-11	2.87164e-08	-26.0311
chr7	102502120	102502120	+	1.1208e-09	7.13264e-07	-25.0458
chr7	110872770	110872770	+	1.78375e-05	0.000985421	-26.0714
chr7	112171890	112171890	-	5.2974e-06	0.000411704	25.2718
chr7	112761183	112761183	+	1.62121e-10	1.68438e-07	-25.5569
chr7	116231375	116231375	-	3.49969e-07	5.61699e-05	25.7043
chr7	120055580	120055580	-	5.0206e-08	1.3177e-05	-27.3538
chr7	127108438	127108438	+	4.5905e-06	0.000370707	-33.7877
chr7	127108449	127108449	+	2.40372e-08	7.56106e-06	-39.8077
chr7	130453811	130453811	+	2.26388e-06	0.000222773	-26.4813
chr7	130556337	130556337	-	1.55482e-07	3.09078e-05	32.2443
chr7	130945318	130945318	-	1.96876e-10	1.935e-07	-25.1119
chr7	132123350	132123350	+	2.39902e-10	2.24077e-07	-25.6222
chr7	132268945	132268945	-	2.87458e-10	2.59474e-07	-25.1981
chr7	135888366	135888366	+	3.98044e-07	6.18791e-05	-25.974
chr7	141269522	141269522	+	9.08728e-09	3.58883e-06	25.6498
chr7	142441477	142441477	+	2.31949e-07	4.17261e-05	-27.7835
chr7	142539996	142539996	+	6.90676e-07	9.33899e-05	-25.9311
chr7	142578976	142578976	-	1.77826e-09	1.02377e-06	-29.0966
chr7	143005427	143005427	-	2.45828e-13	1.28412e-09	30.9598
chr7	143344258	143344258	+	6.38965e-06	0.000470196	-27.9826
chr8	4248245	4248245	-	1.87546e-06	0.000194638	-27.2549
chr8	10968850	10968850	+	3.41103e-09	1.70297e-06	-38.188
chr8	11283489	11283489	-	4.54678e-14	3.80014e-10	33.4054
chr8	11283493	11283493	-	5.63151e-09	2.4918e-06	26.6096
chr8	13661010	13661010	-	2.08593e-06	0.000209935	-27.5235
chr8	18639073	18639073	+	4.12655e-07	6.35934e-05	25.6382
chr8	25343685	25343685	-	4.79593e-06	0.000382865	-29.1448
chr8	25406445	25406445	-	2.92596e-07	4.93262e-05	-29.089
chr8	25553746	25553746	-	1.45708e-07	2.94969e-05	-31.3162
chr8	26273587	26273587	+	2.09076e-09	1.16673e-06	25.794
chr8	26273630	26273630	+	3.96205e-07	6.16867e-05	27.2488
chr8	33674523	33674523	-	5.52447e-06	0.000423946	28.2546
chr8	35351382	35351382	+	1.40452e-13	8.61269e-10	-43.0548
chr8	36172440	36172440	-	5.37006e-06	0.000415691	-30.5771
chr8	36548390	36548390	+	4.4996e-08	1.21487e-05	30.8956
chr8	41057836	41057836	-	1.18498e-07	2.52174e-05	-31.7293
chr8	41071832	41071832	+	1.87922e-05	0.00102373	-26.3124
chr8	46252372	46252372	+	7.38984e-07	9.81988e-05	-25.0138
chr8	47931450	47931450	-	5.25299e-09	2.35854e-06	-32.6563
chr8	49420071	49420071	-	2.11762e-10	2.03869e-07	-25.2302
chr8	70769067	70769067	-	8.58706e-08	1.9741e-05	34.7297
chr8	70805988	70805988	-	3.13591e-08	9.22431e-06	27.0464
chr8	71289675	71289675	+	2.27362e-07	4.11114e-05	-25.2776
chr8	79070558	79070558	-	1.10027e-11	2.20506e-08	-25.8277
chr8	84617040	84617040	-	7.09866e-06	0.000508114	28.8233
chr8	84760540	84760540	+	4.07145e-07	6.2947e-05	-25.5639
chr8	86764720	86764720	+	2.29662e-05	0.001182	-26.7457
chr8	87660575	87660575	-	1.54132e-09	9.13869e-07	25.8106
chr8	87702028	87702028	+	4.29385e-08	1.17279e-05	-28.6987
chr8	88494988	88494988	+	2.03158e-10	1.97108e-07	-35.4354
chr8	88596175	88596175	-	1.80544e-11	3.19295e-08	-25.383
chr8	91967133	91967133	+	2.43247e-06	0.0002347	-26.5404
chr8	92489028	92489028	+	5.42085e-08	1.39301e-05	-26.4604
chr8	92530093	92530093	+	2.92431e-05	0.00140245	-25.8819
chr8	94986451	94986451	+	8.4128e-09	3.37443e-06	25.2475
chr8	95307267	95307267	-	8.15468e-05	0.00286235	-26.6804
chr8	96498749	96498749	+	3.07199e-05	0.00145308	-26.1192
chr8	108417386	108417386	+	7.05008e-08	1.70022e-05	-26.9882
chr8	108480706	108480706	+	6.77926e-16	1.13864e-11	-31.8771
chr8	110231874	110231874	+	1.07617e-05	0.000686525	26.0753
chr8	110231909	110231909	+	2.62879e-07	4.56814e-05	25.0189
chr8	111492760	111492760	-	1.52368e-06	0.00016709	-28.9216
chr8	113785113	113785113	-	5.2369e-06	0.000408493	-27.695
chr8	117475720	117475720	-	9.33361e-07	0.000116638	27.0728
chr8	117494018	117494018	-	8.54187e-07	0.000109199	-27.5309
chr8	119430781	119430781	+	5.04112e-08	1.32034e-05	-26.531
chr8	120206091	120206091	+	6.18994e-08	1.54168e-05	-25.8414
chr8	120550120	120550120	-	3.96598e-07	6.17308e-05	-26.497
chr8	121099913	121099913	-	4.58905e-07	6.88182e-05	-25.8237
chr8	121121259	121121259	-	2.48211e-13	1.2906e-09	28.1384
chr8	121269769	121269769	+	1.79189e-07	3.42739e-05	-30.4234
chr8	121391923	121391923	+	1.61414e-07	3.17514e-05	25.2688
chr8	122055624	122055624	-	1.25609e-07	2.63333e-05	-25.3951
chr8	122117545	122117545	-	6.26653e-11	8.19305e-08	-26.9643
chr8	122218354	122218354	-	1.04664e-06	0.000126887	-29.4312
chr8	122218369	122218369	-	3.14748e-09	1.60385e-06	-36.1111
chr8	122670057	122670057	-	2.91169e-08	8.70738e-06	-26.4244
chr8	122670072	122670072	-	6.10206e-08	1.52391e-05	-25.9894
chr8	122769332	122769332	-	3.25222e-09	1.64029e-06	-26.1538
chr8	124156563	124156563	+	7.46892e-06	0.00052743	-27.3164
chr8	127113495	127113495	-	2.34929e-13	1.25627e-09	-28.5861
chr9	20958780	20958780	-	3.2964e-07	5.3787e-05	-27.1739
chr9	21544800	21544800	+	3.81633e-05	0.00168923	-25.2587
chr9	22829458	22829458	+	6.85187e-06	0.000494882	-27.3482
chr9	35251904	35251904	+	6.682e-08	1.63049e-05	-29.2122
chr9	35435761	35435761	-	1.58931e-18	1.28088e-13	-26.49
chr9	41221408	41221408	+	1.37315e-11	2.58581e-08	-29.8443
chr9	43099147	43099147	+	3.00613e-07	5.03841e-05	25.0995
chr9	43343732	43343732	+	2.1726e-06	0.000216113	26.7482
chr9	50482882	50482882	-	5.31957e-10	4.14513e-07	26.3722
chr9	55447424	55447424	+	6.51793e-07	8.93484e-05	-25.1668
chr9	56882286	56882286	+	1.30982e-07	2.72121e-05	-27.369
chr9	57650889	57650889	+	1.81022e-10	1.82203e-07	37.7852
chr9	58129493	58129493	-	2.89261e-07	4.89467e-05	26.9187
chr9	58860252	58860252	+	2.3869e-06	0.000231635	-25.7384
chr9	59222749	59222749	-	5.73535e-06	0.000435307	-26.5126
chr9	59948370	59948370	+	2.01943e-10	1.96596e-07	-25.6927
chr9	61681006	61681006	+	1.04534e-07	2.2898e-05	28.5933
chr9	61681018	61681018	+	1.30857e-12	4.46067e-09	33.6401
chr9	62732263	62732263	+	7.48438e-11	9.29012e-08	-29.487
chr9	70211650	70211650	+	2.87324e-10	2.59474e-07	-26.3756
chr9	70211665	70211665	+	2.84491e-10	2.5762e-07	-25.8455
chr9	77227797	77227797	+	1.87171e-07	3.54163e-05	-27.8505
chr9	78208418	78208418	-	1.24553e-09	7.73447e-07	-25.494
chr9	79346674	79346674	-	8.7094e-08	1.99451e-05	-30.6385
chr9	97001914	97001914	+	7.628e-10	5.36916e-07	-29.8598
chr9	107379659	107379659	-	9.57256e-07	0.000118834	33.3493
chr9	107570232	107570232	+	3.08806e-07	5.13984e-05	-26.6721
chr9	107577652	107577652	-	2.75691e-09	1.45494e-06	-29.6201
chr9	107608284	107608284	+	1.19177e-11	2.3386e-08	-31.0201
chr9	109105436	109105436	+	5.35245e-05	0.00214058	26.3907
chr9	110734553	110734553	-	7.08687e-05	0.00259854	-28.1566
chr9	110951170	110951170	+	1.81369e-07	3.45853e-05	-25.0877
chr9	118878429	118878429	-	2.60991e-08	8.02522e-06	-31.7404
chr9	119124659	119124659	+	2.35953e-09	1.28241e-06	-27.322
chr9	120603253	120603253	-	3.80998e-09	1.84421e-06	-30.8252
chr9	121646498	121646498	-	6.09732e-10	4.59872e-07	-27.0492
chrX	6083629	6083629	+	2.00829e-07	3.72633e-05	25.5594
chrX	12288375	12288375	-	7.67608e-06	0.00053779	-29.4801
chrX	12381300	12381300	+	4.36651e-06	0.000357731	-30.2491
chrX	52182462	52182462	-	1.93961e-07	3.63475e-05	-31.6252
chrX	56674876	56674876	+	4.83064e-06	0.000384894	-27.0833
chrX	73820317	73820317	-	1.44391e-08	5.14228e-06	-28.2177
chrX	100814222	100814222	-	8.00683e-07	0.000103949	25.303
chrX	100814230	100814230	-	1.92495e-07	3.61509e-05	27.1861
chrX	103448614	103448614	-	1.49667e-09	8.9161e-07	-30.8074
chrX	105906495	105906495	+	3.42798e-08	9.85449e-06	-30.9808
chrX	161099703	161099703	+	1.58789e-06	0.000172256	30.2118
chrX	167068845	167068845	-	9.52206e-06	0.000628664	-26.7602

## Sheet: Significant-DMCs-12weeks
chromosome	start	end	strand	p-value	q-value	methylation difference
chr1	13219401	13219401	-	1.57099e-08	5.03549e-06	-25.0983
chr1	13643182	13643182	+	2.88099e-11	4.12239e-08	-26.4746
chr1	16213785	16213785	+	5.59173e-07	7.59936e-05	-25.3553
chr1	19952010	19952010	-	2.19704e-07	3.74531e-05	-28.2183
chr1	21510702	21510702	-	1.17633e-05	0.00076873	-25.3769
chr1	34007537	34007537	-	6.32704e-13	2.30703e-09	-29.3147
chr1	34077684	34077684	+	1.23847e-07	2.41756e-05	-31.4185
chr1	34119245	34119245	+	2.56448e-05	0.00137478	-27.7715
chr1	35879879	35879879	-	4.55179e-06	0.00037448	-26.1784
chr1	36073841	36073841	-	5.30676e-12	1.14055e-08	-28.1721
chr1	36087883	36087883	-	3.23685e-05	0.00164042	-26.6535
chr1	36457137	36457137	+	0.000302722	0.008337	26.0108
chr1	36754639	36754639	+	1.69295e-10	1.58986e-07	25.0222
chr1	37097867	37097867	-	2.55694e-06	0.000242101	-28.9163
chr1	38308315	38308315	-	2.56626e-09	1.26185e-06	-31.5133
chr1	38308327	38308327	-	7.28854e-08	1.60665e-05	-29.7406
chr1	38398677	38398677	-	2.49015e-05	0.00134427	-31.3763
chr1	39394148	39394148	+	3.32601e-09	1.53783e-06	-25.0343
chr1	39394219	39394219	-	2.69612e-11	3.94324e-08	-27.4903
chr1	39394238	39394238	-	6.6614e-15	7.49357e-11	-32.0846
chr1	39474884	39474884	-	1.17729e-06	0.000134044	-25.4814
chr1	39535003	39535003	+	3.81499e-05	0.00185651	-25.0305
chr1	40100486	40100486	+	5.96694e-10	4.09449e-07	-25.1601
chr1	42325708	42325708	+	1.11187e-11	2.04473e-08	-26.0521
chr1	43226020	43226020	+	4.96516e-06	0.000400573	-25.2087
chr1	43306696	43306696	+	2.72663e-09	1.31894e-06	-25.2465
chr1	51894441	51894441	-	5.00764e-09	2.12318e-06	-25.172
chr1	54927135	54927135	-	0.00203764	0.031001	-25.3427
chr1	58270158	58270158	-	1.4829e-10	1.44717e-07	-31.0345
chr1	59484298	59484298	+	7.60519e-10	4.95499e-07	-29.769
chr1	59484321	59484321	+	3.98946e-10	3.04751e-07	-29.3925
chr1	59484324	59484324	+	1.68574e-08	5.30521e-06	-26.408
chr1	61004642	61004642	+	1.58278e-09	8.6216e-07	-27.051
chr1	61103702	61103702	+	2.85925e-11	4.10237e-08	-28.8898
chr1	61103707	61103707	+	3.61278e-12	8.50837e-09	-30.2285
chr1	61138175	61138175	-	1.97462e-08	5.98331e-06	-25.5786
chr1	64107787	64107787	+	1.87547e-09	9.8862e-07	-35.2636
chr1	64600616	64600616	+	4.28041e-12	9.56919e-09	-25.6284
chr1	64600718	64600718	-	1.28334e-12	3.72589e-09	-25.366
chr1	64649857	64649857	-	1.478e-09	8.18338e-07	-31.1934
chr1	64849405	64849405	-	7.66837e-08	1.66744e-05	-25.895
chr1	64927671	64927671	-	1.42487e-05	0.00088781	-25.5856
chr1	71815863	71815863	-	8.70671e-12	1.66186e-08	-38.0651
chr1	71815912	71815912	-	1.09832e-07	2.20044e-05	-29.9245
chr1	71896283	71896283	+	5.52715e-11	6.81186e-08	-33.6355
chr1	71896309	71896309	+	3.32081e-10	2.65622e-07	-31.9245
chr1	71896317	71896317	+	2.55193e-09	1.25745e-06	-30.1685
chr1	72121773	72121773	-	1.40707e-09	7.88907e-07	-36.8036
chr1	73002180	73002180	+	1.2295e-05	0.000795076	-26.2439
chr1	73959666	73959666	+	1.88502e-06	0.000192179	-25.5275
chr1	74026893	74026893	-	6.3311e-08	1.4395e-05	-28.3243
chr1	74026921	74026921	-	7.22369e-07	9.27458e-05	-25.8533
chr1	74822305	74822305	-	5.53073e-07	7.53618e-05	27.2979
chr1	75609502	75609502	+	1.34347e-07	2.57592e-05	-25.8126
chr1	76982211	76982211	-	1.8469e-05	0.00107774	-29.2021
chr1	77383235	77383235	+	5.64491e-11	6.92471e-08	-25.9874
chr1	79672924	79672924	-	0.000117324	0.00422323	-26.5547
chr1	80240105	80240105	-	1.40927e-09	7.89723e-07	-25.7889
chr1	86148717	86148717	-	2.42269e-07	4.02802e-05	-31.5957
chr1	86228927	86228927	+	1.03006e-14	1.05749e-10	25.0404
chr1	86302814	86302814	+	0.000284021	0.00797499	-25.9781
chr1	86503478	86503478	-	1.43485e-05	0.00089229	26.0158
chr1	87504902	87504902	+	6.69102e-13	2.40474e-09	-25.9571
chr1	88518492	88518492	+	1.50372e-05	0.000924688	-30.6319
chr1	88668691	88668691	-	8.94389e-11	9.80055e-08	-26.5994
chr1	89529257	89529257	+	2.41024e-07	4.01174e-05	-31.0709
chr1	89555190	89555190	+	1.18041e-07	2.32787e-05	-25.9135
chr1	89555331	89555331	-	5.40044e-09	2.25092e-06	-32.1171
chr1	89557506	89557506	-	5.58505e-09	2.30695e-06	-25.89
chr1	89557525	89557525	-	7.08201e-11	8.22936e-08	-28.8517
chr1	90833354	90833354	+	1.36315e-15	2.10979e-11	-32.7046
chr1	90833361	90833361	+	3.56773e-16	7.39731e-12	-33.03
chr1	90833366	90833366	+	9.73611e-13	3.10098e-09	-29.1033
chr1	91082297	91082297	+	1.17233e-09	6.8038e-07	-28.2573
chr1	91226298	91226298	-	6.36923e-10	4.30352e-07	25.5302
chr1	91595479	91595479	+	1.56786e-08	5.02853e-06	-26.9705
chr1	91595484	91595484	+	1.9588e-06	0.000197907	-26.8205
chr1	91671362	91671362	+	2.2948e-08	6.70616e-06	-31.1477
chr1	91838121	91838121	-	1.66072e-07	3.01735e-05	-25.2576
chr1	92344071	92344071	+	6.29046e-07	8.33862e-05	-25.3505
chr1	92827445	92827445	+	1.1935e-07	2.34799e-05	-30.2874
chr1	93184055	93184055	-	8.19864e-07	0.000102222	-31.344
chr1	93184096	93184096	-	5.00764e-06	0.0004032	-29.2852
chr1	93184594	93184594	+	7.93267e-10	5.09944e-07	-30.3967
chr1	106030458	106030458	-	3.07174e-10	2.51468e-07	33.7531
chr1	106030482	106030482	-	7.86472e-07	9.92053e-05	26.1849
chr1	119022859	119022859	+	1.09641e-09	6.47698e-07	-25.3861
chr1	120232328	120232328	-	1.57792e-09	8.60073e-07	-25.31
chr1	120236385	120236385	+	5.78857e-10	3.99804e-07	-28.3709
chr1	120236429	120236429	-	7.05286e-09	2.7449e-06	-25.4012
chr1	120236430	120236430	+	1.22136e-09	7.04539e-07	-27.6413
chr1	120236603	120236603	-	4.42699e-09	1.92961e-06	-28.2044
chr1	120236616	120236616	-	9.81285e-09	3.52459e-06	-25.05
chr1	120236638	120236638	-	5.89292e-10	4.04896e-07	-28.5389
chr1	130731419	130731419	+	3.01742e-05	0.00155705	-28.2012
chr1	130734787	130734787	+	1.10204e-13	5.88548e-10	-25.0449
chr1	131973044	131973044	-	3.26129e-05	0.00164995	-27.2098
chr1	132095638	132095638	+	0.00102657	0.0195498	26.1972
chr1	133071495	133071495	-	2.3976e-06	0.000230836	-27.785
chr1	133071882	133071882	-	1.7143e-10	1.6042e-07	-30.4027
chr1	133071926	133071926	-	5.91893e-11	7.18583e-08	-31.8702
chr1	133076978	133076978	+	9.89114e-07	0.000117572	31.3655
chr1	133254721	133254721	-	1.38841e-05	0.000871451	29.3453
chr1	133376196	133376196	+	3.91069e-06	0.000333437	-25.6087
chr1	133763417	133763417	-	5.36215e-07	7.3743e-05	-25.731
chr1	133772743	133772743	+	3.57598e-06	0.000312362	-25.8893
chr1	133959660	133959660	-	4.91944e-08	1.18984e-05	-25.6337
chr1	134038811	134038811	-	3.17525e-08	8.58063e-06	-27.4415
chr1	134700763	134700763	+	1.87598e-10	1.72048e-07	-25.2498
chr1	134919167	134919167	-	1.28296e-14	1.24816e-10	-29.5318
chr1	134987280	134987280	+	3.82861e-08	9.82642e-06	-29.176
chr1	135162958	135162958	-	6.15592e-06	0.000471392	-30.9882
chr1	135184108	135184108	-	2.33612e-09	1.17465e-06	-25.1062
chr1	135325136	135325136	-	2.54067e-08	7.24535e-06	-25.5479
chr1	135367118	135367118	+	1.61845e-08	5.14398e-06	-29.4953
chr1	135367138	135367138	+	1.06992e-08	3.75525e-06	-29.338
chr1	135367157	135367157	+	8.94719e-10	5.57515e-07	-31.9837
chr1	135502293	135502293	-	7.29015e-10	4.79107e-07	-30.3421
chr1	135635977	135635977	-	1.07053e-09	6.36803e-07	-32.2398
chr1	135891532	135891532	+	1.65375e-08	5.22631e-06	-25.1525
chr1	136601484	136601484	+	9.36817e-06	0.000645396	-31.0472
chr1	136601504	136601504	+	0.000136463	0.00470112	-26.2939
chr1	136789363	136789363	-	2.62484e-09	1.28321e-06	-26.8582
chr1	151595670	151595670	-	2.77048e-07	4.45293e-05	-28.268
chr1	151595716	151595716	-	2.36605e-05	0.00129332	-25.0085
chr1	151754097	151754097	+	1.29314e-12	3.72589e-09	25.4442
chr1	152047651	152047651	-	4.33748e-10	3.23683e-07	-25.3337
chr1	152047657	152047657	-	3.48952e-11	4.81713e-08	-26.8351
chr1	153126514	153126514	+	6.96728e-05	0.00288477	-25.3497
chr1	153126835	153126835	-	1.06416e-09	6.34313e-07	-25.701
chr1	154008516	154008516	+	1.63287e-06	0.000172113	28.0522
chr1	155442407	155442407	-	6.27102e-08	1.42759e-05	-29.588
chr1	155529647	155529647	-	2.54576e-08	7.254e-06	-26.9684
chr1	159816819	159816819	-	0.000177832	0.00569868	-26.5577
chr1	163506283	163506283	+	5.15586e-07	7.15758e-05	-28.4679
chr1	164863353	164863353	+	3.73825e-10	2.91085e-07	-28.4174
chr1	165456885	165456885	-	4.2234e-08	1.05954e-05	-30.2484
chr1	166065038	166065038	+	1.43513e-06	0.000155812	-25.356
chr1	166088691	166088691	-	3.92256e-13	1.60505e-09	-34.3499
chr1	166153986	166153986	+	9.6527e-05	0.00366163	-27.8623
chr1	170112168	170112168	-	1.51046e-07	2.81595e-05	-25.507
chr1	171251243	171251243	+	1.09952e-10	1.15344e-07	-25.3536
chr1	171682002	171682002	+	3.99733e-10	3.04751e-07	37.2131
chr1	171778135	171778135	-	7.34788e-09	2.83675e-06	27.6617
chr1	172492130	172492130	-	0.000295463	0.00820301	-25.2273
chr1	179044353	179044353	-	0.000253766	0.00735096	-26.1039
chr1	180366240	180366240	+	5.15456e-07	7.15758e-05	-29.918
chr1	180799492	180799492	+	5.58748e-07	7.59625e-05	25.9638
chr1	181426298	181426298	-	2.65549e-13	1.21558e-09	-33.3548
chr1	181510842	181510842	-	0.000756143	0.0158546	-25.0583
chr1	181850713	181850713	+	8.0199e-06	0.000574627	-28.5583
chr1	182141433	182141433	-	3.01432e-08	8.25972e-06	-25.8628
chr1	182484262	182484262	-	8.50503e-09	3.1562e-06	-25.0429
chr1	183252969	183252969	+	5.31722e-06	0.000421987	-27.9575
chr1	186413552	186413552	+	5.68738e-06	0.000444098	-27.0247
chr1	186413579	186413579	+	3.65847e-06	0.000317773	-27.7429
chr1	186665690	186665690	+	2.21008e-07	3.76147e-05	-26.4923
chr1	187645516	187645516	+	5.73503e-09	2.34664e-06	-27.7054
chr1	187645551	187645551	+	4.35644e-08	1.08442e-05	-26.1878
chr1	189041487	189041487	-	5.81655e-13	2.15055e-09	25.4004
chr1	189716363	189716363	+	5.08882e-09	2.14985e-06	-25.7272
chr1	189743274	189743274	-	1.02359e-07	2.08752e-05	-29.3985
chr1	189755235	189755235	+	3.07252e-10	2.51468e-07	-25.5776
chr1	189755242	189755242	+	7.44447e-11	8.55652e-08	-26.6704
chr1	189755245	189755245	+	2.95911e-12	7.25997e-09	-28.3486
chr1	190948820	190948820	+	4.35649e-07	6.29242e-05	-31.9672
chr1	190948862	190948862	+	5.35636e-06	0.000424395	-27.6132
chr1	191250094	191250094	+	1.7602e-14	1.52564e-10	28.4017
chr1	192785134	192785134	+	1.00205e-19	1.5137e-14	-31.6853
chr1	192785160	192785160	+	1.13724e-15	1.82205e-11	-26.7852
chr1	192798742	192798742	-	1.65875e-09	8.93537e-07	-25.4397
chr10	6926591	6926591	+	3.14355e-07	4.90277e-05	-25.9635
chr10	8472213	8472213	+	3.19113e-09	1.49442e-06	-25.5184
chr10	8730204	8730204	+	2.47177e-10	2.12186e-07	-28.7071
chr10	8730249	8730249	-	1.32484e-09	7.49958e-07	-27.1076
chr10	8881564	8881564	-	3.102e-06	0.000280306	-26.4667
chr10	10225018	10225018	+	3.74187e-05	0.00182862	-28.5232
chr10	10225060	10225060	-	9.45775e-09	3.42967e-06	-36.1796
chr10	10225098	10225098	-	1.59727e-06	0.000169154	-29.8398
chr10	12465941	12465941	+	7.10306e-06	0.00052517	-25.8537
chr10	13412327	13412327	-	3.09594e-09	1.45954e-06	-29.0344
chr10	14130880	14130880	-	1.05423e-10	1.12229e-07	-26.0681
chr10	14131526	14131526	-	5.32688e-11	6.61903e-08	-27.8956
chr10	18059035	18059035	+	8.13911e-09	3.05956e-06	-27.6729
chr10	18506510	18506510	+	1.83862e-09	9.75029e-07	-26.3181
chr10	20186637	20186637	+	1.16882e-07	2.30889e-05	-26.2967
chr10	20233589	20233589	-	2.25418e-08	6.62121e-06	27.9762
chr10	20662209	20662209	+	8.19653e-07	0.000102208	-30.3516
chr10	21510273	21510273	+	9.28263e-06	0.000640964	-25.5916
chr10	21998709	21998709	+	1.70511e-07	3.08264e-05	-25.7795
chr10	21998754	21998754	+	1.29907e-07	2.51037e-05	-25.1113
chr10	22654288	22654288	-	1.79049e-05	0.00105234	-26.917
chr10	24397658	24397658	+	1.54668e-06	0.000164936	-28.3824
chr10	24397701	24397701	+	5.51944e-08	1.29756e-05	-30.2171
chr10	24397820	24397820	-	1.28661e-14	1.24816e-10	-40.853
chr10	24397861	24397861	-	1.54725e-06	0.000164966	-26.2098
chr10	24535251	24535251	+	8.20857e-08	1.75673e-05	-28.9542
chr10	24743507	24743507	-	6.19179e-06	0.000473453	-26.6542
chr10	24948597	24948597	+	9.74676e-06	0.000665193	-25.8672
chr10	25024207	25024207	-	1.18578e-06	0.000134714	-27.6854
chr10	25398588	25398588	-	2.03432e-05	0.00115606	-30.2708
chr10	27488900	27488900	-	5.80108e-06	0.000450771	-27.6011
chr10	39473164	39473164	-	1.07074e-09	6.36803e-07	-26.1645
chr10	39503496	39503496	+	8.03932e-07	0.000100806	-25.3518
chr10	39536396	39536396	-	1.54647e-10	1.49272e-07	-33.7611
chr10	40192784	40192784	+	2.11604e-06	0.000210002	25.0556
chr10	40629769	40629769	+	1.03165e-08	3.65581e-06	-38.8698
chr10	40730452	40730452	+	6.83375e-07	8.89708e-05	-29.6392
chr10	41234628	41234628	-	3.58039e-07	5.41013e-05	-25.5753
chr10	41963586	41963586	+	5.1978e-06	0.000414582	-27.5893
chr10	42044403	42044403	+	1.55691e-09	8.51122e-07	-31.9444
chr10	42118859	42118859	+	5.04492e-05	0.00227665	-25.1591
chr10	42178350	42178350	+	1.91336e-08	5.829e-06	-30.3255
chr10	42195652	42195652	-	2.03417e-07	3.52737e-05	-27.5439
chr10	43703382	43703382	-	0.000117011	0.00421537	25.045
chr10	44381995	44381995	-	4.49057e-06	0.000370626	26.1077
chr10	44456909	44456909	-	2.9466e-05	0.00152984	-25.543
chr10	45147348	45147348	-	1.33881e-09	7.56246e-07	-26.3645
chr10	59078170	59078170	-	4.09051e-08	1.03529e-05	-27.0548
chr10	59265666	59265666	+	1.24529e-05	0.000802196	29.8429
chr10	59352189	59352189	-	2.50139e-07	4.12578e-05	-25.8621
chr10	59858182	59858182	-	1.59963e-06	0.000169335	-28.9611
chr10	59863455	59863455	+	2.40903e-06	0.00023158	-27.1766
chr10	60282112	60282112	-	5.46117e-07	7.4671e-05	-25.6127
chr10	60373509	60373509	+	7.87379e-07	9.92961e-05	-25.2327
chr10	60532959	60532959	-	1.38309e-06	0.000151745	-31.6342
chr10	60593376	60593376	-	4.5887e-08	1.12921e-05	-25.0443
chr10	60634392	60634392	+	1.54239e-07	2.85454e-05	-25.0463
chr10	61285501	61285501	-	6.84879e-06	0.000510763	-30.2217
chr10	61303378	61303378	+	3.30017e-10	2.64574e-07	-25.3314
chr10	61496186	61496186	+	2.75395e-15	3.8828e-11	-29.9237
chr10	61851365	61851365	-	3.72587e-12	8.64001e-09	-25.8953
chr10	61931854	61931854	+	2.76773e-06	0.000256862	-25.0482
chr10	61943534	61943534	+	5.42508e-08	1.28107e-05	-25.1919
chr10	62401666	62401666	+	2.94417e-15	4.04045e-11	-30.8187
chr10	62401702	62401702	+	5.48104e-17	1.93194e-12	-31.9468
chr10	62401710	62401710	+	3.07583e-15	4.06559e-11	-30.8075
chr10	62543891	62543891	-	5.59943e-05	0.00245715	28.4423
chr10	64040489	64040489	-	1.48013e-06	0.000159413	-30.9773
chr10	64040508	64040508	-	0.000137472	0.0047277	-25.5535
chr10	66902298	66902298	-	5.82627e-08	1.35118e-05	-26.1379
chr10	66936088	66936088	-	3.05134e-08	8.3331e-06	-25.5678
chr10	66987781	66987781	-	4.61496e-11	5.95848e-08	-28.5688
chr10	67180735	67180735	-	1.81168e-05	0.00106211	-26.2087
chr10	67297506	67297506	+	1.30352e-06	0.00014509	-25.0552
chr10	67378353	67378353	-	1.76186e-11	2.84587e-08	-27.4222
chr10	68133781	68133781	+	1.56834e-06	0.000166691	-27.2531
chr10	68137630	68137630	-	1.02062e-09	6.15648e-07	-27.7218
chr10	68345341	68345341	-	5.89817e-06	0.000456481	-27.6297
chr10	68345371	68345371	-	1.10004e-08	3.83392e-06	-33.4561
chr10	69268480	69268480	-	1.32949e-08	4.43623e-06	-25.9794
chr10	69945065	69945065	-	2.27667e-11	3.4689e-08	-28.5332
chr10	69945069	69945069	-	2.04556e-12	5.42115e-09	-30.0597
chr10	70082068	70082068	-	1.81526e-10	1.67881e-07	-28.7076
chr10	70131127	70131127	-	5.50671e-06	0.000433191	29.1943
chr10	70716836	70716836	+	0.000148647	0.00500251	-26.13
chr10	70824458	70824458	+	4.21749e-07	6.12849e-05	-25.9355
chr10	70967352	70967352	-	1.57683e-11	2.60937e-08	-28.4818
chr10	70967363	70967363	-	1.55164e-11	2.58772e-08	-30.167
chr10	71119211	71119211	+	3.5121e-07	5.33321e-05	-30.303
chr10	71119365	71119365	-	1.33122e-08	4.4392e-06	-41.6667
chr10	71157967	71157967	+	1.96895e-06	0.000198643	-25.2628
chr10	71327955	71327955	-	9.50668e-08	1.96763e-05	-32.8739
chr10	75100752	75100752	-	2.48296e-05	0.00134151	-26.1032
chr10	75173031	75173031	+	5.16148e-09	2.17446e-06	-37.1581
chr10	76730181	76730181	-	1.61592e-10	1.538e-07	-27.65
chr10	76730213	76730213	-	5.70528e-11	6.96643e-08	-29.4662
chr10	77008186	77008186	+	2.04448e-14	1.7041e-10	-35.8252
chr10	77008215	77008215	+	1.37848e-11	2.37015e-08	-31.8346
chr10	77530740	77530740	-	1.23459e-05	0.000797148	30.0641
chr10	77530770	77530770	-	0.000179443	0.00573697	25.293
chr10	77530780	77530780	-	9.3853e-07	0.000113175	33.8217
chr10	78086784	78086784	-	8.49596e-09	3.1562e-06	26.6478
chr10	78086790	78086790	-	7.06061e-10	4.67843e-07	28.862
chr10	79698280	79698280	-	1.88204e-07	3.32408e-05	33.3712
chr10	79822441	79822441	+	2.43198e-08	7.00149e-06	-25.2171
chr10	79972961	79972961	+	6.88062e-07	8.94598e-05	-29.6774
chr10	80017974	80017974	-	1.56824e-10	1.50755e-07	29.8219
chr10	80017983	80017983	-	1.51622e-08	4.91054e-06	26.4174
chr10	80413056	80413056	-	4.21537e-06	0.000352875	-25.2273
chr10	80897036	80897036	+	3.35305e-09	1.54695e-06	-32.1334
chr10	80970384	80970384	-	2.93816e-05	0.0015265	-26.4568
chr10	81144987	81144987	+	7.43797e-11	8.55652e-08	-29.0323
chr10	81153438	81153438	-	8.38789e-07	0.000103823	-30.3763
chr10	81154405	81154405	-	7.00087e-08	1.55687e-05	-25.0646
chr10	81279334	81279334	+	1.4648e-07	2.75151e-05	-25.4743
chr10	81332520	81332520	-	2.72639e-05	0.00144119	-25.581
chr10	81332645	81332645	+	4.96441e-06	0.000400557	-25.8732
chr10	81363813	81363813	+	5.19425e-07	7.20051e-05	-26.3304
chr10	81364217	81364217	-	9.17333e-08	1.914e-05	-30.9183
chr10	81364275	81364275	+	0.000210361	0.00642511	-25.151
chr10	81364869	81364869	-	1.63851e-10	1.54974e-07	-25.466
chr10	81408153	81408153	+	5.23043e-10	3.70946e-07	-27.1959
chr10	81416545	81416545	+	3.37047e-09	1.55363e-06	-25.0287
chr10	81498549	81498549	-	7.70431e-06	0.00055773	27.4302
chr10	81498595	81498595	-	1.66673e-07	3.02567e-05	32.2989
chr10	81543989	81543989	+	8.32319e-07	0.0001033	-26.0972
chr10	82824748	82824748	-	4.96674e-10	3.58252e-07	-25.1549
chr10	82824758	82824758	-	1.9371e-11	3.03745e-08	-27.2014
chr10	82996053	82996053	+	4.51381e-07	6.46841e-05	-25.4405
chr10	83011335	83011335	+	8.94646e-09	3.28824e-06	-25.275
chr10	83115539	83115539	-	0.000159078	0.00525356	-25.7248
chr10	83177201	83177201	+	7.59192e-08	1.65592e-05	-30.791
chr10	83821131	83821131	+	0.000119938	0.00428973	-26.0747
chr10	83916392	83916392	+	1.52369e-07	2.83115e-05	-27.0108
chr10	84394026	84394026	+	5.35417e-06	0.000424285	-25.9235
chr10	84483758	84483758	-	2.00794e-10	1.8163e-07	25.4467
chr10	84549996	84549996	-	7.44244e-05	0.00302594	26.7059
chr10	85608705	85608705	-	1.92673e-12	5.14489e-09	-29.7398
chr10	86724385	86724385	-	7.62356e-12	1.5068e-08	-26.4271
chr10	86724412	86724412	-	1.04481e-10	1.11701e-07	-25.6699
chr10	86724419	86724419	-	4.54653e-10	3.33863e-07	-25.1548
chr10	87818092	87818092	-	6.87648e-14	4.12619e-10	-27.8269
chr10	88288423	88288423	-	6.46679e-07	8.52427e-05	-29.0952
chr10	90843210	90843210	+	1.5425e-07	2.85454e-05	-25.1747
chr10	91001487	91001487	+	5.73662e-09	2.34664e-06	-28.1128
chr10	91719971	91719971	-	1.93947e-08	5.89155e-06	-31.4446
chr10	93263471	93263471	+	8.70643e-10	5.46052e-07	-25.8582
chr10	93276174	93276174	+	1.93537e-13	9.21856e-10	-32.7366
chr10	93644558	93644558	-	3.51599e-09	1.61088e-06	-26.4741
chr10	93644632	93644632	+	3.17787e-08	8.58265e-06	-25.4522
chr10	93644961	93644961	-	7.24765e-15	7.90091e-11	-27.7984
chr10	93644985	93644985	-	1.7854e-19	2.35992e-14	-33.7485
chr10	93644992	93644992	-	5.05499e-14	3.25603e-10	-28.6876
chr10	93907489	93907489	+	2.75338e-06	0.000255913	-29.6152
chr10	93907491	93907491	+	5.63121e-06	0.000440658	-25.8393
chr10	94101825	94101825	-	2.86243e-06	0.000263637	25.9322
chr10	95003980	95003980	+	1.12967e-07	2.25004e-05	-25.7612
chr10	95533647	95533647	-	2.36534e-13	1.10184e-09	-30.8491
chr10	95671626	95671626	-	2.38669e-14	1.82163e-10	-26.0235
chr10	95671658	95671658	-	3.8822e-15	4.88709e-11	-29.0382
chr10	95680829	95680829	+	5.90463e-08	1.36402e-05	-27.0147
chr10	95680853	95680853	+	3.12356e-07	4.88138e-05	-27.3464
chr10	95680865	95680865	+	5.94299e-09	2.41054e-06	-31.875
chr10	95680872	95680872	+	1.94153e-07	3.40357e-05	-26.875
chr10	95680879	95680879	+	2.57181e-07	4.20066e-05	-27.6572
chr10	96098109	96098109	-	0.000169598	0.00550436	-28.3824
chr10	97090367	97090367	+	2.91192e-08	8.04587e-06	-27.2541
chr10	98486816	98486816	-	2.95976e-11	4.2123e-08	-29.5556
chr10	102160501	102160501	-	2.0532e-07	3.54949e-05	-26.2499
chr10	108631014	108631014	-	1.36784e-11	2.36969e-08	-26.3812
chr10	111391543	111391543	-	1.02561e-10	1.10326e-07	-27.3766
chr10	111844310	111844310	-	9.56067e-07	0.00011474	-30.2919
chr10	111844357	111844357	-	1.49005e-06	0.000160164	-30.3684
chr10	111895791	111895791	-	5.37269e-06	0.000425358	-35.4371
chr10	115271257	115271257	-	9.33405e-10	5.74845e-07	-28.0646
chr10	115556740	115556740	+	4.84085e-07	6.82241e-05	-28.0914
chr10	116192487	116192487	+	2.45291e-13	1.12773e-09	-26.9013
chr10	116266817	116266817	+	6.47122e-06	0.00048972	-28.9586
chr10	116616234	116616234	-	1.26737e-13	6.50559e-10	-34.949
chr10	117024437	117024437	+	2.00264e-08	6.04179e-06	-29.9707
chr10	117457419	117457419	-	2.97484e-07	4.70347e-05	-26.5062
chr10	117457426	117457426	-	2.22562e-12	5.81096e-09	-36.4687
chr10	118085526	118085526	-	1.28842e-13	6.58168e-10	29.4493
chr10	118085528	118085528	-	3.17554e-11	4.48918e-08	26.6078
chr10	118085556	118085556	-	1.391e-10	1.37594e-07	25.9035
chr10	118676644	118676644	-	2.39451e-10	2.07373e-07	-25.4745
chr10	120647434	120647434	-	3.76006e-06	0.000324087	-27.3067
chr10	121128403	121128403	+	1.85202e-06	0.00018949	-27.5174
chr10	121269026	121269026	+	8.20753e-13	2.7037e-09	29.4454
chr10	121269033	121269033	+	1.89495e-10	1.73242e-07	26.1972
chr10	121393825	121393825	+	0.000183535	0.00583055	-25.7078
chr10	121395850	121395850	+	2.1443e-09	1.09963e-06	-28.3913
chr10	121435437	121435437	+	2.51081e-11	3.73679e-08	-26.0002
chr10	121435443	121435443	+	4.99944e-11	6.30102e-08	-25.153
chr10	121435455	121435455	+	2.83523e-14	2.06762e-10	-29.459
chr10	121435457	121435457	+	2.95229e-15	4.04045e-11	-31.1457
chr10	121591388	121591388	-	1.74491e-05	0.00103275	25.3791
chr10	122892031	122892031	+	1.10665e-07	2.21545e-05	-25.0404
chr10	122913566	122913566	+	1.00838e-09	6.10005e-07	-26.5985
chr10	122913595	122913595	+	5.82025e-10	4.01468e-07	-25.3216
chr10	122940365	122940365	+	3.21266e-09	1.50117e-06	-34.3807
chr10	122943068	122943068	+	9.12827e-13	2.95184e-09	-26.0943
chr10	122963574	122963574	-	9.78147e-07	0.000116622	-26.1565
chr10	126929173	126929173	+	2.54469e-07	4.16925e-05	-27.7997
chr10	126987059	126987059	-	5.26527e-06	0.000418778	-25.9936
chr10	127055550	127055550	+	4.99109e-06	0.000402143	26.0477
chr10	127079763	127079763	-	1.09724e-10	1.15219e-07	-27.1104
chr10	127083504	127083504	-	0.000246382	0.00719821	-28.0488
chr10	127092118	127092118	-	4.20279e-07	6.11301e-05	-29.4697
chr10	127282923	127282923	+	9.5241e-06	0.000653456	-26.4526
chr10	127326857	127326857	-	7.94745e-10	5.09944e-07	-25.4213
chr10	127326912	127326912	-	1.19561e-08	4.08094e-06	-25.1535
chr10	127327907	127327907	-	6.0142e-07	8.05105e-05	-27.7458
chr10	127527490	127527490	-	5.09201e-06	0.000408345	26.8504
chr10	127527722	127527722	-	0.000132421	0.00459901	27.8499
chr10	127613898	127613898	-	3.70442e-10	2.88877e-07	-26.3815
chr10	127657193	127657193	-	1.41262e-06	0.000153984	-26.737
chr10	127664253	127664253	+	5.76771e-10	3.98909e-07	-26.3767
chr10	127664325	127664325	-	2.15976e-16	5.07511e-12	-28.8105
chr10	127664336	127664336	-	1.06629e-13	5.75269e-10	-26.0112
chr10	127722181	127722181	+	3.16285e-05	0.00161307	-29.6449
chr10	127935871	127935871	+	1.50104e-07	2.80432e-05	-27.0068
chr10	127936071	127936071	-	2.59524e-07	4.22676e-05	-27.1017
chr10	128497134	128497134	+	4.43505e-12	9.87316e-09	-29.3677
chr11	3179765	3179765	+	3.5591e-05	0.00176111	26.6623
chr11	3497049	3497049	+	1.85785e-09	9.80312e-07	-26.6056
chr11	3912593	3912593	-	1.29222e-06	0.000144047	-26.3426
chr11	3912621	3912621	-	1.09692e-08	3.82683e-06	-33.1784
chr11	3912641	3912641	-	5.63244e-07	7.64657e-05	-28.3217
chr11	4105592	4105592	+	4.98815e-10	3.59551e-07	-31.5305
chr11	4281985	4281985	-	7.88916e-07	9.94543e-05	-27.8333
chr11	4292218	4292218	-	5.34184e-11	6.62984e-08	-29.0708
chr11	4803452	4803452	+	8.97576e-06	0.000624505	-31.3316
chr11	5061305	5061305	-	7.51149e-07	9.56741e-05	-31.7376
chr11	5061309	5061309	-	7.36008e-05	0.00300215	-25.8082
chr11	5860523	5860523	-	1.95797e-14	1.65633e-10	-31.7602
chr11	5870187	5870187	+	3.35253e-09	1.54695e-06	-30.4454
chr11	5870237	5870237	+	4.31279e-07	6.24465e-05	-25.4597
chr11	6297473	6297473	-	8.30136e-08	1.77156e-05	-28.6259
chr11	6511023	6511023	-	4.17727e-08	1.05111e-05	-26.0049
chr11	6598948	6598948	-	7.5393e-14	4.44663e-10	-27.8726
chr11	6696589	6696589	-	5.54747e-08	1.30241e-05	-26.5079
chr11	8654272	8654272	+	4.19362e-10	3.15171e-07	-25.2853
chr11	8654333	8654333	-	1.44202e-10	1.41334e-07	-26.7344
chr11	12443362	12443362	+	2.11786e-06	0.000210103	-26.9329
chr11	17078319	17078319	-	4.9197e-09	2.0943e-06	-40.3564
chr11	17530347	17530347	-	2.42542e-06	0.00023269	-26.2649
chr11	19007646	19007646	+	4.01556e-07	5.89664e-05	32.4561
chr11	19014191	19014191	+	1.56715e-07	2.88939e-05	28.0856
chr11	19014311	19014311	-	9.76976e-10	5.9578e-07	25.8881
chr11	19014320	19014320	-	3.9639e-10	3.03566e-07	26.1002
chr11	19016063	19016063	+	4.64586e-07	6.61193e-05	31.6239
chr11	19016098	19016098	+	3.58876e-05	0.00177297	26.0504
chr11	19475833	19475833	-	1.12121e-08	3.88084e-06	-26.4254
chr11	19948078	19948078	+	3.32513e-09	1.53783e-06	-26.7672
chr11	21999866	21999866	+	4.83295e-11	6.17957e-08	25.5958
chr11	21999872	21999872	+	2.03487e-11	3.16431e-08	26.0215
chr11	21999956	21999956	-	1.1829e-10	1.22391e-07	26.1218
chr11	22000866	22000866	-	3.98434e-05	0.00191673	25.5735
chr11	22004619	22004619	+	6.65489e-08	1.49407e-05	26.5828
chr11	22269962	22269962	-	2.19884e-07	3.74721e-05	-26.2719
chr11	24233873	24233873	-	2.05249e-10	1.84488e-07	-30.8739
chr11	24233901	24233901	-	1.9806e-07	3.4526e-05	-25.4289
chr11	27350642	27350642	-	2.65524e-09	1.29543e-06	-30.9707
chr11	31703262	31703262	+	1.06087e-09	6.33253e-07	-27.8033
chr11	31703288	31703288	+	5.76453e-09	2.35503e-06	-26.2715
chr11	32332134	32332134	-	3.75916e-07	5.61764e-05	-31.5468
chr11	33013951	33013951	-	3.06625e-10	2.51344e-07	-28.4513
chr11	33098519	33098519	+	3.20169e-12	7.71198e-09	-25.8002
chr11	33098552	33098552	+	4.02307e-15	5.00483e-11	-29.1665
chr11	33972731	33972731	-	2.58847e-06	0.000244334	-25.2038
chr11	34895728	34895728	+	8.18231e-15	8.78506e-11	-28.1877
chr11	35317337	35317337	-	2.97563e-07	4.70401e-05	-27.7389
chr11	35317384	35317384	-	1.76834e-06	0.000182911	-29.0883
chr11	39572139	39572139	-	3.71626e-12	8.63667e-09	-29.9682
chr11	43186652	43186652	-	4.75789e-06	0.000387397	-25.8146
chr11	43572753	43572753	-	1.74552e-15	2.63681e-11	-29.8811
chr11	45979959	45979959	-	1.40262e-05	0.00087784	-28.5647
chr11	45980063	45980063	+	1.90658e-06	0.000193906	-25.0501
chr11	46026098	46026098	+	1.77658e-14	1.52732e-10	-30.2067
chr11	46026141	46026141	+	1.22117e-16	3.14952e-12	-33.9304
chr11	46310127	46310127	-	6.23783e-07	8.28548e-05	25.8579
chr11	46310134	46310134	-	8.03817e-12	1.56616e-08	34.9531
chr11	49261191	49261191	+	3.39136e-11	4.7248e-08	-32.9222
chr11	49261210	49261210	+	1.66704e-13	8.19894e-10	-36.2004
chr11	49261226	49261226	+	4.38918e-11	5.7727e-08	-31.8287
chr11	49793371	49793371	-	1.33014e-11	2.31719e-08	-27.9832
chr11	49793377	49793377	+	8.64914e-12	1.65686e-08	-31.3674
chr11	50233211	50233211	-	9.52549e-07	0.000114422	29.3081
chr11	50674546	50674546	-	8.10646e-08	1.7398e-05	-29.1558
chr11	51407003	51407003	+	5.41194e-06	0.000427581	-27.6913
chr11	52341088	52341088	+	4.4657e-06	0.000368976	-29.4745
chr11	52691970	52691970	+	2.27999e-10	1.99086e-07	-34.7327
chr11	53637457	53637457	-	1.15769e-10	1.20253e-07	-41.4835
chr11	53637466	53637466	-	2.0956e-05	0.00118173	-28.3425
chr11	54060382	54060382	+	1.38846e-09	7.80128e-07	-25.9869
chr11	54986402	54986402	-	5.11878e-07	7.11455e-05	-25.7576
chr11	55083388	55083388	+	1.8589e-06	0.000190066	28.1633
chr11	55395822	55395822	+	2.88748e-07	4.60252e-05	-26.3961
chr11	55409774	55409774	+	2.51591e-07	4.14033e-05	-26.1155
chr11	55428436	55428436	-	1.74576e-06	0.000181018	-32.3992
chr11	55495324	55495324	+	5.72039e-10	3.9691e-07	-25.563
chr11	55495337	55495337	+	1.09806e-09	6.47944e-07	-25.03
chr11	57671883	57671883	-	7.87443e-06	0.000567172	-30.7931
chr11	57963504	57963504	+	2.25832e-07	3.82941e-05	-28.2743
chr11	59284357	59284357	-	1.12586e-12	3.4143e-09	-31.7457
chr11	59356939	59356939	-	7.60108e-09	2.91387e-06	-29.2382
chr11	59356954	59356954	-	3.29315e-09	1.52798e-06	-29.0631
chr11	59356980	59356980	-	8.50508e-09	3.1562e-06	-28.9352
chr11	59776253	59776253	+	4.22178e-11	5.59428e-08	-29.2201
chr11	59892281	59892281	-	2.38647e-12	6.11023e-09	-27.9455
chr11	59892307	59892307	-	6.60329e-13	2.38311e-09	-29.4941
chr11	59892328	59892328	-	7.80062e-14	4.5322e-10	-31.5267
chr11	60169081	60169081	+	2.48974e-05	0.00134419	-25.305
chr11	60478249	60478249	+	5.68518e-06	0.000444007	28.5538
chr11	60909135	60909135	+	6.49451e-08	1.46647e-05	-25.2452
chr11	61484494	61484494	-	1.67683e-05	0.00100296	-29.1069
chr11	61684969	61684969	+	2.47872e-05	0.00134036	-27.3183
chr11	61684970	61684970	-	0.00118198	0.0215038	-26.4674
chr11	62306449	62306449	-	4.62587e-07	6.5888e-05	-25.1256
chr11	62606008	62606008	-	2.35004e-11	3.55299e-08	-26.3353
chr11	63147457	63147457	+	3.8265e-06	0.000328217	-25.5057
chr11	63917625	63917625	+	5.14232e-06	0.00041135	25.0421
chr11	64511475	64511475	+	4.11253e-10	3.10844e-07	-27.2566
chr11	65427902	65427902	+	1.47323e-08	4.8037e-06	-25.2958
chr11	66054592	66054592	-	7.8103e-10	5.05062e-07	-27.8445
chr11	66312942	66312942	+	2.07656e-07	3.58266e-05	-30.2385
chr11	67524713	67524713	-	1.28124e-06	0.000143061	-34.6201
chr11	67580014	67580014	-	2.71239e-05	0.00143542	25.0652
chr11	68290731	68290731	-	3.18774e-09	1.49363e-06	-32.9457
chr11	68321711	68321711	+	1.52361e-11	2.54565e-08	-29.9665
chr11	68442695	68442695	-	2.46381e-09	1.22545e-06	-26.2103
chr11	68809445	68809445	+	3.85579e-08	9.87221e-06	-25.7191
chr11	69399479	69399479	+	2.15968e-07	3.69352e-05	-29.7701
chr11	69399813	69399813	-	1.47749e-06	0.000159228	-25.485
chr11	69399821	69399821	+	1.26218e-06	0.000141309	-25.6571
chr11	69399822	69399822	-	2.57294e-06	0.000243234	-26.4038
chr11	69399830	69399830	+	2.58757e-07	4.21793e-05	-27.2006
chr11	69499209	69499209	-	3.00761e-08	8.24561e-06	-26.0635
chr11	69715170	69715170	+	3.90808e-06	0.000333268	-28.6002
chr11	70026994	70026994	+	3.17496e-07	4.94229e-05	-26.4488
chr11	70027000	70027000	+	3.81675e-07	5.67781e-05	-26.6937
chr11	70074499	70074499	-	1.53367e-05	0.000938893	-26.5647
chr11	70520365	70520365	-	7.5692e-05	0.00306262	-25.0985
chr11	70520385	70520385	-	6.34398e-05	0.00269293	-25.9123
chr11	71871459	71871459	+	2.81787e-12	6.96191e-09	-26.0185
chr11	74865350	74865350	-	0.000116631	0.0042043	-28.0631
chr11	75046050	75046050	+	2.61591e-05	0.00139544	-29.7715
chr11	75431357	75431357	-	6.26607e-11	7.4907e-08	-27.9155
chr11	75431547	75431547	+	1.0308e-08	3.65526e-06	-29.1209
chr11	75670030	75670030	+	6.18248e-12	1.28692e-08	31.6271
chr11	75976949	75976949	+	1.49205e-10	1.45413e-07	28.7792
chr11	75976978	75976978	-	1.74258e-06	0.000180794	25.1374
chr11	76268216	76268216	+	6.72692e-05	0.002813	26.2465
chr11	76272600	76272600	-	4.28552e-06	0.000357215	-25.0213
chr11	76320240	76320240	+	2.70854e-06	0.000252855	-25.826
chr11	76459162	76459162	-	2.3857e-06	0.000229953	35.5369
chr11	76459167	76459167	-	1.16592e-07	2.30488e-05	41.774
chr11	77508597	77508597	-	5.61649e-09	2.31541e-06	-27.0675
chr11	77897380	77897380	-	1.90483e-09	1.00111e-06	-26.0012
chr11	77989522	77989522	+	4.5457e-09	1.96837e-06	-26.4004
chr11	78152370	78152370	-	6.04915e-19	5.81504e-14	-32.5321
chr11	78154546	78154546	+	5.30096e-05	0.00236108	-30.0957
chr11	78519232	78519232	-	7.57495e-06	0.000550703	-27.5302
chr11	78765492	78765492	+	1.00342e-08	3.57857e-06	-26.747
chr11	79093566	79093566	-	1.06408e-12	3.28043e-09	31.9664
chr11	79738961	79738961	-	1.44274e-14	1.33824e-10	-29.4725
chr11	79806014	79806014	+	4.12921e-05	0.00196895	-25.5272
chr11	79806548	79806548	-	2.45628e-09	1.22286e-06	-25.6414
chr11	79806567	79806567	-	2.7423e-09	1.32592e-06	-25.7503
chr11	79837794	79837794	-	4.60652e-10	3.37332e-07	-25.0292
chr11	79899620	79899620	+	5.68985e-06	0.000444227	-30.5358
chr11	79979823	79979823	+	4.64274e-06	0.000380336	-26.2046
chr11	80496433	80496433	+	2.56749e-09	1.26185e-06	-25.1238
chr11	80773281	80773281	-	4.72185e-09	2.02886e-06	-25.8132
chr11	80773285	80773285	-	1.27044e-09	7.25773e-07	-26.4712
chr11	80774640	80774640	+	9.31772e-10	5.74509e-07	-30.0106
chr11	81418251	81418251	+	6.79107e-07	8.85459e-05	-25.8584
chr11	82193966	82193966	+	8.25222e-07	0.000102661	-25.9306
chr11	82264571	82264571	-	0.00012164	0.00433416	25.9851
chr11	82888738	82888738	+	2.05172e-10	1.84488e-07	-29.3229
chr11	84044633	84044633	-	3.5245e-07	5.3463e-05	-31.2485
chr11	84115781	84115781	+	1.46768e-06	0.000158477	-26.5145
chr11	84411863	84411863	+	1.66379e-08	5.2502e-06	-29.4798
chr11	84680188	84680188	-	8.91932e-05	0.00345263	-29.0629
chr11	85834759	85834759	-	5.19809e-05	0.00232631	26.078
chr11	85837048	85837048	+	6.62687e-18	3.50372e-13	28.9092
chr11	85876181	85876181	-	5.30634e-08	1.26177e-05	-29.8246
chr11	86955255	86955255	+	0.00010538	0.00390263	-25.0101
chr11	86955261	86955261	+	0.000179632	0.0057421	-25.4762
chr11	87757214	87757214	+	3.65686e-14	2.52737e-10	30.2852
chr11	87757235	87757235	+	1.15016e-16	3.1185e-12	32.7865
chr11	88110901	88110901	-	2.86388e-08	7.93384e-06	-32.4084
chr11	88112143	88112143	+	5.06226e-12	1.10371e-08	-32.1549
chr11	88112157	88112157	+	3.64067e-14	2.52737e-10	-35
chr11	88112171	88112171	+	1.16642e-13	6.16701e-10	-34.2275
chr11	88112184	88112184	+	1.48134e-11	2.49362e-08	-31.4107
chr11	88253569	88253569	+	3.43512e-08	9.06514e-06	-27.1753
chr11	88548634	88548634	+	1.84904e-12	4.97515e-09	-30.8123
chr11	88548647	88548647	+	5.28222e-09	2.21298e-06	-25.7484
chr11	88553350	88553350	+	7.89421e-08	1.70324e-05	-27.3824
chr11	88821285	88821285	+	0.000482804	0.0115896	-25.8533
chr11	90035634	90035634	-	3.64122e-09	1.65392e-06	-25.5761
chr11	94136926	94136926	-	1.36819e-08	4.53757e-06	-30.0019
chr11	94136931	94136931	-	5.71825e-08	1.33127e-05	-27.7694
chr11	94345993	94345993	+	2.00131e-09	1.04044e-06	-25.8554
chr11	94451403	94451403	-	1.78015e-07	3.18224e-05	-25.4666
chr11	94945625	94945625	+	0.000103256	0.00384457	-25.1577
chr11	94948587	94948587	+	2.576e-07	4.2062e-05	-28.5659
chr11	94957634	94957634	+	2.85406e-06	0.00026305	-26.9166
chr11	95749539	95749539	+	1.54348e-05	0.000943479	28.5092
chr11	95991371	95991371	+	8.97734e-06	0.000624568	-30.2448
chr11	95991386	95991386	+	1.50532e-06	0.00016141	-28.5714
chr11	96332941	96332941	-	1.24763e-10	1.27344e-07	-27.3241
chr11	96332970	96332970	-	1.86579e-11	2.9535e-08	-28.9482
chr11	96582810	96582810	-	3.4927e-06	0.000306981	-30.0408
chr11	96644783	96644783	+	7.37177e-13	2.53913e-09	-31.2571
chr11	96948081	96948081	-	2.77507e-10	2.31347e-07	27.9393
chr11	96987106	96987106	-	2.123e-08	6.3093e-06	-25.4678
chr11	97114049	97114049	+	6.33942e-06	0.000482073	-27.1335
chr11	97207302	97207302	+	1.24484e-06	0.000139797	-27.1317
chr11	97451819	97451819	-	8.02421e-10	5.13933e-07	-25.2792
chr11	97524716	97524716	-	2.66612e-08	7.51943e-06	-27.7057
chr11	97599346	97599346	+	2.65515e-11	3.89949e-08	25.2669
chr11	97626357	97626357	+	1.74678e-12	4.79766e-09	-28.1277
chr11	97717608	97717608	-	3.23207e-11	4.55085e-08	-30.4098
chr11	97717635	97717635	-	3.07411e-15	4.06559e-11	-36.0375
chr11	97718780	97718780	+	2.28944e-06	0.000222938	28.355
chr11	97735819	97735819	-	2.96291e-13	1.31673e-09	-41.4954
chr11	98042725	98042725	-	1.22628e-12	3.60196e-09	-28.494
chr11	98556286	98556286	-	1.43301e-05	0.000891354	-26.9846
chr11	98763016	98763016	-	4.61736e-08	1.13588e-05	-26.0198
chr11	98773197	98773197	-	1.50651e-10	1.46347e-07	-27.877
chr11	98973926	98973926	-	1.29896e-13	6.59557e-10	-27.3612
chr11	99029504	99029504	+	1.12246e-07	2.2382e-05	-26.5435
chr11	99521539	99521539	+	4.19619e-05	0.00199262	-26.144
chr11	100330336	100330336	+	1.04899e-06	0.000122798	-29.1353
chr11	100330451	100330451	-	4.89633e-10	3.54572e-07	-31.2866
chr11	100576415	100576415	+	9.86292e-08	2.0263e-05	-28.2143
chr11	100968373	100968373	+	4.74673e-07	6.72509e-05	-29.6184
chr11	101164409	101164409	+	2.31981e-07	3.8999e-05	26.1097
chr11	101164419	101164419	+	1.22644e-07	2.39852e-05	26.5224
chr11	101164424	101164424	+	1.52005e-09	8.36723e-07	30.111
chr11	101302647	101302647	-	0.000613732	0.013705	-28.7215
chr11	101406761	101406761	+	3.09341e-08	8.4154e-06	-30.6435
chr11	101406932	101406932	-	5.36731e-07	7.38043e-05	-26.1459
chr11	101406938	101406938	-	8.50299e-08	1.80621e-05	-27.8742
chr11	101406948	101406948	-	8.17124e-07	0.000102002	-26.057
chr11	101830292	101830292	-	8.45944e-09	3.14827e-06	-25.4264
chr11	101851295	101851295	-	5.38529e-07	7.39543e-05	-25.8741
chr11	102199998	102199998	+	2.47216e-10	2.12186e-07	-25.1949
chr11	102215604	102215604	+	2.02241e-08	6.08064e-06	-26.4881
chr11	102215701	102215701	-	4.63678e-13	1.8295e-09	-26.3533
chr11	102215746	102215746	-	6.6131e-14	3.99594e-10	-27.9299
chr11	102356897	102356897	+	1.61425e-05	0.000975403	-29.8927
chr11	102465689	102465689	+	3.56135e-06	0.000311384	-25.8802
chr11	102832866	102832866	-	1.63811e-06	0.000172497	-25.4087
chr11	102978613	102978613	+	9.48601e-06	0.000651392	-26.2616
chr11	103050185	103050185	-	7.31904e-09	2.82768e-06	-26.465
chr11	103140320	103140320	+	8.23895e-09	3.08612e-06	-25.771
chr11	103177981	103177981	-	1.37749e-14	1.31496e-10	28.9242
chr11	103192862	103192862	+	1.27693e-05	0.000817201	-30.334
chr11	103193102	103193102	-	0.000103926	0.00386311	-28.2232
chr11	103199755	103199755	-	1.6466e-05	0.000989636	-25.619
chr11	103244391	103244391	+	2.31709e-11	3.51529e-08	-26.857
chr11	103386928	103386928	-	1.20895e-13	6.26659e-10	-27.14
chr11	104010587	104010587	+	5.07363e-07	7.06666e-05	-26.5717
chr11	104010618	104010618	+	3.27716e-06	0.000292436	-25.215
chr11	106573263	106573263	+	2.41715e-06	0.000232196	-37.1115
chr11	106984441	106984441	+	2.65041e-12	6.65706e-09	-29.7216
chr11	106984448	106984448	+	9.5375e-13	3.0469e-09	-29.9986
chr11	107383037	107383037	-	1.14404e-08	3.94227e-06	-25.7607
chr11	107383050	107383050	-	3.30528e-10	2.6478e-07	-29.3771
chr11	107577779	107577779	-	4.59253e-05	0.00212622	-26.6486
chr11	107623950	107623950	-	3.62795e-09	1.64931e-06	-27.115
chr11	108935756	108935756	-	5.29563e-10	3.74228e-07	-36.5528
chr11	109245104	109245104	+	7.93866e-13	2.66222e-09	-28.5449
chr11	109714382	109714382	+	4.7232e-05	0.00217098	-25.2098
chr11	110482578	110482578	+	1.48791e-08	4.84109e-06	-26.2889
chr11	110499586	110499586	+	1.23018e-08	4.16266e-06	-26.2768
chr11	111781048	111781048	+	2.89148e-06	0.000265665	-25.9372
chr11	111781209	111781209	-	9.99779e-10	6.07235e-07	-32.5918
chr11	111781252	111781252	-	4.10665e-06	0.00034585	-25.7159
chr11	112480709	112480709	-	7.71488e-05	0.00310625	-29.1385
chr11	112799638	112799638	-	8.60494e-06	0.000604954	-29.0113
chr11	113178903	113178903	+	0.000150788	0.00505382	-27.0202
chr11	113255268	113255268	-	2.2482e-05	0.00124558	-27.6
chr11	113294825	113294825	-	9.90061e-09	3.54168e-06	-29.426
chr11	113477012	113477012	-	3.37515e-14	2.39529e-10	-27.8983
chr11	113477021	113477021	-	1.09214e-17	5.32161e-13	-32.4383
chr11	113656622	113656622	+	9.3956e-08	1.9496e-05	-32.2544
chr11	113656841	113656841	-	1.5083e-07	2.8134e-05	-26.0149
chr11	113657025	113657025	-	3.50787e-07	5.3299e-05	-27.4922
chr11	113657048	113657048	-	2.45355e-07	4.06209e-05	-27.7652
chr11	113709337	113709337	+	4.64038e-09	1.99954e-06	-27.4952
chr11	113766897	113766897	-	2.86285e-05	0.00149609	-27.6606
chr11	113939300	113939300	+	9.62375e-05	0.00365282	-26.4356
chr11	114152972	114152972	-	2.15638e-08	6.38182e-06	-31.3574
chr11	114152988	114152988	-	1.53959e-10	1.48813e-07	-38.0342
chr11	114153007	114153007	-	4.76555e-11	6.13045e-08	-38.6724
chr11	114153012	114153012	-	1.65898e-08	5.23815e-06	-33.9286
chr11	114294401	114294401	+	9.53772e-11	1.03867e-07	-26.5834
chr11	114657354	114657354	+	8.89524e-11	9.77764e-08	-27.6192
chr11	114692753	114692753	+	5.61904e-05	0.00246289	-27.0656
chr11	114875678	114875678	+	3.27418e-12	7.86866e-09	-25.7174
chr11	115258847	115258847	-	1.1809e-08	4.04377e-06	-25.1938
chr11	115488898	115488898	-	9.51868e-07	0.000114379	-26.1476
chr11	115726870	115726870	-	8.90838e-13	2.89846e-09	-26.6825
chr11	115726914	115726914	-	2.756e-12	6.85711e-09	-26.29
chr11	115776291	115776291	-	1.35906e-08	4.5107e-06	-25.5737
chr11	115785875	115785875	-	6.02304e-08	1.38364e-05	-27.0622
chr11	115811486	115811486	+	2.61604e-05	0.00139544	-28.3358
chr11	115982752	115982752	-	4.21959e-05	0.00199951	-26.5678
chr11	116000500	116000500	+	1.10322e-06	0.000127477	-31.4013
chr11	116063689	116063689	-	2.79135e-08	7.77365e-06	-25.3908
chr11	116106018	116106018	+	2.03279e-13	9.63915e-10	-32.213
chr11	116106513	116106513	+	2.32136e-06	0.00022528	-26.8199
chr11	116131733	116131733	+	2.91241e-07	4.62691e-05	-27.772
chr11	116658551	116658551	-	8.17599e-07	0.000102033	-31.2818
chr11	116811420	116811420	-	2.58625e-08	7.33773e-06	25.4547
chr11	117123989	117123989	-	3.40509e-10	2.70228e-07	-26.463
chr11	117175791	117175791	-	3.27421e-10	2.63089e-07	-25.2988
chr11	117205335	117205335	+	3.0565e-05	0.00157277	-27.9431
chr11	117311009	117311009	+	2.58897e-09	1.26978e-06	-29.0758
chr11	117341514	117341514	-	2.41997e-06	0.000232378	-28.3404
chr11	117341519	117341519	-	3.85819e-07	5.72759e-05	-30.9388
chr11	117353470	117353470	-	7.40336e-05	0.00301503	-27.2283
chr11	117484203	117484203	+	1.44311e-09	8.03998e-07	-30.3311
chr11	117540298	117540298	-	0.00033935	0.00903534	26.4846
chr11	117627209	117627209	-	2.08111e-08	6.21121e-06	-28.9021
chr11	117723484	117723484	+	0.000989595	0.019077	-26.3074
chr11	117723489	117723489	+	9.20951e-05	0.003537	-30.9715
chr11	117723494	117723494	+	0.000200388	0.00620516	-29.1029
chr11	117723497	117723497	+	9.91538e-06	0.000673975	-34.1734
chr11	117723529	117723529	+	0.000323433	0.00873175	-27.9412
chr11	117723739	117723739	-	3.07417e-05	0.0015797	-31.0902
chr11	117820500	117820500	-	1.0239e-05	0.000690763	-31.0142
chr11	117888311	117888311	+	8.11509e-13	2.69001e-09	-29.916
chr11	118330681	118330681	-	7.92412e-09	3.00809e-06	-25.3224
chr11	118343006	118343006	+	2.04883e-11	3.17667e-08	-44.7917
chr11	118343014	118343014	+	7.79965e-10	5.04748e-07	-39.2765
chr11	118352741	118352741	+	7.94733e-10	5.09944e-07	-28.8892
chr11	118366019	118366019	+	6.19471e-10	4.21794e-07	-28.6563
chr11	118394737	118394737	-	5.47314e-06	0.000431031	-25.2448
chr11	118424848	118424848	-	2.04666e-14	1.7041e-10	-30.5468
chr11	118437883	118437883	-	1.1296e-06	0.000129665	-25.1546
chr11	118442768	118442768	+	2.40497e-07	4.0055e-05	-25.7257
chr11	118448444	118448444	+	3.10546e-09	1.46337e-06	-25.3097
chr11	118755049	118755049	-	2.96734e-05	0.00153751	-26.1478
chr11	119005752	119005752	-	1.11288e-15	1.82191e-11	27.6543
chr11	119005754	119005754	-	1.92568e-13	9.21392e-10	25.6135
chr11	119036160	119036160	-	1.67685e-07	3.03934e-05	26.4043
chr11	119368999	119368999	+	3.56161e-05	0.00176219	26.1292
chr11	119402862	119402862	+	1.92753e-10	1.75709e-07	-26.1957
chr11	119593492	119593492	-	3.90062e-09	1.73888e-06	-29.7224
chr11	119912993	119912993	+	2.96955e-09	1.41497e-06	-32.1857
chr11	119980822	119980822	-	6.37179e-06	0.00048417	-25.5927
chr11	119989502	119989502	+	2.02039e-08	6.07628e-06	-25.8739
chr11	120206742	120206742	+	4.03585e-07	5.92068e-05	-29.4767
chr11	120216743	120216743	-	7.98949e-06	0.000573428	25.5736
chr11	120216752	120216752	-	1.27886e-06	0.000142874	32.4324
chr11	120225671	120225671	+	5.66129e-08	1.3218e-05	25.6871
chr11	120225677	120225677	+	2.39037e-08	6.91936e-06	27.1362
chr11	120336419	120336419	+	8.5685e-12	1.64439e-08	-25.2593
chr11	120568491	120568491	+	1.79465e-09	9.5699e-07	-31.6793
chr11	120628275	120628275	-	4.65563e-10	3.40221e-07	25.2306
chr11	120687051	120687051	-	3.28571e-09	1.52654e-06	-26.0241
chr11	120763489	120763489	+	1.20765e-07	2.36833e-05	28.683
chr11	121059183	121059183	+	2.33105e-12	5.99738e-09	-26.1819
chr11	121193223	121193223	+	1.63698e-11	2.68371e-08	-26.7152
chr12	3867011	3867011	-	5.5789e-09	2.30531e-06	-26.1866
chr12	3909369	3909369	-	1.37052e-07	2.61453e-05	-36.1625
chr12	8365577	8365577	+	7.23948e-09	2.80617e-06	-26.1007
chr12	9053681	9053681	-	2.8193e-10	2.33941e-07	-31.4902
chr12	9575802	9575802	+	4.01204e-05	0.00192637	27.7511
chr12	12259066	12259066	+	0.000113617	0.00412306	-26.7422
chr12	12788629	12788629	+	4.3098e-08	1.07636e-05	-31.6458
chr12	15766228	15766228	+	7.68911e-10	4.98572e-07	-25.5132
chr12	16084349	16084349	-	1.51172e-09	8.33004e-07	-25.9749
chr12	16711854	16711854	-	6.47504e-08	1.46458e-05	-29.2018
chr12	16736581	16736581	-	2.4437e-11	3.6653e-08	-28.6099
chr12	18136363	18136363	-	6.84398e-06	0.000510693	25.147
chr12	20312338	20312338	+	2.50899e-07	4.13316e-05	-25.2437
chr12	20312345	20312345	+	3.19255e-08	8.6098e-06	-26.8588
chr12	25786565	25786565	-	1.06014e-11	1.96504e-08	-25.4558
chr12	31299967	31299967	+	1.07345e-11	1.98097e-08	-26.8275
chr12	31299990	31299990	+	4.56774e-13	1.81037e-09	-30.3235
chr12	31300004	31300004	+	1.13661e-10	1.18296e-07	-26.8604
chr12	31300010	31300010	+	5.99407e-12	1.26261e-08	-29.0441
chr12	31302805	31302805	-	6.94009e-09	2.70997e-06	-29.5656
chr12	31302810	31302810	-	4.73687e-08	1.15702e-05	-27.7811
chr12	33344191	33344191	-	1.61516e-06	0.000170553	-30.8333
chr12	33352778	33352778	+	6.49752e-11	7.65108e-08	-27.3327
chr12	33719642	33719642	-	0.00010409	0.00386704	-28.7991
chr12	34874507	34874507	-	0.00018697	0.00590232	-25.7519
chr12	40498252	40498252	+	1.31255e-08	4.38802e-06	-25.3195
chr12	40498296	40498296	+	1.75351e-09	9.3884e-07	-28.7651
chr12	46489773	46489773	+	8.93341e-08	1.8769e-05	-26.656
chr12	53697872	53697872	-	2.07837e-14	1.71336e-10	-28.913
chr12	68997553	68997553	-	1.74425e-05	0.00103254	-26.0027
chr12	68997558	68997558	-	2.24485e-09	1.14179e-06	-36.0184
chr12	69299428	69299428	-	7.91359e-10	5.09316e-07	-25.05
chr12	69473961	69473961	-	1.66253e-11	2.72137e-08	-27.5418
chr12	70255166	70255166	+	1.89806e-05	0.0010991	-30.223
chr12	70275520	70275520	+	1.0476e-12	3.24856e-09	-33.9127
chr12	70540282	70540282	-	1.27091e-07	2.46676e-05	-27.5584
chr12	70549393	70549393	+	1.794e-08	5.56151e-06	-25.284
chr12	70549406	70549406	+	3.95731e-10	3.0345e-07	-27.7084
chr12	70549543	70549543	-	1.5606e-08	5.01132e-06	-27.1011
chr12	70606029	70606029	+	5.60632e-06	0.00043923	-25.1649
chr12	70876460	70876460	+	2.50125e-07	4.12578e-05	-26.9302
chr12	70878109	70878109	+	6.89636e-13	2.41318e-09	-26.2146
chr12	71799921	71799921	+	3.7457e-05	0.00183002	-25.475
chr12	71812674	71812674	-	1.61385e-05	0.000975216	-28.4101
chr12	71954306	71954306	+	7.93615e-10	5.09944e-07	-25.7847
chr12	71970872	71970872	-	3.49482e-08	9.19742e-06	-29.4505
chr12	73394058	73394058	-	1.56238e-07	2.88375e-05	-27.1723
chr12	73394226	73394226	-	1.0149e-15	1.70347e-11	-28.4703
chr12	73394238	73394238	-	1.5417e-14	1.40538e-10	-27.3159
chr12	73394246	73394246	-	4.38357e-15	5.32794e-11	-27.7765
chr12	73448673	73448673	-	2.55301e-07	4.17912e-05	-32.3004
chr12	73532054	73532054	-	1.28991e-09	7.34511e-07	-26.991
chr12	73636831	73636831	+	7.33815e-06	0.000537949	-25.9191
chr12	73726163	73726163	-	2.07507e-10	1.8566e-07	-27.6194
chr12	73726194	73726194	-	1.49894e-11	2.51591e-08	-29.7847
chr12	73982740	73982740	+	1.82306e-12	4.93033e-09	-30.1687
chr12	73982778	73982778	+	3.67324e-12	8.59334e-09	-30.5911
chr12	73982782	73982782	+	1.56367e-11	2.59571e-08	-30.0266
chr12	73982786	73982786	+	6.27759e-15	7.13775e-11	-34.1563
chr12	75354586	75354586	+	1.03461e-08	3.6614e-06	-31.6828
chr12	76303477	76303477	+	5.3288e-07	7.33906e-05	-25.3086
chr12	76303657	76303657	+	1.75399e-10	1.63267e-07	-30.4425
chr12	76303666	76303666	+	6.77433e-09	2.66594e-06	-28.7205
chr12	76303681	76303681	+	3.62272e-13	1.52015e-09	-34.6794
chr12	76303859	76303859	-	2.4499e-07	4.05731e-05	-25.4538
chr12	76527569	76527569	+	4.52771e-11	5.88174e-08	28.6425
chr12	76535859	76535859	+	1.16092e-06	0.000132512	-25.6101
chr12	76536019	76536019	-	5.13436e-11	6.43273e-08	-27.5056
chr12	76547185	76547185	+	1.065e-13	5.75269e-10	-25.4213
chr12	77005245	77005245	+	3.52932e-06	0.000309248	-32.1905
chr12	77042830	77042830	+	2.06206e-10	1.84787e-07	-26.188
chr12	77856041	77856041	-	4.38259e-05	0.00205685	-26.3823
chr12	80505656	80505656	-	7.02234e-09	2.73448e-06	-29.5168
chr12	80536060	80536060	-	1.73038e-05	0.00102663	26.5957
chr12	81245253	81245253	+	4.0893e-15	5.02807e-11	-26.1061
chr12	81688996	81688996	+	1.23345e-06	0.000138783	-27.3819
chr12	81690815	81690815	+	1.02449e-09	6.17632e-07	-25.271
chr12	81690878	81690878	-	1.57949e-07	2.90419e-05	-25.8794
chr12	83310840	83310840	-	1.29831e-05	0.000828781	-27.083
chr12	83310874	83310874	+	3.17366e-09	1.48887e-06	-25.6519
chr12	83602380	83602380	-	3.86387e-06	0.000330515	-32.6531
chr12	83781793	83781793	-	0.000197379	0.00613614	-26.1633
chr12	84354945	84354945	-	9.2866e-07	0.000112282	-27.9152
chr12	84767906	84767906	+	1.00679e-05	0.000682095	-27.8195
chr12	84941667	84941667	+	1.96346e-07	3.43403e-05	-25.1092
chr12	85174220	85174220	+	4.71309e-12	1.03828e-08	-25.4576
chr12	85476310	85476310	+	7.01342e-07	9.07376e-05	-29.0698
chr12	85661074	85661074	-	1.72803e-05	0.00102554	29.6992
chr12	85661106	85661106	-	9.34331e-07	0.00011281	33.6605
chr12	86817128	86817128	+	1.81798e-08	5.60299e-06	-25.903
chr12	90926963	90926963	-	7.8854e-12	1.54127e-08	-25.0662
chr12	91277939	91277939	+	3.18456e-09	1.49332e-06	-25.9919
chr12	91306066	91306066	+	9.26935e-09	3.38222e-06	-25.0098
chr12	91306084	91306084	-	4.08663e-09	1.80506e-06	-28.6106
chr12	91683942	91683942	+	8.97116e-07	0.000109321	-25.6375
chr12	99171520	99171520	-	3.00165e-07	4.73453e-05	-30.1471
chr12	99281882	99281882	-	6.86252e-05	0.00285335	-25.0254
chr12	99341015	99341015	+	0.000128323	0.00449878	-25.2043
chr12	99554502	99554502	+	4.4945e-08	1.11198e-05	-25.531
chr12	100178202	100178202	-	0.000213473	0.00649087	-25.6066
chr12	100178212	100178212	-	8.18233e-06	0.000583153	-30.7456
chr12	100279953	100279953	-	4.47167e-09	1.94108e-06	-28.4423
chr12	100529967	100529967	-	6.31921e-06	0.00048097	-26.642
chr12	101012426	101012426	+	1.79295e-08	5.55987e-06	-26.8845
chr12	101012457	101012457	+	4.08509e-10	3.09645e-07	-31.491
chr12	101906040	101906040	-	2.15697e-05	0.00120737	25.3602
chr12	102219295	102219295	+	0.000323109	0.0087264	25.9211
chr12	102597500	102597500	+	3.9026e-12	8.89895e-09	-29.2657
chr12	102636631	102636631	-	7.34962e-07	9.40542e-05	-30.7161
chr12	102662148	102662148	-	3.63809e-08	9.4738e-06	-25.0089
chr12	102662161	102662161	-	1.40123e-09	7.8605e-07	-27.4419
chr12	102694404	102694404	-	8.80002e-05	0.00341758	-27.3358
chr12	102694427	102694427	-	0.000101489	0.00379522	-28.5306
chr12	103212132	103212132	+	0.000211295	0.00644428	28.1561
chr12	103328955	103328955	-	1.09192e-05	0.000725449	-25.4505
chr12	103328965	103328965	-	1.51251e-11	2.53467e-08	-41.0839
chr12	103391710	103391710	+	6.63869e-11	7.80078e-08	-26.545
chr12	104475966	104475966	+	8.36274e-10	5.30156e-07	27.1186
chr12	104557506	104557506	+	5.84318e-07	7.86652e-05	-26.931
chr12	104879628	104879628	-	0.000129346	0.00452327	28.6682
chr12	104896829	104896829	-	4.23542e-10	3.1741e-07	-26.5723
chr12	105158965	105158965	-	0.000103427	0.00384931	25.812
chr12	105158978	105158978	-	0.00016382	0.00536409	26.1126
chr12	105721695	105721695	-	8.68065e-06	0.000609062	-25.145
chr12	105846456	105846456	-	1.122e-08	3.88232e-06	-28.875
chr12	106069037	106069037	-	7.36507e-06	0.000539087	-27.1483
chr12	106472232	106472232	-	0.000375639	0.00971296	-25.9861
chr12	107757309	107757309	+	2.25128e-07	3.82059e-05	27.0005
chr12	107928731	107928731	-	2.59528e-11	3.84359e-08	-30.6443
chr12	107949722	107949722	+	7.7225e-05	0.00310837	29.2754
chr12	108035810	108035810	+	2.91672e-10	2.40767e-07	-29.567
chr12	108062380	108062380	-	9.79269e-06	0.000667208	-30.4625
chr12	108235013	108235013	-	1.21093e-05	0.000785858	-32.2417
chr12	108285205	108285205	+	7.46138e-08	1.63521e-05	-25.5008
chr12	108436382	108436382	-	1.06666e-09	6.35448e-07	-29.3356
chr12	108436387	108436387	-	4.06207e-10	3.08574e-07	-30.0148
chr12	108436406	108436406	-	1.54008e-07	2.85256e-05	-25.2644
chr12	110021285	110021285	+	1.5642e-07	2.88611e-05	-29.7445
chr12	110021300	110021300	+	1.49985e-06	0.000160998	-27.3944
chr12	110220412	110220412	+	3.68287e-06	0.000319364	-33.7815
chr12	110220423	110220423	+	5.00862e-07	7.00286e-05	-35.2941
chr12	110220427	110220427	+	3.97094e-07	5.84946e-05	-36.8824
chr12	110220442	110220442	+	6.92688e-07	8.99507e-05	-33.4253
chr12	110220444	110220444	+	5.17614e-06	0.000413212	-32.1724
chr12	110607834	110607834	+	4.85103e-07	6.83312e-05	-28.9201
chr12	110608408	110608408	-	2.02176e-05	0.00115139	-29.5482
chr12	111352718	111352718	+	2.14459e-07	3.67247e-05	-27.2069
chr12	111568880	111568880	+	1.0721e-05	0.000715092	-26.921
chr12	111569078	111569078	-	4.97242e-07	6.96237e-05	-29.4698
chr12	111711811	111711811	+	6.74289e-05	0.00281823	-28.0544
chr12	111711819	111711819	+	2.03112e-05	0.00115521	-31.1719
chr12	111732019	111732019	-	6.39908e-11	7.59209e-08	-26.1705
chr12	111732038	111732038	-	8.56468e-14	4.86911e-10	-31.0654
chr12	111770861	111770861	-	1.16933e-11	2.1209e-08	-27.878
chr12	111770883	111770883	-	1.1359e-10	1.18296e-07	-27.3595
chr12	111816717	111816717	-	7.19371e-05	0.00295457	-26.7227
chr12	111816725	111816725	-	3.7589e-08	9.68983e-06	-36.7237
chr12	111816732	111816732	-	0.000162526	0.00533296	-25.7726
chr12	112237086	112237086	+	5.96639e-08	1.37422e-05	-25.1019
chr12	112237107	112237107	+	9.00187e-08	1.88641e-05	-25.1823
chr12	112361289	112361289	-	4.96166e-05	0.00224925	-29.9048
chr12	112395832	112395832	-	1.87247e-07	3.31215e-05	-25.5473
chr12	112395838	112395838	-	3.12036e-09	1.46909e-06	-28.9094
chr12	112576943	112576943	+	2.7367e-17	1.11303e-12	-29.2763
chr12	112598020	112598020	+	1.95771e-09	1.02183e-06	-29.5652
chr12	112598034	112598034	+	8.0588e-08	1.73098e-05	-26.4348
chr12	112598977	112598977	-	4.71515e-06	0.000384717	27.3574
chr12	112663466	112663466	-	1.51901e-07	2.8259e-05	-29.0608
chr12	112961697	112961697	+	2.42471e-06	0.000232675	-26.87
chr13	3959529	3959529	+	6.68509e-09	2.63572e-06	-35.9919
chr13	5871615	5871615	+	9.10995e-07	0.000110743	-28.7368
chr13	16725484	16725484	+	2.28289e-09	1.15618e-06	-35.4839
chr13	16725490	16725490	+	4.06666e-06	0.000343275	-27.1255
chr13	16725495	16725495	+	5.63468e-07	7.64763e-05	-28.801
chr13	19362605	19362605	-	1.50707e-06	0.000161498	-25.4608
chr13	23931128	23931128	+	5.87977e-06	0.000455424	-29.3773
chr13	24501675	24501675	+	3.8151e-06	0.000327483	26.1364
chr13	24501898	24501898	-	1.18373e-08	4.05215e-06	26.2013
chr13	24521317	24521317	+	1.2757e-06	0.000142582	-27.2373
chr13	24677509	24677509	+	5.09841e-15	5.92441e-11	-27.9721
chr13	28883695	28883695	+	5.03268e-10	3.61039e-07	38.0901
chr13	29698903	29698903	-	1.87834e-08	5.74881e-06	-26.7266
chr13	30043195	30043195	+	7.5441e-05	0.00305583	29.077
chr13	31761307	31761307	+	1.15141e-05	0.00075548	-26.0305
chr13	32556614	32556614	-	3.38228e-08	8.97271e-06	-27.5862
chr13	34132584	34132584	-	6.71095e-09	2.64395e-06	27.3379
chr13	34132613	34132613	-	2.43108e-07	4.03626e-05	26.1068
chr13	34132618	34132618	-	1.19952e-10	1.23747e-07	33.1391
chr13	34223319	34223319	-	2.45148e-09	1.22104e-06	-25.7479
chr13	34223342	34223342	-	4.72005e-10	3.44215e-07	-27.2966
chr13	35503662	35503662	-	8.82763e-09	3.25412e-06	-25.7058
chr13	35839935	35839935	-	1.28883e-12	3.72589e-09	-31.2897
chr13	37457562	37457562	+	1.248e-09	7.1735e-07	-26.0234
chr13	38324711	38324711	+	7.179e-06	0.000529157	-26.707
chr13	39307761	39307761	+	0.000344016	0.00912489	-28.5014
chr13	40651159	40651159	+	1.11017e-08	3.85654e-06	-32.789
chr13	40918675	40918675	-	1.23297e-08	4.1681e-06	29.7059
chr13	41212937	41212937	-	1.97182e-06	0.000198842	-27.4458
chr13	41901084	41901084	+	1.35791e-07	2.59561e-05	-27.2903
chr13	42318061	42318061	+	0.000153505	0.00511987	-25.3025
chr13	42930436	42930436	-	2.6864e-07	4.34089e-05	-25.192
chr13	43555120	43555120	-	9.72395e-05	0.00368043	26.2842
chr13	44316880	44316880	+	3.46668e-05	0.00172814	-29.8213
chr13	44650231	44650231	+	1.3176e-09	7.46658e-07	-27.4645
chr13	44660582	44660582	-	3.43904e-06	0.000303501	-25.1529
chr13	44742772	44742772	+	6.90486e-06	0.000513785	-28.8715
chr13	45185944	45185944	+	4.26773e-07	6.19043e-05	-26.3267
chr13	45242955	45242955	-	1.01711e-09	6.13881e-07	-25.0496
chr13	45349339	45349339	+	1.35251e-06	0.000149117	-25.7475
chr13	45422388	45422388	+	6.18337e-07	8.22554e-05	-27.2375
chr13	45796389	45796389	-	1.66492e-08	5.25146e-06	-29.1555
chr13	45885435	45885435	+	9.78399e-09	3.51816e-06	-34.5294
chr13	46869496	46869496	+	3.00911e-06	0.000273784	-25.1372
chr13	47135853	47135853	+	6.0887e-12	1.27492e-08	-26.8868
chr13	47135902	47135902	+	5.39197e-17	1.93194e-12	-32.3396
chr13	47153374	47153374	-	1.09283e-07	2.19332e-05	-26.0476
chr13	47178323	47178323	+	4.11297e-06	0.000346272	-30.6826
chr13	47354548	47354548	-	1.64454e-07	2.99592e-05	-26.0472
chr13	48371600	48371600	-	8.67358e-12	1.65854e-08	-37.2097
chr13	48498024	48498024	+	5.19635e-07	7.20154e-05	-26.5832
chr13	48665975	48665975	+	2.87922e-08	7.97008e-06	25.9058
chr13	48665983	48665983	+	3.13082e-08	8.49368e-06	28.5175
chr13	48798363	48798363	-	1.9566e-09	1.02183e-06	-26.5695
chr13	52258441	52258441	-	6.01595e-07	8.05145e-05	29.6081
chr13	52790908	52790908	-	2.54052e-07	4.16455e-05	-28.8732
chr13	52847619	52847619	+	1.80157e-08	5.57191e-06	-26.4195
chr13	52847623	52847623	+	6.21303e-08	1.41805e-05	-25.2996
chr13	52847642	52847642	+	7.43955e-09	2.86691e-06	-26.6343
chr13	52847643	52847643	-	5.95859e-18	3.3162e-13	-45.1988
chr13	52847681	52847681	-	3.20128e-18	2.14139e-13	-45.6579
chr13	53154140	53154140	-	9.41037e-06	0.00064774	-26.0045
chr13	53154165	53154165	-	7.35596e-06	0.000538708	-26.6077
chr13	53266919	53266919	-	3.19802e-06	0.000286802	-26.2823
chr13	53269526	53269526	-	1.11019e-09	6.53643e-07	-27.8737
chr13	53277007	53277007	-	5.06902e-07	7.0621e-05	-25.2721
chr13	53476549	53476549	-	2.44658e-06	0.00023421	26.8159
chr13	53709286	53709286	-	2.71461e-11	3.96223e-08	-28.3582
chr13	53793854	53793854	-	0.000160913	0.005298	-26.0546
chr13	54403395	54403395	+	1.64158e-08	5.19872e-06	-28.2542
chr13	55209361	55209361	-	2.38509e-14	1.82163e-10	-27.8415
chr13	55358688	55358688	-	2.56923e-08	7.3071e-06	30.2794
chr13	55450831	55450831	-	7.65419e-16	1.37183e-11	-27.9458
chr13	55450837	55450837	-	6.33125e-16	1.15428e-11	-27.5226
chr13	55450868	55450868	-	6.17527e-14	3.75282e-10	-25.6757
chr13	55482652	55482652	+	8.32909e-09	3.11107e-06	-26.3564
chr13	55507048	55507048	-	1.36327e-06	0.000150022	-27.1035
chr13	55507059	55507059	-	3.96818e-09	1.76306e-06	-33.8625
chr13	55507077	55507077	-	7.79656e-08	1.68768e-05	-30.4219
chr13	55833988	55833988	-	0.000313923	0.00854865	26.2291
chr13	55836997	55836997	+	1.1633e-08	3.99386e-06	27.1403
chr13	55837285	55837285	-	7.34266e-12	1.45946e-08	33.8109
chr13	55837296	55837296	-	2.14501e-10	1.90285e-07	30.724
chr13	55837453	55837453	+	2.92217e-05	0.00151999	25.2349
chr13	55837454	55837454	-	1.68781e-06	0.000176392	25.227
chr13	55995088	55995088	+	5.01088e-12	1.09703e-08	-26.7089
chr13	56247796	56247796	+	3.07342e-07	4.82256e-05	-27.7873
chr13	56456891	56456891	-	4.39911e-09	1.91983e-06	33.5465
chr13	56591357	56591357	-	1.38276e-10	1.37143e-07	-25.0916
chr13	56702588	56702588	+	3.07524e-13	1.33821e-09	-29.3327
chr13	57519782	57519782	-	4.7411e-13	1.85e-09	-25.5339
chr13	57637342	57637342	+	2.98456e-09	1.42097e-06	-27.9994
chr13	58116279	58116279	-	1.37669e-15	2.10979e-11	-26.8332
chr13	59771882	59771882	-	2.05544e-10	1.84488e-07	-28.1254
chr13	59771921	59771921	-	1.15538e-09	6.72761e-07	-28.5031
chr13	59857062	59857062	+	4.93841e-08	1.19306e-05	-26.3075
chr13	60287948	60287948	+	1.41115e-06	0.000153903	-29.1547
chr13	60287961	60287961	+	1.39252e-07	2.64742e-05	-31.3455
chr13	60497714	60497714	+	3.65298e-07	5.49312e-05	-29.3225
chr13	60497752	60497752	+	1.80687e-07	3.21819e-05	-29.0727
chr13	60596274	60596274	+	5.48615e-10	3.83932e-07	-25.149
chr13	62858070	62858070	+	1.4385e-07	2.71287e-05	-26.6942
chr13	62858214	62858214	-	3.02495e-10	2.48537e-07	-25.0365
chr13	63287708	63287708	-	8.72956e-11	9.66586e-08	-35.3765
chr13	63287716	63287716	-	3.28742e-08	8.78811e-06	-30.3731
chr13	63657507	63657507	-	1.37558e-07	2.62182e-05	-25.9846
chr13	68601644	68601644	-	3.85112e-05	0.00186896	-28.8153
chr13	75786343	75786343	-	1.02608e-07	2.09097e-05	-25.1652
chr13	76928324	76928324	-	1.0389e-09	6.23119e-07	-25.3416
chr13	76928334	76928334	-	2.51075e-10	2.15149e-07	-25.0718
chr13	81181690	81181690	-	4.00036e-06	0.000339032	-28.725
chr13	93000724	93000724	+	1.75351e-05	0.00103633	-25.7651
chr13	93000758	93000758	+	2.5011e-07	4.12578e-05	-30.5247
chr13	93749871	93749871	+	6.45582e-12	1.32813e-08	-27.6635
chr13	93887666	93887666	+	7.24213e-08	1.59909e-05	-34.1153
chr13	94608750	94608750	+	4.21846e-05	0.00199921	-28.3054
chr13	94843411	94843411	+	6.97719e-07	9.04264e-05	-32.7217
chr13	97244483	97244483	+	2.33519e-07	3.92202e-05	-25.2162
chr13	97380376	97380376	-	7.36317e-11	8.49077e-08	-26.9643
chr13	97676878	97676878	+	3.84682e-05	0.00186782	-28.5876
chr13	97676888	97676888	+	1.26408e-06	0.000141507	-33.3333
chr13	97676897	97676897	+	2.21864e-07	3.7735e-05	-35.5188
chr13	98239242	98239242	-	3.8605e-07	5.72861e-05	-25.7358
chr13	98533516	98533516	-	2.15919e-07	3.69329e-05	-26.7196
chr13	101885432	101885432	+	5.81295e-05	0.00252476	-26.5947
chr13	102447606	102447606	+	9.04578e-05	0.00349046	-27.6786
chr13	102877341	102877341	+	3.51542e-11	4.84025e-08	-31.3312
chr13	102900715	102900715	+	3.09401e-05	0.00158735	-25.3014
chr13	103285986	103285986	+	1.18817e-06	0.000134894	-25.7573
chr13	103286123	103286123	-	2.89628e-07	4.61117e-05	-30.6988
chr13	104591038	104591038	-	2.09954e-06	0.00020854	-28.109
chr13	107792400	107792400	+	1.58013e-05	0.000959886	-27.8736
chr13	110688847	110688847	-	5.51215e-08	1.29694e-05	-26.2175
chr13	111997089	111997089	-	1.14544e-08	3.94278e-06	-25.2866
chr13	112346841	112346841	-	1.19427e-10	1.23326e-07	-30.5686
chr13	112652436	112652436	+	2.71764e-07	4.382e-05	-26.626
chr13	112772387	112772387	-	3.10882e-11	4.41256e-08	-26.188
chr13	112772405	112772405	-	1.60508e-10	1.53044e-07	-25.5489
chr13	113252790	113252790	+	1.39262e-06	0.00015249	-31.0834
chr13	113623249	113623249	-	1.14611e-05	0.000752612	-26.3064
chr13	113793596	113793596	+	6.18831e-06	0.000473332	-25.9699
chr13	113844926	113844926	-	1.73836e-07	3.12671e-05	-25.1728
chr13	114048360	114048360	-	1.98997e-07	3.46607e-05	-25.864
chr14	7853859	7853859	+	1.13488e-10	1.18296e-07	-25.9931
chr14	7853874	7853874	+	1.01916e-11	1.90405e-08	-27.5915
chr14	7853894	7853894	+	3.29345e-11	4.6066e-08	-26.5315
chr14	7853909	7853909	+	4.43121e-11	5.80771e-08	-26.9059
chr14	8125443	8125443	-	1.7835e-10	1.65432e-07	-30.5388
chr14	8125445	8125445	-	1.76237e-09	9.42156e-07	-28.7467
chr14	8125769	8125769	-	1.32489e-12	3.79051e-09	-27.1946
chr14	8125778	8125778	-	4.53968e-19	4.80039e-14	-34.1027
chr14	8125786	8125786	-	1.11608e-12	3.40109e-09	-27.1155
chr14	8125790	8125790	-	1.30361e-13	6.59557e-10	-28.5017
chr14	12406885	12406885	-	4.41915e-09	1.92699e-06	-35.3012
chr14	14014424	14014424	-	4.80741e-05	0.00219884	-25.2706
chr14	18232018	18232018	+	4.58665e-07	6.54207e-05	-28.7767
chr14	20737380	20737380	+	1.65013e-08	5.21798e-06	-26.6338
chr14	21312150	21312150	-	2.88831e-08	7.99106e-06	-33.3315
chr14	21554106	21554106	+	5.49324e-05	0.00242333	-25.8157
chr14	21565668	21565668	-	1.03764e-08	3.66965e-06	-30.1553
chr14	21589629	21589629	-	0.000340958	0.00906549	-26.158
chr14	21589652	21589652	-	7.43365e-07	9.48999e-05	-36.5642
chr14	21602449	21602449	+	7.6354e-11	8.72854e-08	-33.4211
chr14	21602450	21602450	-	8.20374e-07	0.00010225	-27.1917
chr14	21952198	21952198	+	3.29921e-09	1.52972e-06	-25.2519
chr14	21990428	21990428	+	5.40594e-06	0.000427305	-25.1815
chr14	22023782	22023782	-	5.22953e-11	6.53648e-08	27.9761
chr14	24194026	24194026	-	2.30051e-05	0.00126706	-25.4
chr14	24794823	24794823	-	9.10382e-12	1.72687e-08	-27.7124
chr14	25128124	25128124	+	1.94439e-07	3.40689e-05	-25.0271
chr14	25498541	25498541	+	9.35539e-06	0.000644641	-28.6736
chr14	25555265	25555265	-	8.30731e-07	0.00010314	-33.7671
chr14	25555270	25555270	-	3.39041e-06	0.00030001	-31.7869
chr14	25555276	25555276	-	1.38584e-05	0.000870207	-30.033
chr14	25555303	25555303	-	4.72061e-05	0.00217003	-27.8793
chr14	25737097	25737097	-	5.54562e-10	3.86814e-07	-25.0794
chr14	25741458	25741458	+	1.67716e-06	0.000175539	-25.0573
chr14	25796944	25796944	+	2.78787e-14	2.04721e-10	-34.4468
chr14	25796961	25796961	+	3.70418e-13	1.54209e-09	-33.086
chr14	25797020	25797020	-	4.57116e-13	1.81037e-09	-31.5168
chr14	25866921	25866921	+	2.65609e-16	5.97579e-12	-29.5601
chr14	25866949	25866949	+	4.96169e-17	1.8738e-12	-30.1393
chr14	25867024	25867024	-	2.1331e-14	1.72183e-10	-29.4613
chr14	25867043	25867043	-	1.80272e-17	7.94269e-13	-32.3831
chr14	27174837	27174837	-	5.25377e-07	7.25924e-05	-25.5251
chr14	30035649	30035649	+	1.63075e-06	0.000171949	26.4954
chr14	30529597	30529597	+	2.56171e-06	0.000242482	-25.5663
chr14	30876330	30876330	+	3.51769e-05	0.00174716	26.2315
chr14	30883198	30883198	-	1.56918e-16	3.8446e-12	-36.3722
chr14	31556834	31556834	+	8.81429e-05	0.00342187	27.6987
chr14	31648182	31648182	-	1.52683e-07	2.83596e-05	-26.1565
chr14	31930370	31930370	-	2.79626e-10	2.32274e-07	-25.8793
chr14	32605858	32605858	+	5.08279e-09	2.14816e-06	-29.0807
chr14	33000597	33000597	-	9.44562e-06	0.000649183	-25.7395
chr14	33665564	33665564	-	1.10563e-12	3.38747e-09	-27.7308
chr14	33680649	33680649	+	2.6213e-12	6.61537e-09	-39.031
chr14	33680650	33680650	-	7.35804e-06	0.000538819	-27.5257
chr14	33924585	33924585	+	0.000272181	0.00773688	-27.8721
chr14	34313970	34313970	-	5.02123e-06	0.000404019	-27.3889
chr14	34364260	34364260	-	2.10783e-07	3.6236e-05	-25.402
chr14	47328221	47328221	+	6.08073e-08	1.39297e-05	-32.9248
chr14	47378179	47378179	-	4.44026e-09	1.93206e-06	-25.982
chr14	47378336	47378336	-	6.19949e-12	1.28792e-08	-26.651
chr14	47385693	47385693	-	2.68952e-08	7.56378e-06	-25.6739
chr14	48537909	48537909	-	2.77446e-10	2.31347e-07	-28.7198
chr14	50897105	50897105	+	4.08452e-08	1.03427e-05	-25.8899
chr14	54219659	54219659	+	7.73857e-07	9.79647e-05	-25.4093
chr14	54366691	54366691	+	2.28173e-09	1.15618e-06	-26.2705
chr14	54366723	54366723	+	8.92728e-10	5.57259e-07	-26.5056
chr14	54443853	54443853	+	1.03231e-13	5.65594e-10	-25.6452
chr14	54443866	54443866	+	2.25397e-14	1.80367e-10	-26.6881
chr14	54443880	54443880	+	1.22729e-14	1.23598e-10	-26.3343
chr14	54444021	54444021	-	2.00653e-08	6.04664e-06	-25.9231
chr14	54573199	54573199	+	7.86408e-09	2.99218e-06	-25.1887
chr14	55085605	55085605	-	9.47567e-05	0.00361305	-26
chr14	55157632	55157632	+	1.32135e-06	0.000146707	-34.6275
chr14	56116314	56116314	+	1.43792e-05	0.000893835	-25.8814
chr14	57968797	57968797	-	0.000417283	0.0104616	-29.2174
chr14	59549289	59549289	+	9.44635e-13	3.02745e-09	-26.2842
chr14	59971216	59971216	+	1.4835e-09	8.2002e-07	-26.4348
chr14	60121748	60121748	-	8.87249e-06	0.000619031	-25.4438
chr14	61686118	61686118	+	5.50361e-09	2.28223e-06	-25.1089
chr14	62222864	62222864	-	1.51482e-07	2.8206e-05	-32.6762
chr14	63124105	63124105	-	3.00507e-07	4.73852e-05	-25.8837
chr14	64096496	64096496	+	2.15152e-08	6.37277e-06	-25.6731
chr14	65351869	65351869	-	0.000220147	0.00663806	27.3696
chr14	65378904	65378904	+	3.41367e-11	4.74338e-08	-28.916
chr14	66265016	66265016	+	1.2035e-10	1.24037e-07	27.5658
chr14	66381486	66381486	-	3.46115e-06	0.000304682	-25.7198
chr14	66839584	66839584	-	1.82152e-05	0.00106616	-27.1252
chr14	67116510	67116510	-	1.32442e-06	0.000147001	-29.3141
chr14	67232762	67232762	-	5.1168e-06	0.000409805	29.9743
chr14	69911514	69911514	-	3.64374e-05	0.00179351	-26.9763
chr14	69995266	69995266	-	6.06564e-12	1.27262e-08	-27.2768
chr14	70635084	70635084	+	0.000470892	0.0113957	-25.0302
chr14	70775475	70775475	+	3.17345e-08	8.58016e-06	26.8972
chr14	70775480	70775480	+	8.27192e-10	5.25975e-07	28.8462
chr14	70775486	70775486	+	1.61486e-14	1.43367e-10	37.2058
chr14	70775602	70775602	-	8.55136e-10	5.37922e-07	33.3411
chr14	70775638	70775638	-	7.71601e-13	2.60803e-09	39.6327
chr14	70775925	70775925	-	2.32062e-09	1.17019e-06	38.8648
chr14	72979337	72979337	-	2.80662e-11	4.04884e-08	-28.5344
chr14	72979379	72979379	-	1.28786e-10	1.29821e-07	-27.1892
chr14	75204849	75204849	-	8.32956e-07	0.000103319	-25.0088
chr14	75527800	75527800	-	2.49375e-06	0.000237692	-26.6227
chr14	76169876	76169876	+	2.01928e-08	6.07466e-06	-27.5626
chr14	76508946	76508946	+	4.96612e-06	0.00040062	-27.7424
chr14	76508957	76508957	+	1.4719e-06	0.000158754	-28.7107
chr14	76724984	76724984	+	2.0902e-14	1.71336e-10	-29.2813
chr14	77871475	77871475	-	1.12716e-11	2.06568e-08	32.7168
chr14	78020351	78020351	-	3.52191e-08	9.24799e-06	-27.2819
chr14	78591512	78591512	-	0.000242029	0.00710736	25.1541
chr14	79751017	79751017	+	1.02768e-07	2.09221e-05	-36.9485
chr14	99902453	99902453	-	1.27862e-05	0.000818036	-27.4052
chr14	100417805	100417805	+	1.51452e-08	4.91008e-06	-25.9082
chr14	103059424	103059424	+	0.000202701	0.0062542	25.4967
chr14	103059450	103059450	+	2.39324e-05	0.00130488	28.9997
chr14	105589522	105589522	+	3.27697e-08	8.77919e-06	-26.9899
chr14	105589531	105589531	+	3.66977e-08	9.53444e-06	-27.1218
chr14	105725810	105725810	+	3.1433e-12	7.61978e-09	29.6472
chr14	117372855	117372855	+	6.30451e-07	8.35201e-05	-26.0781
chr14	118306238	118306238	-	8.4715e-10	5.35743e-07	-28.2184
chr14	118306246	118306246	-	6.77848e-10	4.53082e-07	-28.7505
chr14	118691902	118691902	+	7.31703e-06	0.000536842	-27.1073
chr14	118922690	118922690	+	4.94764e-09	2.10281e-06	31.429
chr14	119250655	119250655	-	5.33422e-14	3.35099e-10	-31.4414
chr14	119250677	119250677	-	2.71995e-10	2.27958e-07	-26.7861
chr14	121302274	121302274	-	4.41464e-06	0.000365844	-29.3256
chr14	121547161	121547161	-	8.60017e-06	0.00060482	-26.6169
chr14	122117892	122117892	-	1.74622e-06	0.000181048	-32.2689
chr14	122117909	122117909	-	0.000222437	0.00668595	-25.1216
chr14	124043418	124043418	+	8.09962e-06	0.000578818	-25.9299
chr15	7463862	7463862	+	0.000149577	0.00502501	-26.8487
chr15	7835583	7835583	-	6.62766e-06	0.000498633	31.435
chr15	10711390	10711390	-	3.90698e-07	5.78136e-05	-25.5827
chr15	12009182	12009182	+	7.53533e-08	1.64698e-05	28.8335
chr15	12463489	12463489	+	6.50488e-08	1.46756e-05	-26.492
chr15	12717189	12717189	-	1.01764e-06	0.000119925	-26.1942
chr15	13068088	13068088	-	4.28297e-08	1.07079e-05	-25.5685
chr15	25561297	25561297	+	0.000284346	0.007981	-25.8011
chr15	25707351	25707351	+	3.2805e-11	4.60066e-08	-26.7403
chr15	27627995	27627995	+	8.51475e-14	4.86689e-10	30.3129
chr15	27664250	27664250	+	1.00621e-10	1.08793e-07	30.0579
chr15	27942593	27942593	-	2.58756e-05	0.00138414	-26.2605
chr15	30634432	30634432	+	7.47014e-06	0.000544882	-30.8724
chr15	31297396	31297396	+	7.84357e-12	1.53593e-08	-26.6314
chr15	31311747	31311747	+	7.06416e-07	9.12404e-05	-36.1594
chr15	32094051	32094051	+	1.36925e-11	2.36969e-08	-30.0058
chr15	34705451	34705451	-	1.46515e-13	7.3426e-10	-32.7707
chr15	36297218	36297218	-	0.000216897	0.00656614	-26.0628
chr15	36762279	36762279	-	3.79878e-10	2.94066e-07	-25.6953
chr15	38273158	38273158	+	1.37785e-05	0.00086663	-31.7897
chr15	38347728	38347728	-	3.09634e-10	2.52831e-07	-25.5474
chr15	38374618	38374618	+	7.51319e-17	2.33667e-12	-31.2308
chr15	38374802	38374802	+	1.62738e-11	2.67627e-08	-26.9537
chr15	38374811	38374811	+	6.45555e-12	1.32813e-08	-26.7746
chr15	39998399	39998399	-	8.1524e-09	3.06293e-06	-28.5658
chr15	40353831	40353831	+	9.3191e-09	3.39776e-06	-27.18
chr15	41869510	41869510	+	1.31021e-09	7.43272e-07	-26.2012
chr15	53341462	53341462	-	1.89024e-07	3.33522e-05	-26.1063
chr15	54252958	54252958	-	9.79819e-11	1.06266e-07	-33.6394
chr15	54252962	54252962	-	1.06959e-10	1.13215e-07	-33.5892
chr15	57727299	57727299	-	1.76448e-11	2.84587e-08	-29.11
chr15	57727310	57727310	-	3.9313e-13	1.60505e-09	-31.9124
chr15	57727315	57727315	-	2.12592e-12	5.59207e-09	-30.1032
chr15	57749702	57749702	-	1.06093e-20	2.80466e-15	-37.6182
chr15	57749709	57749709	-	1.55367e-16	3.8446e-12	-33.5122
chr15	58801011	58801011	-	7.59591e-05	0.00306963	-26.3936
chr15	58942659	58942659	+	4.49985e-08	1.11251e-05	-26.4128
chr15	59270264	59270264	+	2.1964e-06	0.00021605	-28.6829
chr15	59270276	59270276	+	9.11137e-07	0.000110743	-29.1737
chr15	59270295	59270295	+	9.95414e-06	0.000675898	-26.2348
chr15	59680466	59680466	+	4.83196e-10	3.50684e-07	-25.4328
chr15	59712614	59712614	+	9.36612e-05	0.00358166	25.1018
chr15	59746232	59746232	-	3.71379e-06	0.000321223	-32.9439
chr15	59746259	59746259	-	6.5333e-07	8.58733e-05	-35.8255
chr15	59746282	59746282	-	2.54789e-09	1.25605e-06	-42.6491
chr15	61158177	61158177	+	1.40123e-06	0.0001531	-26.3761
chr15	61158182	61158182	+	3.62186e-08	9.45878e-06	-30.9969
chr15	61238994	61238994	-	6.17549e-05	0.00264132	-28.5026
chr15	62042134	62042134	-	8.81213e-11	9.72673e-08	-26.285
chr15	62150597	62150597	+	8.4358e-06	0.000596075	-28.3701
chr15	62150807	62150807	-	1.60762e-06	0.000169977	-26.0586
chr15	62566240	62566240	-	1.9171e-14	1.63483e-10	-29.9264
chr15	63007012	63007012	+	5.59023e-10	3.89412e-07	-26.9266
chr15	63007062	63007062	+	3.13522e-10	2.55021e-07	-28.8611
chr15	64293620	64293620	+	2.55143e-10	2.17752e-07	-29.6627
chr15	64403091	64403091	+	3.93006e-08	1.00284e-05	-28.4813
chr15	64403511	64403511	-	2.97005e-08	8.16749e-06	-34.9683
chr15	68203338	68203338	-	2.2828e-08	6.68115e-06	-28.1055
chr15	68930182	68930182	-	2.05209e-10	1.84488e-07	-25.2621
chr15	68930230	68930230	-	2.71661e-11	3.96223e-08	-26.7969
chr15	73657117	73657117	+	2.61483e-11	3.86713e-08	-38.7826
chr15	74665327	74665327	+	4.94945e-05	0.00224545	28.3525
chr15	75818934	75818934	-	7.59354e-06	0.000551751	-26.0591
chr15	76190877	76190877	+	6.61352e-06	0.000497746	-26.7258
chr15	76205991	76205991	-	8.32054e-09	3.11007e-06	-25.5184
chr15	77367640	77367640	-	0.000143993	0.00488647	-27.4057
chr15	77367644	77367644	-	0.000143993	0.00488647	-27.4057
chr15	77794414	77794414	+	1.67321e-06	0.000175282	-25.517
chr15	78441792	78441792	-	7.99442e-08	1.72063e-05	28.9141
chr15	78531072	78531072	+	3.29537e-13	1.42229e-09	-30.4141
chr15	78988467	78988467	+	8.24275e-13	2.70687e-09	-28.3458
chr15	79131755	79131755	+	4.65356e-12	1.02731e-08	-26.2444
chr15	79333704	79333704	+	7.95572e-13	2.66222e-09	-29.4361
chr15	79608474	79608474	+	3.12187e-08	8.47538e-06	-27.5514
chr15	80581319	80581319	+	0.000879947	0.0175963	-25.106
chr15	81009742	81009742	+	2.09811e-06	0.000208496	-29.4318
chr15	81009747	81009747	+	3.97758e-06	0.000337731	-29.3725
chr15	81555020	81555020	-	2.35433e-05	0.00128811	-25.086
chr15	82207478	82207478	+	2.25795e-05	0.00124961	-25.8975
chr15	82207837	82207837	-	6.07212e-09	2.44696e-06	-31.0222
chr15	82207844	82207844	-	1.51412e-07	2.82028e-05	-28.355
chr15	82930106	82930106	-	5.8763e-07	7.90053e-05	-32.8287
chr15	82930293	82930293	-	0.00014569	0.00492636	-26.6156
chr15	82930318	82930318	-	0.000106129	0.00392585	-27.9234
chr15	82930329	82930329	-	0.000104458	0.00387621	-26.4785
chr15	83041743	83041743	+	4.21093e-09	1.85069e-06	-34.1603
chr15	83041747	83041747	+	5.4364e-08	1.28295e-05	-31.427
chr15	83167288	83167288	+	2.4138e-10	2.08873e-07	-34.0334
chr15	83173094	83173094	+	6.16965e-06	0.000472238	-28.0936
chr15	83401297	83401297	+	5.3188e-05	0.00236651	-25.405
chr15	83535563	83535563	-	9.50529e-07	0.000114285	-29.4232
chr15	83639803	83639803	+	3.82996e-10	2.95926e-07	-25.1814
chr15	83689975	83689975	+	8.80069e-05	0.00341772	-26.7744
chr15	83766331	83766331	+	4.33055e-09	1.89382e-06	-27.3294
chr15	84384277	84384277	-	1.77178e-12	4.83795e-09	25.1785
chr15	84384285	84384285	-	7.40115e-13	2.54097e-09	25.7641
chr15	84384288	84384288	-	5.52654e-13	2.07969e-09	25.7235
chr15	84384306	84384306	-	3.20597e-16	6.91855e-12	29.4961
chr15	84842425	84842425	+	9.17218e-09	3.35719e-06	-27.4587
chr15	84941795	84941795	+	2.69335e-07	4.3508e-05	-36.2767
chr15	85230653	85230653	-	1.32959e-05	0.000844514	-25.9038
chr15	85265958	85265958	+	3.49992e-05	0.00174063	28.1597
chr15	85611974	85611974	+	1.66588e-12	4.63565e-09	-29.0071
chr15	85678249	85678249	-	9.07757e-16	1.57359e-11	-30.7668
chr15	85678274	85678274	-	1.05631e-13	5.75269e-10	-29.3866
chr15	85679089	85679089	+	3.64483e-14	2.52737e-10	-26.3141
chr15	85679131	85679131	+	2.77647e-14	2.04721e-10	-25.9053
chr15	85854098	85854098	+	7.9603e-06	0.000571883	-33.2624
chr15	86139326	86139326	+	1.41716e-07	2.68124e-05	-25.4082
chr15	86264182	86264182	-	5.46048e-10	3.82642e-07	-26.8025
chr15	86759018	86759018	-	2.14907e-12	5.63892e-09	-27.3352
chr15	87963510	87963510	-	7.57409e-08	1.6534e-05	-27.4129
chr15	88245588	88245588	+	7.53972e-05	0.00305468	-27.3851
chr15	89488823	89488823	-	6.33688e-09	2.53243e-06	-27.1619
chr15	89514131	89514131	-	7.34723e-07	9.40465e-05	-26.7978
chr15	91075665	91075665	+	9.40027e-05	0.00359122	-28.7042
chr15	93255349	93255349	+	8.52972e-06	0.000600864	-31.962
chr15	93825578	93825578	-	3.03914e-08	8.31051e-06	-30.6494
chr15	93825589	93825589	-	5.17012e-07	7.17459e-05	-27.2821
chr15	93825594	93825594	-	1.38384e-10	1.37143e-07	-36.1254
chr15	93825609	93825609	-	1.88494e-06	0.000192179	-26.5691
chr15	94576840	94576840	-	3.83121e-10	2.95926e-07	-36.0689
chr15	95944465	95944465	-	4.86644e-08	1.1789e-05	-36.973
chr15	96696799	96696799	+	9.67485e-10	5.91015e-07	-26.3092
chr15	96722386	96722386	+	3.76289e-08	9.69777e-06	30.7553
chr15	96747774	96747774	+	2.01583e-08	6.06946e-06	-25.6402
chr15	96747785	96747785	+	2.49633e-08	7.1459e-06	-25.0181
chr15	96747917	96747917	-	4.16594e-10	3.13536e-07	-26.0323
chr15	97424519	97424519	+	3.21286e-06	0.000287813	28.0046
chr15	97460546	97460546	-	0.000213201	0.00648521	-26.3884
chr15	97460653	97460653	-	2.43883e-10	2.10694e-07	-25.1945
chr15	97788348	97788348	+	6.49683e-07	8.55109e-05	-26.332
chr15	97812045	97812045	+	8.06093e-07	0.00010105	-27.7717
chr15	97900100	97900100	-	6.70244e-12	1.37086e-08	-27.941
chr15	97900121	97900121	-	4.84432e-11	6.18662e-08	-27.1098
chr15	99212966	99212966	-	4.95813e-12	1.08773e-08	-25.8413
chr15	99212987	99212987	-	5.14226e-14	3.25603e-10	-27.4266
chr15	99500155	99500155	+	7.0675e-08	1.56872e-05	31.7225
chr15	99818951	99818951	-	4.11177e-16	8.2036e-12	-27.6566
chr15	100352814	100352814	+	5.85244e-12	1.23771e-08	-28.8849
chr15	100352827	100352827	+	6.83017e-11	7.98058e-08	-26.9913
chr15	100449109	100449109	-	2.12057e-06	0.000210254	32.646
chr15	100641688	100641688	-	0.000105706	0.00391304	-30.2885
chr15	101143274	101143274	+	5.67004e-06	0.000443106	-25.7128
chr15	101412635	101412635	+	2.43798e-06	0.000233646	-26.977
chr15	101778269	101778269	+	2.93457e-09	1.40158e-06	-28.8081
chr15	101922037	101922037	-	6.27548e-07	8.32397e-05	28.5651
chr15	101990830	101990830	+	2.65608e-10	2.24152e-07	-26.8788
chr15	102104613	102104613	+	1.53989e-12	4.34221e-09	-26.8162
chr15	102111531	102111531	+	8.32763e-05	0.00328541	-25.1863
chr15	102111697	102111697	-	3.85322e-06	0.000329893	-29.5012
chr15	102118296	102118296	-	7.51462e-13	2.56329e-09	-30.113
chr15	102118316	102118316	-	8.43009e-12	1.62077e-08	-29.1883
chr15	102258914	102258914	+	9.67376e-09	3.48885e-06	-27.8771
chr15	102511724	102511724	-	1.55703e-06	0.000165822	-28.4282
chr15	102945756	102945756	+	4.66162e-07	6.62902e-05	28.3839
chr15	102945762	102945762	+	2.10784e-14	1.71453e-10	43.3241
chr15	103060782	103060782	+	5.23247e-13	2.00484e-09	32.2678
chr15	103061344	103061344	-	2.69266e-09	1.3085e-06	37.0628
chr15	103170267	103170267	-	5.19581e-12	1.12586e-08	25.0898
chr16	4078481	4078481	-	1.73448e-07	3.12132e-05	-27.0401
chr16	4078497	4078497	-	5.80535e-08	1.3471e-05	-27.8706
chr16	4078506	4078506	-	3.62993e-07	5.46547e-05	-26.1322
chr16	4578781	4578781	+	6.63372e-12	1.35944e-08	28.1434
chr16	4601029	4601029	-	8.36228e-06	0.000592027	-26.3597
chr16	4648616	4648616	-	2.65414e-10	2.24152e-07	-30.9031
chr16	4674020	4674020	+	0.000151378	0.00506703	27.3374
chr16	4674231	4674231	-	0.000115839	0.00418218	26.9811
chr16	4674235	4674235	-	7.31827e-05	0.00299017	27.4802
chr16	8809102	8809102	+	9.7717e-09	3.51816e-06	-25.3799
chr16	9213267	9213267	+	0.000177794	0.00569814	-25.1514
chr16	10295444	10295444	+	6.07631e-07	8.11476e-05	-27.3365
chr16	10310722	10310722	-	1.83284e-07	3.25567e-05	-25.1329
chr16	10881794	10881794	+	1.12382e-05	0.000741427	-31.418
chr16	12878877	12878877	-	4.15933e-08	1.04819e-05	-25.9664
chr16	14439287	14439287	-	2.67221e-09	1.30095e-06	25.1631
chr16	17803377	17803377	+	3.34526e-10	2.66971e-07	25.7342
chr16	17803786	17803786	-	2.61525e-07	4.24996e-05	31.9149
chr16	17803807	17803807	-	7.93614e-06	0.000570839	26.9867
chr16	17804259	17804259	+	7.08503e-10	4.69125e-07	25.8541
chr16	17804340	17804340	-	1.27555e-07	2.47306e-05	29.4307
chr16	18154652	18154652	-	1.95014e-09	1.01985e-06	-28.8735
chr16	18154676	18154676	-	8.01095e-10	5.13533e-07	-27.8324
chr16	21402187	21402187	+	0.00056918	0.0130123	-27.886
chr16	21402190	21402190	+	2.29708e-07	3.87647e-05	-41.886
chr16	21908756	21908756	-	1.67337e-07	3.03512e-05	-33.7121
chr16	22486882	22486882	+	1.01262e-08	3.6047e-06	-29.3328
chr16	22766960	22766960	+	1.4971e-08	4.86742e-06	-29.1892
chr16	24418155	24418155	+	1.33109e-07	2.55776e-05	-26.6861
chr16	28839021	28839021	-	1.11242e-08	3.86308e-06	-35.728
chr16	28839069	28839069	-	1.29089e-05	0.000824639	-28.4355
chr16	29772443	29772443	+	3.60965e-06	0.000314411	-25.6083
chr16	30020309	30020309	+	3.49575e-07	5.31719e-05	-25.1295
chr16	30042725	30042725	-	3.43202e-08	9.0592e-06	-27.0408
chr16	30189051	30189051	+	1.25489e-05	0.000806365	-26.1492
chr16	30628554	30628554	+	2.55441e-09	1.25808e-06	-25.5747
chr16	30850544	30850544	+	1.01837e-05	0.000687938	-25.3459
chr16	31068586	31068586	+	9.82044e-12	1.83795e-08	-37.6267
chr16	31068596	31068596	+	9.23457e-09	3.37536e-06	-31.8248
chr16	31068619	31068619	+	3.84773e-08	9.85875e-06	-30.3238
chr16	31412462	31412462	+	1.00267e-10	1.08632e-07	-25.2938
chr16	31412463	31412463	-	6.31174e-12	1.30611e-08	-28.4387
chr16	31494669	31494669	+	1.40708e-06	0.000153565	-25.0884
chr16	32129582	32129582	-	1.27106e-14	1.24816e-10	33.3582
chr16	32129594	32129594	-	8.42748e-12	1.62077e-08	29.8655
chr16	32646187	32646187	-	3.21426e-10	2.59652e-07	-27.9044
chr16	32646232	32646232	+	5.77086e-10	3.98909e-07	-25.7267
chr16	33751504	33751504	+	6.2623e-06	0.000477797	29.6859
chr16	33751800	33751800	-	1.26986e-10	1.28743e-07	26.33
chr16	33751810	33751810	-	2.59002e-14	1.94239e-10	31.1298
chr16	33751819	33751819	-	1.92222e-11	3.02472e-08	27.2454
chr16	33751838	33751838	-	5.84157e-14	3.61231e-10	30.4554
chr16	33792682	33792682	-	1.17145e-08	4.01663e-06	25.4711
chr16	33822317	33822317	+	1.40937e-07	2.67128e-05	-28.4606
chr16	34081954	34081954	+	3.22439e-09	1.50599e-06	-25.8722
chr16	34996007	34996007	+	1.64208e-13	8.11394e-10	-28.2565
chr16	34996029	34996029	+	4.31672e-12	9.63002e-09	-26.1105
chr16	35179354	35179354	+	6.06791e-11	7.31629e-08	-36.1053
chr16	35179358	35179358	+	4.25437e-09	1.86513e-06	-32.9736
chr16	36069813	36069813	+	3.79528e-12	8.7817e-09	-32.9568
chr16	36708924	36708924	-	7.4026e-12	1.46862e-08	29.4075
chr16	36722778	36722778	+	1.56505e-05	0.00095305	-27.2899
chr16	37901396	37901396	+	1.52127e-05	0.000933407	-25.4015
chr16	38636946	38636946	+	4.90174e-05	0.00222983	25.501
chr16	44531434	44531434	+	1.71979e-06	0.00017901	-29.0992
chr16	44531637	44531637	-	0.00010954	0.00401705	-25.4484
chr16	44531643	44531643	-	2.49538e-08	7.14511e-06	-36.9318
chr16	50128809	50128809	+	9.11351e-09	3.33803e-06	-26.0904
chr16	51959127	51959127	+	3.50909e-11	4.83782e-08	-27.3871
chr16	52745181	52745181	+	1.47348e-11	2.49362e-08	-26.1823
chr16	55818921	55818921	-	1.96297e-08	5.95439e-06	-26.6294
chr16	55818947	55818947	-	2.12348e-07	3.64636e-05	-25.3859
chr16	56475784	56475784	+	2.69104e-13	1.22655e-09	-28.6101
chr16	56942538	56942538	-	2.69315e-08	7.57198e-06	-27.243
chr16	57928428	57928428	-	5.89121e-08	1.36195e-05	-25.5032
chr16	59477217	59477217	+	4.08671e-10	3.09645e-07	-26.1484
chr16	59586740	59586740	+	8.00627e-07	0.000100493	-25.0393
chr16	70178700	70178700	-	6.84098e-06	0.000510541	-30.4047
chr16	76432774	76432774	-	2.98747e-07	4.7178e-05	-25.221
chr16	77134690	77134690	-	7.82088e-12	1.53433e-08	-27.0862
chr16	78456220	78456220	+	4.79835e-07	6.77457e-05	-26.732
chr16	85151832	85151832	-	3.03132e-09	1.43612e-06	-25.6827
chr16	85765916	85765916	+	3.29979e-09	1.52972e-06	-29.5523
chr16	87366280	87366280	-	3.43377e-13	1.45822e-09	-27.5806
chr16	87553417	87553417	+	9.51404e-05	0.00362303	-27.1219
chr16	87784611	87784611	+	6.62997e-12	1.35944e-08	-30.2269
chr16	87784634	87784634	+	3.41141e-10	2.70228e-07	-25.4618
chr16	89522186	89522186	+	3.43094e-11	4.75489e-08	-29.5119
chr16	89522205	89522205	+	1.13307e-11	2.0729e-08	-30.1064
chr16	89522228	89522228	+	6.71476e-11	7.8631e-08	-28.6509
chr16	90023126	90023126	-	1.44922e-05	0.00089922	-27.4004
chr16	90023139	90023139	-	8.32645e-11	9.31707e-08	-41.939
chr16	90518659	90518659	-	8.55637e-08	1.81572e-05	-26.5232
chr16	90624311	90624311	-	6.14396e-10	4.18878e-07	-25.6792
chr16	90624320	90624320	+	5.01264e-10	3.60401e-07	-26.4694
chr16	90624350	90624350	-	8.54309e-10	5.37721e-07	-25.3692
chr16	90629422	90629422	-	2.37886e-07	3.97515e-05	-27.9731
chr16	90629424	90629424	-	3.06559e-07	4.81384e-05	-27.1592
chr16	90629427	90629427	-	1.14152e-07	2.27066e-05	-28.6021
chr16	90918223	90918223	-	1.75894e-05	0.00103845	27.0693
chr16	91557363	91557363	+	1.05115e-08	3.70013e-06	-30.6187
chr16	91869572	91869572	-	2.44206e-05	0.00132521	25.4548
chr16	92138853	92138853	+	2.98525e-08	8.19707e-06	-25.8392
chr16	92581148	92581148	+	4.2215e-06	0.00035324	-29.0531
chr16	92683964	92683964	+	3.06116e-10	2.51122e-07	-36.4756
chr16	92683975	92683975	+	2.17653e-08	6.43243e-06	-32.3016
chr16	92693004	92693004	+	4.50227e-13	1.79654e-09	-31.9296
chr16	92694815	92694815	-	2.61226e-10	2.21514e-07	-26.1854
chr16	92778231	92778231	+	3.98456e-06	0.000338029	-26.5667
chr16	93151457	93151457	-	5.37468e-06	0.000425428	-31.8317
chr16	93193433	93193433	+	4.80797e-11	6.17002e-08	28.3076
chr16	93345393	93345393	+	0.000410869	0.0103456	25.7954
chr16	93388078	93388078	+	1.44365e-08	4.72618e-06	-27.1845
chr16	93488607	93488607	+	6.90961e-14	4.12619e-10	38.2508
chr16	94059011	94059011	-	8.14629e-07	0.000101796	-28.1573
chr16	94059048	94059048	-	9.71641e-09	3.49946e-06	-31.3071
chr16	94205166	94205166	-	1.64496e-07	2.99592e-05	-26.3146
chr16	94205203	94205203	-	7.12813e-07	9.18197e-05	-25.2713
chr16	94205211	94205211	-	2.0513e-08	6.14479e-06	-28.6912
chr16	94793052	94793052	-	1.01547e-06	0.000119736	26.4265
chr16	95368277	95368277	-	1.6498e-05	0.000990829	-25.1653
chr16	95373089	95373089	-	1.89194e-06	0.000192717	-26.7218
chr16	95415507	95415507	+	3.7327e-13	1.54234e-09	-27.9264
chr16	95535187	95535187	-	4.94159e-05	0.00224284	-25.4386
chr17	3350096	3350096	+	1.393e-07	2.64755e-05	-25.6268
chr17	4000180	4000180	+	1.6829e-06	0.000176036	-30.6964
chr17	4974764	4974764	-	3.01344e-13	1.31673e-09	-25.3815
chr17	5643293	5643293	+	1.89249e-09	9.95116e-07	-25.8788
chr17	5959384	5959384	-	1.56445e-09	8.5449e-07	-36.506
chr17	8308432	8308432	-	5.31509e-11	6.61215e-08	-31.1576
chr17	9938597	9938597	-	6.54697e-10	4.39553e-07	-36.1548
chr17	10080379	10080379	+	4.95084e-10	3.57349e-07	-27.1636
chr17	11613453	11613453	-	1.57797e-08	5.05328e-06	-39.221
chr17	12751308	12751308	+	2.589e-08	7.34161e-06	-25.2114
chr17	14254758	14254758	+	2.45401e-10	2.11167e-07	-28.9236
chr17	23667811	23667811	-	5.17775e-06	0.000413278	-27.6592
chr17	24556956	24556956	+	2.61354e-06	0.000246187	-32.0971
chr17	24568243	24568243	+	1.91368e-09	1.00415e-06	-26.5767
chr17	26007786	26007786	+	6.56976e-07	8.62774e-05	29.1483
chr17	26578294	26578294	-	2.1189e-10	1.8876e-07	-30.7576
chr17	26689503	26689503	+	4.17777e-06	0.000350666	-32.3977
chr17	26690495	26690495	-	1.00674e-07	2.05752e-05	-25.0865
chr17	26874640	26874640	+	6.03241e-06	0.000463725	-30.3367
chr17	26952627	26952627	-	9.99167e-06	0.000677492	29.0787
chr17	26952633	26952633	-	8.40777e-05	0.003309	25.6535
chr17	26952638	26952638	-	1.84309e-07	3.27002e-05	32.7902
chr17	27029646	27029646	-	9.83197e-06	0.000669367	29.0532
chr17	27038989	27038989	-	3.65286e-05	0.00179658	-26.7965
chr17	27039034	27039034	-	3.23224e-05	0.0016389	-26.6766
chr17	27143553	27143553	+	2.21893e-07	3.7735e-05	-26.4093
chr17	27154225	27154225	+	1.77397e-11	2.85161e-08	-27.9098
chr17	27154481	27154481	+	3.53251e-11	4.85745e-08	-25.2464
chr17	27154482	27154482	-	2.27092e-07	3.8446e-05	-25.0527
chr17	27154500	27154500	+	2.04506e-11	3.17548e-08	-25.3655
chr17	27154521	27154521	+	3.31299e-13	1.42409e-09	-26.7701
chr17	27342979	27342979	+	5.40872e-06	0.000427422	25.8192
chr17	27393116	27393116	-	2.61876e-06	0.000246519	-35.1943
chr17	27407283	27407283	-	1.08025e-06	0.00012554	-28.9608
chr17	27587463	27587463	+	2.86946e-07	4.57793e-05	-25.8667
chr17	27587577	27587577	-	6.69764e-11	7.85176e-08	-31.5205
chr17	28239398	28239398	+	6.7193e-06	0.000503806	-25.0879
chr17	28277080	28277080	-	3.85242e-09	1.7254e-06	-38.1068
chr17	28280799	28280799	-	6.53598e-09	2.59143e-06	-25.0461
chr17	28286024	28286024	-	7.03875e-10	4.66938e-07	-31.6642
chr17	28294141	28294141	+	1.4636e-06	0.000158085	-36.9845
chr17	28294180	28294180	+	7.87863e-06	0.000567436	-33.8918
chr17	28298104	28298104	+	6.41149e-11	7.59209e-08	29.3932
chr17	28298145	28298145	+	9.46583e-09	3.43032e-06	25.1968
chr17	28298283	28298283	-	1.5811e-07	2.90665e-05	26.0204
chr17	28524101	28524101	-	5.06082e-07	7.0544e-05	30.8688
chr17	28524144	28524144	-	4.17845e-07	6.08765e-05	30.4965
chr17	28898199	28898199	+	7.28891e-07	9.34469e-05	-32.5324
chr17	28899164	28899164	-	6.10405e-05	0.00261956	-30.602
chr17	29268178	29268178	-	5.51806e-05	0.00243105	-27.1168
chr17	29760929	29760929	+	9.21657e-08	1.92113e-05	-25.7499
chr17	29760930	29760930	-	2.62841e-11	3.87441e-08	-30.3002
chr17	29760937	29760937	+	4.43554e-09	1.93174e-06	-27.032
chr17	29760975	29760975	+	3.29716e-08	8.8021e-06	-26.7251
chr17	30155475	30155475	-	6.36838e-09	2.54213e-06	-25.327
chr17	30204533	30204533	+	1.92904e-06	0.000195591	-25.6297
chr17	30205626	30205626	-	1.08441e-06	0.000125885	-25.3295
chr17	30205654	30205654	-	3.74127e-08	9.65914e-06	-29.095
chr17	30208154	30208154	+	1.80341e-07	3.21364e-05	-28.8835
chr17	30208282	30208282	-	1.64654e-05	0.000989636	-27.8299
chr17	31454267	31454267	+	3.62799e-10	2.84384e-07	-26.7478
chr17	31454276	31454276	+	5.51997e-10	3.85364e-07	-26.0317
chr17	31913133	31913133	-	2.31255e-10	2.01596e-07	-25.6179
chr17	33918546	33918546	-	3.44626e-06	0.000303897	-26.3383
chr17	33918625	33918625	+	1.60826e-09	8.70653e-07	-36.6723
chr17	34110611	34110611	-	9.65971e-09	3.48498e-06	-25.566
chr17	34139718	34139718	+	1.49489e-05	0.000920268	-25.1889
chr17	34594135	34594135	+	7.43254e-07	9.48999e-05	-26.1727
chr17	34594262	34594262	-	1.18166e-06	0.000134357	-26.4827
chr17	34630022	34630022	+	5.11848e-07	7.11455e-05	-25.9443
chr17	34671903	34671903	-	1.00537e-09	6.08535e-07	25.5133
chr17	35039316	35039316	+	4.65978e-07	6.62818e-05	-26.0147
chr17	35101841	35101841	-	1.72612e-08	5.40575e-06	-26.9492
chr17	35232945	35232945	-	0.000164355	0.00537663	26.4103
chr17	35766444	35766444	+	3.16509e-10	2.57056e-07	26.2447
chr17	36589035	36589035	+	1.11713e-07	2.22969e-05	-25.5247
chr17	42939891	42939891	-	7.72422e-14	4.51261e-10	30.6899
chr17	43164744	43164744	-	4.199e-10	3.15346e-07	-26.5183
chr17	43241356	43241356	+	1.63063e-13	8.09519e-10	-29.9849
chr17	43241378	43241378	+	8.6584e-11	9.60718e-08	-26.3429
chr17	45327240	45327240	+	7.10237e-06	0.000525156	-29.4363
chr17	45569775	45569775	-	3.43574e-06	0.000303259	-26.5491
chr17	45885993	45885993	-	3.11733e-07	4.8741e-05	-30.8769
chr17	45886694	45886694	-	3.07207e-07	4.82187e-05	-26.1531
chr17	46126818	46126818	+	1.02716e-10	1.10381e-07	-29.9963
chr17	46498696	46498696	+	2.30329e-05	0.00126813	-28.1309
chr17	46714009	46714009	-	2.79896e-11	4.04607e-08	-25.0789
chr17	46714053	46714053	-	3.17279e-14	2.26689e-10	-28.4128
chr17	46728897	46728897	-	2.18291e-08	6.44693e-06	-37.1535
chr17	47322277	47322277	+	2.23136e-06	0.000218675	-28.3718
chr17	47466806	47466806	+	7.23718e-06	0.000532406	28.1121
chr17	47468496	47468496	-	6.71965e-13	2.40474e-09	-25.2604
chr17	47919988	47919988	+	3.7037e-08	9.59848e-06	-25.1164
chr17	48029963	48029963	+	2.38315e-07	3.98107e-05	-26.4303
chr17	48100160	48100160	+	6.07947e-06	0.000466653	31.6388
chr17	49032178	49032178	+	8.91967e-10	5.57113e-07	-25.698
chr17	49032208	49032208	+	1.57642e-10	1.51231e-07	-26.8467
chr17	49459120	49459120	+	7.78224e-09	2.96806e-06	-27.4983
chr17	49536101	49536101	+	4.19845e-08	1.05528e-05	-32.3675
chr17	49861914	49861914	-	0.000233115	0.0069085	31.4219
chr17	50150472	50150472	-	0.000705708	0.0151069	-25.8
chr17	55956200	55956200	+	4.12331e-14	2.7422e-10	-29.5367
chr17	55956207	55956207	+	7.32652e-12	1.45928e-08	-26.4666
chr17	55956211	55956211	+	9.95054e-13	3.11639e-09	-27.4251
chr17	55956224	55956224	+	6.94572e-14	4.12619e-10	-28.7733
chr17	55956232	55956232	+	9.83864e-16	1.67801e-11	-30.6669
chr17	56477975	56477975	+	1.0831e-07	2.17987e-05	-29.7304
chr17	56478007	56478007	+	3.28431e-07	5.0759e-05	-27.7699
chr17	56814796	56814796	-	5.83285e-10	4.01552e-07	-28.6603
chr17	56814822	56814822	-	9.44687e-10	5.80441e-07	-27.6256
chr17	57058056	57058056	+	1.1346e-08	3.91565e-06	-26.2186
chr17	57071044	57071044	-	1.07851e-10	1.13704e-07	-25.0016
chr17	57194285	57194285	-	3.67286e-12	8.59334e-09	27.7155
chr17	57290640	57290640	+	8.90716e-09	3.27493e-06	26.6378
chr17	62969327	62969327	-	2.25611e-05	0.00124905	-25.51
chr17	65751743	65751743	+	1.70866e-05	0.00101688	-30.303
chr17	66246302	66246302	-	7.06034e-12	1.42206e-08	-26.5841
chr17	66246341	66246341	-	5.57246e-13	2.08548e-09	-26.8656
chr17	66394699	66394699	+	0.000319472	0.00865716	-27.4216
chr17	66587769	66587769	-	8.49541e-09	3.1562e-06	-30.0387
chr17	66587778	66587778	-	1.16704e-09	6.78427e-07	-31.4519
chr17	66587794	66587794	-	1.53125e-07	2.84219e-05	-26.6608
chr17	66587819	66587819	-	6.66348e-07	8.72697e-05	-26.0985
chr17	66769754	66769754	-	5.17726e-07	7.18355e-05	-29.8047
chr17	66944159	66944159	+	2.70317e-09	1.31119e-06	-26.5105
chr17	67962185	67962185	-	3.51319e-06	0.000308269	-33.152
chr17	67962276	67962276	-	3.74337e-11	5.08132e-08	-31.0544
chr17	67962283	67962283	-	2.31551e-12	5.97337e-09	-32.8719
chr17	67962324	67962324	-	3.59461e-11	4.92364e-08	-32.4758
chr17	69016348	69016348	-	5.23444e-07	7.23725e-05	-27.9006
chr17	70754012	70754012	-	4.49141e-07	6.44329e-05	-29.376
chr17	70754040	70754040	-	1.09204e-08	3.8141e-06	-30.143
chr17	75033520	75033520	-	3.36826e-09	1.55329e-06	-26.4941
chr17	78355818	78355818	+	0.000467588	0.0113422	-26.901
chr17	79172223	79172223	-	4.39499e-07	6.33332e-05	-29.7135
chr17	79334912	79334912	-	1.99691e-09	1.03866e-06	-26.9834
chr17	79334959	79334959	-	2.19253e-08	6.46347e-06	-25.442
chr17	79349930	79349930	-	2.08901e-06	0.000207768	-25.1656
chr17	80460720	80460720	+	6.21043e-11	7.4711e-08	-34.1639
chr17	80717773	80717773	+	0.000124306	0.00440101	27.2304
chr17	83079148	83079148	+	3.32932e-10	2.66101e-07	28.7255
chr17	83272959	83272959	+	4.77735e-13	1.85724e-09	27.8874
chr17	83322456	83322456	+	7.6625e-05	0.00308904	-27.7289
chr17	83846673	83846673	+	1.86962e-08	5.72378e-06	26.8372
chr17	83881799	83881799	-	2.19465e-11	3.35844e-08	-37.4512
chr17	83897612	83897612	+	1.58867e-09	8.64129e-07	-27.5942
chr17	83954827	83954827	-	8.85166e-09	3.26019e-06	-25.8758
chr17	84364908	84364908	+	5.58018e-11	6.8692e-08	-26.0682
chr17	84890785	84890785	-	1.04411e-11	1.94075e-08	-28.9655
chr17	85553069	85553069	+	2.32118e-11	3.51645e-08	-27.7632
chr17	85643037	85643037	-	1.61685e-06	0.000170697	-31.5959
chr17	85853234	85853234	+	1.14713e-08	3.94731e-06	-27.207
chr17	85927576	85927576	-	2.39835e-07	3.9995e-05	-25.649
chr17	86008481	86008481	-	1.23397e-08	4.17015e-06	-29.1471
chr17	86145989	86145989	-	1.1825e-13	6.19408e-10	-25.5488
chr17	86277116	86277116	+	3.92991e-09	1.74973e-06	-27.7261
chr17	86301540	86301540	+	2.57729e-07	4.20701e-05	25.5012
chr17	86371712	86371712	-	2.4679e-05	0.00133561	-25.9343
chr17	86405222	86405222	-	3.05961e-10	2.51122e-07	-27.3
chr17	86725255	86725255	-	3.16024e-06	0.000284293	-25.1448
chr17	86947802	86947802	+	2.40894e-13	1.11723e-09	-28.6509
chr17	87350279	87350279	+	3.12811e-12	7.60403e-09	-25.4958
chr17	87375914	87375914	-	5.69436e-07	7.71082e-05	-25.376
chr17	87428761	87428761	-	2.62052e-07	4.25655e-05	-27.5184
chr17	87700297	87700297	-	1.53425e-06	0.000163858	-26.3604
chr17	87745928	87745928	+	1.85494e-09	9.7954e-07	-25.7389
chr17	87745932	87745932	+	6.9981e-13	2.43421e-09	-31.3725
chr17	87745936	87745936	+	1.40067e-13	7.05289e-10	-31.8077
chr17	87872960	87872960	+	8.21613e-08	1.75763e-05	-25.3425
chr17	88132401	88132401	+	1.31808e-06	0.000146436	-26.6617
chr17	88132604	88132604	+	6.52746e-10	4.38522e-07	-25.8673
chr17	88886296	88886296	+	4.22216e-05	0.00200019	-27.8986
chr17	91088406	91088406	+	3.79815e-05	0.00185039	-26.1521
chr18	5428324	5428324	-	5.69147e-08	1.32767e-05	-27.2577
chr18	9931556	9931556	-	9.29853e-09	3.3917e-06	-29.6153
chr18	9931567	9931567	-	3.48288e-07	5.30683e-05	-26.4553
chr18	12103659	12103659	+	7.43503e-09	2.86621e-06	-39.1608
chr18	12646233	12646233	+	3.41843e-08	9.03687e-06	-26.8732
chr18	13390621	13390621	-	0.000184797	0.00585657	-26.8191
chr18	13495977	13495977	+	7.25068e-10	4.77402e-07	-28.4147
chr18	14312858	14312858	+	1.82177e-07	3.242e-05	-25.1915
chr18	20794520	20794520	-	9.83729e-05	0.0037124	28.2446
chr18	21197985	21197985	+	1.77715e-09	9.49096e-07	-30.7468
chr18	21292012	21292012	-	5.65155e-16	1.08657e-11	-32.67
chr18	23841313	23841313	-	4.78352e-08	1.16506e-05	-25.8643
chr18	30163076	30163076	+	5.99914e-05	0.00258672	-25.6637
chr18	30543965	30543965	+	2.41676e-12	6.17283e-09	-28.8579
chr18	31942048	31942048	-	3.1812e-07	4.94908e-05	-27.9967
chr18	31942066	31942066	-	4.91148e-10	3.5517e-07	-35.4931
chr18	32430852	32430852	-	2.00348e-11	3.12931e-08	-26.0066
chr18	33432849	33432849	+	5.56457e-05	0.0024452	-25.2064
chr18	34152840	34152840	+	4.1277e-11	5.51105e-08	-25.8113
chr18	34202305	34202305	+	2.47218e-06	0.000236062	27.0181
chr18	34202306	34202306	-	1.87538e-13	9.05519e-10	27.7525
chr18	34367649	34367649	-	0.000161143	0.00530337	-27.3419
chr18	34547445	34547445	+	8.97504e-10	5.58824e-07	-29.6974
chr18	34547457	34547457	+	1.68264e-08	5.29861e-06	-27.6214
chr18	35080178	35080178	-	2.03729e-06	0.000203909	-26.2013
chr18	35215038	35215038	-	5.56409e-08	1.30486e-05	-27.7771
chr18	35251026	35251026	+	4.4251e-06	0.000366366	-32.6628
chr18	36038221	36038221	-	9.04048e-07	0.000109984	-28.1719
chr18	36324262	36324262	+	1.19683e-07	2.35191e-05	25.9934
chr18	38017784	38017784	-	7.99124e-07	0.000100382	-28.0189
chr18	38703530	38703530	-	2.94486e-06	0.000269282	-30.3211
chr18	39867005	39867005	+	9.95716e-08	2.03892e-05	31.3371
chr18	42495764	42495764	+	1.21261e-07	2.37541e-05	-27.604
chr18	44454500	44454500	+	3.86702e-08	9.89138e-06	-30.1235
chr18	44454515	44454515	+	2.96115e-07	4.68674e-05	-27.7959
chr18	44491695	44491695	+	1.26118e-07	2.45358e-05	-25.6068
chr18	44491705	44491705	+	1.5159e-08	4.91054e-06	-27.2839
chr18	44491862	44491862	-	4.52376e-08	1.11661e-05	-27.2029
chr18	44491874	44491874	-	9.26873e-08	1.9301e-05	-26.6352
chr18	52700028	52700028	+	1.27509e-10	1.28903e-07	28.5074
chr18	53174728	53174728	-	1.64376e-05	0.000988593	-26.2906
chr18	53691147	53691147	+	5.75133e-06	0.000447886	-28.0181
chr18	54453287	54453287	-	7.11165e-08	1.57653e-05	-26.1316
chr18	58211769	58211769	+	8.01506e-09	3.0345e-06	-25.4829
chr18	59062312	59062312	+	8.5796e-06	0.000603654	-25.4248
chr18	60604465	60604465	-	8.45938e-05	0.00332336	-26.7725
chr18	60637948	60637948	-	4.83804e-05	0.00220884	-26.6723
chr18	60740370	60740370	-	2.48039e-05	0.00134085	-28.8204
chr18	60985207	60985207	-	1.50855e-06	0.00016162	25.0501
chr18	61482392	61482392	+	8.77247e-11	9.70321e-08	-26.2894
chr18	61482537	61482537	-	3.97107e-12	9.01101e-09	-25.8878
chr18	61641015	61641015	+	0.000322986	0.00872526	-26.2626
chr18	62135153	62135153	+	6.30262e-05	0.00267944	-25.1692
chr18	62188821	62188821	+	8.50058e-10	5.36643e-07	32.0714
chr18	62379016	62379016	-	0.000323878	0.00873971	-25.5782
chr18	65078243	65078243	+	3.99814e-12	9.05299e-09	-30.6788
chr18	65306396	65306396	+	5.01371e-06	0.000403566	32.1407
chr18	65501456	65501456	-	2.52854e-14	1.90982e-10	25.6111
chr18	66188776	66188776	-	1.00414e-09	6.08284e-07	-31.9836
chr18	66188795	66188795	-	2.67299e-08	7.52929e-06	-27.6684
chr18	66188803	66188803	-	4.14995e-10	3.13225e-07	-32.655
chr18	66243603	66243603	-	3.41595e-08	9.03258e-06	-28.1969
chr18	66467926	66467926	+	2.54798e-12	6.44571e-09	28.0992
chr18	67949183	67949183	+	3.93461e-06	0.000335152	-26.2411
chr18	67987568	67987568	+	1.60297e-08	5.10859e-06	-25.2618
chr18	67991271	67991271	-	5.74656e-12	1.22265e-08	-25.8108
chr18	69409864	69409864	+	9.94971e-13	3.11639e-09	-35.4094
chr18	69409873	69409873	+	1.91008e-07	3.36125e-05	-25.937
chr18	69458962	69458962	+	2.54705e-20	5.38664e-15	-30.0245
chr18	69458986	69458986	+	5.70042e-20	1.00463e-14	-29.0279
chr18	69508535	69508535	-	5.70017e-09	2.33716e-06	-25.5998
chr18	71914656	71914656	+	2.83875e-06	0.000261981	-26.6391
chr18	74829452	74829452	+	3.5567e-05	0.00176038	-26.0802
chr18	75375911	75375911	+	8.15312e-11	9.15217e-08	-31.5764
chr18	75484847	75484847	-	1.24076e-10	1.26965e-07	-28.9004
chr18	75538155	75538155	-	4.45522e-09	1.93633e-06	-26.4762
chr18	75650838	75650838	+	0.000263676	0.00755717	-28.9733
chr18	75892114	75892114	-	3.28778e-06	0.000293161	-26.4673
chr18	76379353	76379353	-	4.72923e-08	1.1564e-05	-28.7487
chr18	77580358	77580358	+	3.68794e-07	5.53625e-05	-30.0813
chr18	77580556	77580556	-	3.48573e-07	5.30683e-05	-26.8504
chr18	77795604	77795604	-	8.04353e-09	3.03984e-06	-31.1994
chr18	78237264	78237264	-	4.37287e-11	5.75841e-08	-33.7563
chr18	78237273	78237273	-	9.66294e-08	1.99179e-05	-27.7001
chr18	80112674	80112674	+	6.8355e-13	2.41318e-09	-29.8648
chr18	80560109	80560109	-	3.97042e-08	1.01143e-05	-25.0213
chr18	80635380	80635380	+	7.89651e-07	9.95351e-05	-25.4973
chr18	80635949	80635949	-	7.88115e-08	1.70123e-05	-25.3535
chr18	80646296	80646296	+	3.87214e-09	1.73077e-06	-28.2096
chr18	80686860	80686860	-	7.25914e-07	9.31217e-05	-28.1322
chr18	81178183	81178183	+	1.15233e-07	2.28772e-05	-25.5528
chr18	81178198	81178198	+	7.48305e-08	1.6386e-05	-26.0801
chr18	81370496	81370496	-	4.23281e-11	5.59488e-08	-27.3982
chr18	81370501	81370501	-	4.24934e-12	9.51986e-09	-28.6364
chr18	82518020	82518020	+	2.33083e-13	1.09057e-09	-28.203
chr18	82581948	82581948	-	2.90746e-06	0.000266808	-30.3479
chr18	82849183	82849183	-	9.24587e-09	3.37761e-06	-28.8023
chr18	82849188	82849188	-	9.6821e-08	1.99418e-05	-26.338
chr18	82849204	82849204	-	1.80746e-08	5.58685e-06	-28.1429
chr18	82849208	82849208	-	1.42229e-08	4.67217e-06	-28.3954
chr18	82920417	82920417	-	3.97759e-09	1.76575e-06	-30.5662
chr18	82988729	82988729	+	2.86807e-06	0.000264019	-27.907
chr18	83423330	83423330	-	2.6237e-07	4.26106e-05	-27.5104
chr18	83423354	83423354	-	3.29336e-10	2.64426e-07	-33.3507
chr18	83423366	83423366	-	4.45813e-10	3.28971e-07	-33.6498
chr18	84192741	84192741	-	1.31217e-11	2.29723e-08	-30.2051
chr18	84688927	84688927	+	3.92345e-06	0.000334434	-27.3608
chr18	84727561	84727561	-	3.85677e-06	0.000330084	-26.3299
chr19	3643831	3643831	+	1.02625e-05	0.000692071	-26.7725
chr19	3643979	3643979	-	1.11417e-08	3.8666e-06	-32.5569
chr19	3643997	3643997	-	1.65548e-06	0.000173907	-27.3443
chr19	4720816	4720816	-	4.58416e-09	1.97902e-06	-28.4556
chr19	5426329	5426329	+	7.91422e-08	1.70616e-05	-26.0609
chr19	5660848	5660848	-	1.85121e-09	9.78883e-07	26.3628
chr19	5660859	5660859	-	4.74121e-13	1.85e-09	30.948
chr19	5660890	5660890	-	5.42958e-09	2.26039e-06	25.652
chr19	5660953	5660953	-	4.92243e-09	2.09462e-06	25.8671
chr19	6291647	6291647	-	3.70124e-12	8.63667e-09	-25.0055
chr19	6423533	6423533	-	8.07925e-05	0.00321404	26.1608
chr19	6513592	6513592	+	4.62771e-07	6.59054e-05	-27.2257
chr19	7055599	7055599	-	5.82962e-08	1.35155e-05	-26.0266
chr19	7135016	7135016	-	4.06089e-08	1.03001e-05	-28.6636
chr19	7135043	7135043	-	5.81737e-08	1.3496e-05	-29.0545
chr19	7421966	7421966	+	3.12609e-10	2.54474e-07	-25.3248
chr19	7422884	7422884	+	1.73838e-11	2.81502e-08	-28.9479
chr19	7423010	7423010	-	1.33766e-10	1.34327e-07	-25.1474
chr19	7423727	7423727	+	7.14829e-12	1.43159e-08	-42.1431
chr19	8679208	8679208	+	1.01163e-07	2.0655e-05	-25.6114
chr19	8679220	8679220	+	3.26869e-08	8.7727e-06	-26.6465
chr19	8679238	8679238	+	1.43161e-09	7.99276e-07	-28.4444
chr19	8679253	8679253	+	1.73313e-08	5.41568e-06	-27.0475
chr19	8872633	8872633	-	0.000354686	0.00932533	-25.3686
chr19	10723208	10723208	-	3.32811e-11	4.64894e-08	-25.477
chr19	10763779	10763779	+	5.38773e-06	0.000426177	-25.9615
chr19	10763798	10763798	+	7.67763e-05	0.0030942	-25.6354
chr19	14577740	14577740	-	3.00111e-10	2.46962e-07	27.294
chr19	15367759	15367759	+	3.00411e-06	0.000273492	-26.6708
chr19	15880183	15880183	+	2.69816e-09	1.30997e-06	-26.1442
chr19	17125608	17125608	-	7.15224e-06	0.000527773	27.5616
chr19	21737523	21737523	-	3.29378e-05	0.00166155	26.6772
chr19	23153059	23153059	-	2.726e-09	1.31894e-06	-32.1295
chr19	23834286	23834286	+	1.56702e-05	0.000953897	-29.1214
chr19	23834290	23834290	+	6.97122e-05	0.00288572	-27.2344
chr19	23968679	23968679	+	1.22952e-08	4.16266e-06	-26.0951
chr19	24281485	24281485	-	2.03865e-05	0.0011575	30.3146
chr19	25144665	25144665	+	2.04989e-05	0.00116238	-25.1202
chr19	25249415	25249415	+	4.16043e-11	5.54775e-08	-27.3068
chr19	25249442	25249442	+	8.44791e-09	3.14545e-06	-25.8502
chr19	25428258	25428258	-	1.866e-06	0.000190589	-26.0388
chr19	26623183	26623183	+	1.32043e-05	0.000839896	-25.6285
chr19	29917677	29917677	-	7.62081e-09	2.91974e-06	-38.6896
chr19	32906048	32906048	-	1.95057e-07	3.41602e-05	25.2201
chr19	35151510	35151510	+	8.1471e-08	1.74569e-05	25.2337
chr19	37264708	37264708	+	1.26905e-05	0.000813294	-27.9031
chr19	37324977	37324977	-	1.54502e-09	8.46503e-07	-25.9582
chr19	37436697	37436697	-	2.05778e-05	0.00116598	26.0518
chr19	37687956	37687956	-	3.15361e-06	0.000283872	-25.7563
chr19	37826375	37826375	+	1.34216e-06	0.000148348	-33.1376
chr19	37826404	37826404	+	4.80849e-07	6.78223e-05	-34.1547
chr19	37875916	37875916	+	6.4308e-05	0.00272048	-25.9413
chr19	38275487	38275487	-	2.39829e-07	3.9995e-05	-26.9511
chr19	40253903	40253903	-	1.62867e-10	1.54181e-07	-27.1417
chr19	40614692	40614692	-	0.000147417	0.0049709	-27.3491
chr19	41449759	41449759	-	2.3803e-05	0.00129929	-27.7778
chr19	41449764	41449764	-	4.58901e-05	0.00212505	-27.9221
chr19	41747498	41747498	+	6.82766e-07	8.89134e-05	-25.3504
chr19	41747503	41747503	+	6.74701e-08	1.51026e-05	-27.812
chr19	41747516	41747516	+	3.09233e-07	4.84289e-05	-26.188
chr19	42196369	42196369	+	3.16599e-05	0.0016141	-25.7549
chr19	42271314	42271314	-	3.37856e-11	4.71318e-08	31.6962
chr19	42509520	42509520	+	1.11306e-06	0.000128352	-25.4643
chr19	42752218	42752218	+	1.43291e-10	1.40949e-07	-27.1874
chr19	42752227	42752227	+	2.696e-11	3.94324e-08	-27.1561
chr19	43653858	43653858	+	3.35101e-07	5.15487e-05	-29.7349
chr19	43667175	43667175	-	5.50953e-13	2.07969e-09	-28.3584
chr19	44175845	44175845	-	5.15469e-05	0.00231168	-30.8446
chr19	45049529	45049529	+	1.10991e-05	0.000734219	-26.1564
chr19	45596126	45596126	+	3.38653e-06	0.000299767	-25.5982
chr19	45609995	45609995	-	2.88779e-06	0.000265416	25.307
chr19	46624259	46624259	+	1.80793e-10	1.67404e-07	-28.6128
chr19	46644803	46644803	+	1.15038e-09	6.71559e-07	-26.1048
chr19	46648940	46648940	-	3.32117e-08	8.85355e-06	35.2341
chr19	47281348	47281348	-	1.14417e-08	3.94227e-06	-25.3571
chr19	47309893	47309893	+	1.39277e-14	1.31496e-10	-30.4318
chr19	47387754	47387754	-	9.87674e-07	0.000117493	-29.5921
chr19	47388097	47388097	+	5.65479e-12	1.20555e-08	-30.8986
chr19	47510937	47510937	-	4.39096e-07	6.32838e-05	27.2433
chr19	47510943	47510943	-	1.29175e-06	0.000144027	26.0448
chr19	47512392	47512392	+	4.81382e-07	6.78884e-05	-25.1728
chr19	47659972	47659972	+	7.91102e-08	1.70582e-05	-25.2248
chr19	48044363	48044363	-	3.94927e-06	0.000335967	-28.8305
chr19	48044386	48044386	-	9.46042e-06	0.000649979	-27.8666
chr19	48196526	48196526	-	6.22614e-06	0.000475529	-30.9881
chr19	53040365	53040365	-	1.5518e-10	1.49582e-07	-27.7428
chr19	53051794	53051794	-	2.66305e-10	2.24382e-07	-27.7226
chr19	53404800	53404800	-	6.38639e-05	0.0027057	25.3968
chr19	53850779	53850779	-	1.62635e-10	1.541e-07	-27.5808
chr19	54400000	54400000	-	0.000279311	0.00788193	-25.3242
chr19	54778240	54778240	+	0.000554598	0.0127809	26.0569
chr19	55745674	55745674	-	1.47955e-07	2.77471e-05	-26.9462
chr19	55875949	55875949	+	2.15187e-07	3.68368e-05	-26.9183
chr19	56344073	56344073	+	1.41436e-05	0.000882769	-31.8681
chr19	57134598	57134598	+	1.03179e-11	1.92424e-08	-26.7842
chr19	57302375	57302375	+	2.19487e-13	1.03612e-09	-32.6923
chr19	57403433	57403433	-	1.3646e-05	0.000861009	-26.69
chr19	57523915	57523915	+	8.11214e-07	0.000101479	-26.3057
chr19	58015891	58015891	-	2.05242e-06	0.000204957	-26.1084
chr19	58228380	58228380	+	1.18325e-13	6.19408e-10	-26.2413
chr19	59220246	59220246	-	2.10175e-10	1.87707e-07	-28.9398
chr2	4570726	4570726	-	1.22651e-05	0.000793871	26.2657
chr2	4570770	4570770	-	8.10998e-06	0.00057923	28.2684
chr2	4819755	4819755	+	1.04344e-07	2.11535e-05	-33.6951
chr2	9871960	9871960	+	2.72047e-05	0.00143857	29.1528
chr2	9880649	9880649	-	1.75473e-13	8.5903e-10	27.814
chr2	13579456	13579456	+	6.83294e-08	1.52659e-05	-27.9405
chr2	18048823	18048823	-	4.84826e-08	1.17585e-05	26.2243
chr2	20413192	20413192	-	0.000234972	0.00695167	-25.1178
chr2	20445221	20445221	+	2.02134e-05	0.00115132	-27.3364
chr2	21065012	21065012	-	0.00106638	0.0200559	-25.2383
chr2	24385613	24385613	+	4.14456e-12	9.32463e-09	28.8557
chr2	25233370	25233370	-	7.61663e-07	9.67453e-05	25.2288
chr2	25451127	25451127	+	2.5948e-07	4.22676e-05	25.2736
chr2	25470029	25470029	+	1.52764e-05	0.00093607	-28.5954
chr2	25541031	25541031	+	1.63185e-09	8.81605e-07	-27.3311
chr2	25541077	25541077	+	2.72161e-09	1.31772e-06	-26.3712
chr2	26330572	26330572	+	8.60083e-07	0.000105864	-28.6751
chr2	26590132	26590132	+	6.41245e-07	8.4632e-05	-31.8009
chr2	27183927	27183927	-	5.32453e-10	3.75605e-07	-30.4675
chr2	27183937	27183937	-	3.94034e-07	5.81292e-05	-25.2345
chr2	27324516	27324516	+	5.637e-05	0.00246893	-25.9953
chr2	27346837	27346837	+	6.2336e-10	4.23559e-07	-27.6126
chr2	27346873	27346873	+	1.30636e-09	7.41481e-07	-27.2609
chr2	27691623	27691623	-	1.76048e-07	3.15844e-05	-28.333
chr2	27793120	27793120	-	1.51885e-05	0.000932141	-32.4745
chr2	27862233	27862233	-	1.02416e-13	5.64048e-10	-25.922
chr2	27954012	27954012	-	1.99798e-18	1.62517e-13	-30.4019
chr2	28529818	28529818	+	1.46591e-12	4.14464e-09	-29.2846
chr2	29643820	29643820	-	3.19145e-05	0.00162333	-26.7779
chr2	29862557	29862557	+	7.29631e-09	2.82096e-06	26.1983
chr2	30136753	30136753	-	0.000109335	0.00401257	-26.5096
chr2	30446713	30446713	+	2.39275e-06	0.000230497	-28.9366
chr2	30875546	30875546	+	7.71979e-13	2.60803e-09	-25.7501
chr2	30995869	30995869	-	1.43318e-08	4.70065e-06	-27.6184
chr2	30995876	30995876	-	8.94903e-08	1.87981e-05	-26.1537
chr2	31801305	31801305	-	4.96854e-07	6.96151e-05	-31.732
chr2	31801640	31801640	-	6.44087e-07	8.49646e-05	-26.051
chr2	31804334	31804334	+	4.53394e-07	6.48934e-05	-26.2695
chr2	31810481	31810481	-	1.66342e-07	3.0212e-05	34.043
chr2	31821862	31821862	-	5.70446e-05	0.00248953	25.6751
chr2	31850336	31850336	-	3.60358e-10	2.831e-07	-25.2448
chr2	31858829	31858829	-	7.90633e-10	5.09159e-07	-28.7773
chr2	32320659	32320659	+	1.52889e-10	1.48185e-07	-26.03
chr2	32694852	32694852	-	3.82773e-06	0.000328295	-32.4252
chr2	32730191	32730191	-	9.5525e-06	0.000654937	-26.1866
chr2	32741760	32741760	-	2.41957e-11	3.63426e-08	-25.8584
chr2	32902241	32902241	-	1.3612e-11	2.36655e-08	-28.9033
chr2	33160447	33160447	-	6.30622e-09	2.52248e-06	-25.9465
chr2	33641937	33641937	+	2.77892e-09	1.33812e-06	25.418
chr2	33794757	33794757	-	3.11084e-08	8.45193e-06	-26.7755
chr2	33941789	33941789	-	2.59755e-10	2.20443e-07	-28.0445
chr2	35268370	35268370	+	1.2461e-15	1.96666e-11	-29.3304
chr2	35668551	35668551	-	9.16785e-07	0.000111199	-25.3627
chr2	35732719	35732719	+	8.13427e-05	0.0032307	26.9605
chr2	35732908	35732908	-	7.20612e-11	8.33694e-08	39.2559
chr2	35952368	35952368	-	5.90138e-08	1.3637e-05	-25.9004
chr2	36248759	36248759	+	0.000151182	0.00506237	-25.9412
chr2	37784131	37784131	+	1.0475e-05	0.000703048	-28.1457
chr2	38223407	38223407	+	6.98519e-07	9.04829e-05	-25.3039
chr2	38354699	38354699	-	3.0802e-08	8.39169e-06	28.8851
chr2	45630315	45630315	-	4.85793e-11	6.19359e-08	-28.7858
chr2	51307686	51307686	-	7.08581e-07	9.1453e-05	-31.3583
chr2	52433666	52433666	+	1.34794e-08	4.48505e-06	-30.571
chr2	57110168	57110168	-	1.2735e-06	0.000142351	25.0337
chr2	57110251	57110251	-	2.34898e-10	2.04099e-07	27.9143
chr2	57111388	57111388	+	5.26521e-06	0.000418778	27.921
chr2	58486811	58486811	-	2.07262e-09	1.07014e-06	-27.0066
chr2	58494049	58494049	-	0.000125689	0.00443496	-25.5263
chr2	58703243	58703243	+	5.00523e-10	3.60291e-07	-26.465
chr2	58703398	58703398	-	2.14858e-10	1.90442e-07	-30.3629
chr2	59042704	59042704	+	1.19996e-06	0.000135912	-25.1809
chr2	59719160	59719160	-	5.42919e-06	0.000428595	-28.5568
chr2	60011160	60011160	+	6.242e-11	7.48393e-08	-28.2988
chr2	60011161	60011161	-	9.59255e-12	1.80488e-08	-28.4706
chr2	60011178	60011178	+	1.83868e-08	5.65689e-06	-25.0425
chr2	60756365	60756365	+	1.58331e-10	1.51515e-07	-27.7536
chr2	60810059	60810059	+	6.21309e-05	0.00265311	-25.3564
chr2	60810083	60810083	+	1.08294e-08	3.79056e-06	-35.1809
chr2	61022688	61022688	+	6.6238e-09	2.61839e-06	-26.9997
chr2	61022707	61022707	-	7.76236e-11	8.84498e-08	-28.0728
chr2	61514387	61514387	+	1.72748e-10	1.61226e-07	25.8731
chr2	62279686	62279686	+	3.21464e-07	4.98824e-05	-25.169
chr2	62279695	62279695	+	8.28005e-08	1.76809e-05	-26.0061
chr2	62279705	62279705	+	2.68727e-09	1.30648e-06	-28.6675
chr2	62279753	62279753	-	8.07955e-10	5.15915e-07	-28.4415
chr2	62458763	62458763	+	3.73203e-05	0.00182516	-27.6699
chr2	64650261	64650261	+	2.06495e-08	6.18042e-06	-32.1931
chr2	65471700	65471700	+	1.31523e-12	3.77924e-09	-26.5993
chr2	65547047	65547047	-	2.6775e-08	7.53799e-06	-36.6667
chr2	68223753	68223753	+	1.91624e-08	5.8344e-06	-25.4197
chr2	68447861	68447861	+	0.000114524	0.00414843	-27.7056
chr2	70318618	70318618	-	1.69895e-05	0.00101281	-25.3445
chr2	71111156	71111156	+	0.000387343	0.00991931	-25.2483
chr2	71589092	71589092	+	3.18423e-08	8.59172e-06	-26.0604
chr2	72054235	72054235	+	1.09085e-06	0.000126383	-25.3289
chr2	72054371	72054371	-	7.7034e-11	8.78727e-08	-26.5327
chr2	72054405	72054405	-	8.93011e-11	9.7956e-08	-26.3818
chr2	72137297	72137297	+	2.91311e-06	0.000267118	32.619
chr2	72493191	72493191	+	1.07198e-08	3.75968e-06	26.5441
chr2	72965869	72965869	-	2.439e-08	7.01216e-06	-25.0187
chr2	73281431	73281431	-	3.28655e-13	1.42229e-09	28.2948
chr2	73437398	73437398	-	8.04481e-10	5.14941e-07	-26.1716
chr2	73508449	73508449	+	2.37888e-14	1.82163e-10	-30.9028
chr2	73508465	73508465	+	5.05927e-10	3.62454e-07	-25.9778
chr2	74415033	74415033	-	1.57891e-10	1.51231e-07	-26.9387
chr2	74461410	74461410	+	1.10947e-07	2.21985e-05	-25.6576
chr2	75516516	75516516	-	1.18818e-11	2.13313e-08	-26.2901
chr2	75516529	75516529	-	6.31343e-11	7.51803e-08	-26.4989
chr2	75670389	75670389	-	2.72866e-06	0.000254218	-27.4436
chr2	75802140	75802140	+	0.000395863	0.0100755	26.1462
chr2	80377675	80377675	-	2.75813e-09	1.33053e-06	-27.5814
chr2	83741026	83741026	-	1.17446e-05	0.000767798	-30.6138
chr2	84851339	84851339	-	4.41421e-10	3.271e-07	-25.3689
chr2	84851381	84851381	-	3.57354e-11	4.90186e-08	-26.7101
chr2	85051963	85051963	+	1.90029e-08	5.79593e-06	-25.2508
chr2	91113431	91113431	-	9.34245e-06	0.000644158	25.8009
chr2	91162867	91162867	+	5.02734e-06	0.000404293	29.6173
chr2	91258215	91258215	+	2.87733e-09	1.37673e-06	-27.8903
chr2	91277627	91277627	-	2.42398e-05	0.00131763	-25.1895
chr2	91944818	91944818	+	0.000258697	0.00745256	-25.0856
chr2	91972109	91972109	-	5.20496e-09	2.18929e-06	27.9486
chr2	92529105	92529105	+	1.61211e-07	2.95442e-05	-25.5161
chr2	92645205	92645205	-	2.25258e-05	0.00124742	-25.9232
chr2	93049170	93049170	+	1.96226e-08	5.95395e-06	-36.5844
chr2	93339759	93339759	+	3.68262e-10	2.87813e-07	-26.1282
chr2	93391342	93391342	-	1.99199e-08	6.02342e-06	-25.6675
chr2	93489173	93489173	+	4.65302e-05	0.00214755	-25.671
chr2	93501566	93501566	-	3.97124e-10	3.03657e-07	-27.1614
chr2	101649204	101649204	+	7.57651e-06	0.000550779	-28.1793
chr2	103111793	103111793	+	2.4111e-07	4.0119e-05	-31.7529
chr2	103112106	103112106	+	6.70986e-06	0.000503241	-26.7996
chr2	103476856	103476856	-	2.75604e-08	7.70372e-06	26.6215
chr2	103567488	103567488	+	8.77295e-06	0.000614153	-28.5714
chr2	103666746	103666746	+	0.000595935	0.0134369	-25.712
chr2	104070373	104070373	+	2.2275e-05	0.00123709	-26.1708
chr2	104070475	104070475	-	5.52669e-09	2.28821e-06	-33.8844
chr2	104714699	104714699	-	2.11329e-09	1.08742e-06	-31.0519
chr2	105023424	105023424	-	6.86836e-05	0.00285484	-28.1762
chr2	110476022	110476022	+	3.37429e-08	8.96051e-06	-27.0418
chr2	115346730	115346730	+	1.81257e-05	0.00106257	-25.0191
chr2	116060996	116060996	-	0.000235246	0.00695646	25.4826
chr2	116061025	116061025	-	0.000199458	0.00618386	25.1262
chr2	117177963	117177963	+	5.08956e-14	3.25603e-10	-28.8732
chr2	118432534	118432534	+	1.18957e-12	3.5235e-09	-28.9419
chr2	119511282	119511282	+	1.08728e-07	2.1857e-05	-29.7786
chr2	119749403	119749403	+	6.28144e-10	4.26327e-07	-25.3287
chr2	120268618	120268618	+	9.51625e-08	1.96846e-05	-26.3305
chr2	122575655	122575655	+	2.01229e-07	3.49835e-05	-26.7974
chr2	122575687	122575687	+	1.40199e-07	2.66256e-05	-29.6774
chr2	122657742	122657742	+	2.5851e-06	0.000244199	28.1039
chr2	125151497	125151497	-	2.39699e-08	6.93213e-06	-36.5165
[truncated: 1,615 more rows]

## Sheet: Significant-DM5hmCs-4weeks
chromosome	start	end	strand	p-value	q-value	methylation difference
chr1	7121825	7121825	+	6.8891e-13	9.71648e-11	-25.4711
chr1	62765587	62765587	+	7.77762e-12	7.86634e-10	26.9578
chr1	64735947	64735947	-	1.61072e-22	3.37584e-19	39.549
chr1	71776060	71776060	+	2.51124e-11	2.14508e-09	27.9729
chr1	86400444	86400444	+	6.05168e-17	2.87881e-14	28.5654
chr1	88262074	88262074	+	3.77762e-34	3.14747e-30	28.2468
chr1	88274473	88274473	+	1.90309e-29	1.13882e-25	27.3723
chr1	119074920	119074920	+	1.17449e-22	2.57345e-19	36.3922
chr1	120669806	120669806	+	6.86368e-16	2.40724e-13	-26.7606
chr1	136680659	136680659	-	3.49161e-18	2.38178e-15	25.0761
chr1	153095637	153095637	-	8.34822e-08	2.1896e-06	-25.8397
chr1	180366240	180366240	+	2.94233e-16	1.15626e-13	28.178
chr1	186309630	186309630	-	1.13459e-24	3.59313e-21	26.4463
chr1	191100829	191100829	+	8.73624e-15	2.22819e-12	26.6438
chr1	192834359	192834359	-	6.63541e-13	9.41067e-11	25.5144
chr1	193090772	193090772	-	1.78091e-21	2.9322e-18	-25.3456
chr10	19691652	19691652	+	2.06341e-20	2.6099e-17	29.545
chr10	60801918	60801918	+	4.44267e-18	2.94938e-15	-26.1653
chr10	60858180	60858180	-	2.30794e-22	4.68985e-19	26.5017
chr10	67509180	67509180	+	4.57681e-12	4.97274e-10	25.4415
chr10	70876869	70876869	+	7.50736e-12	7.62678e-10	26.7092
chr10	75017119	75017119	+	2.05564e-14	4.68395e-12	26.4766
chr10	75079014	75079014	-	9.002e-14	1.66935e-11	26.6849
chr10	84318338	84318338	-	5.88506e-12	6.19331e-10	32.8316
chr10	84522900	84522900	+	1.24307e-14	3.03488e-12	29.2155
chr10	89635393	89635393	-	3.57554e-17	1.83252e-14	27.5004
chr10	98977310	98977310	-	6.02106e-13	8.63536e-11	31.2609
chr10	116994165	116994165	-	2.2746e-12	2.70769e-10	25.1383
chr11	6230176	6230176	+	7.01631e-15	1.83317e-12	28.4997
chr11	19951071	19951071	-	5.46124e-12	5.79721e-10	25.2931
chr11	32589929	32589929	-	6.51429e-10	3.49771e-08	26.8773
chr11	43835868	43835868	+	6.7144e-15	1.7676e-12	26.7128
chr11	60189643	60189643	-	1.12598e-15	3.70074e-13	25.0371
chr11	61025377	61025377	-	9.63548e-20	1.0171e-16	-30.3226
chr11	72029506	72029506	-	2.46762e-24	7.48644e-21	29.4315
chr11	75046019	75046019	+	1.36579e-11	1.27786e-09	26.8353
chr11	75919326	75919326	-	2.686e-12	3.13422e-10	25.1193
chr11	77160720	77160720	-	1.09616e-18	8.57644e-16	30.8494
chr11	88348879	88348879	+	3.69591e-18	2.50343e-15	25.4034
chr11	89990896	89990896	+	9.81574e-17	4.41752e-14	26.5343
chr11	95148731	95148731	-	3.85705e-18	2.59837e-15	25.1671
chr11	95621273	95621273	+	5.95883e-15	1.5904e-12	26.1041
chr11	101869921	101869921	-	5.42077e-15	1.46436e-12	29.8144
chr11	105317246	105317246	+	2.43998e-13	3.96691e-11	26.5125
chr11	114794168	114794168	-	6.54443e-13	9.30141e-11	29.3458
chr11	118333833	118333833	-	2.08522e-09	9.46706e-08	26.8051
chr11	119065011	119065011	-	2.03202e-14	4.63499e-12	28.9343
chr11	120169270	120169270	-	1.19429e-11	1.13838e-09	25.3289
chr11	120225784	120225784	+	2.04534e-08	6.61724e-07	28.1407
chr12	4192423	4192423	+	2.62124e-13	4.22518e-11	-25.538
chr12	26451603	26451603	-	5.11748e-14	1.02854e-11	-25.5845
chr12	28949541	28949541	-	7.47566e-15	1.94033e-12	26.4277
chr12	31954603	31954603	-	1.30028e-20	1.73575e-17	25.7143
chr12	33379825	33379825	-	7.51195e-10	3.95343e-08	26.6225
chr12	54067565	54067565	+	9.28226e-12	9.16695e-10	26.518
chr12	71884891	71884891	-	1.90465e-12	2.31656e-10	26.9014
chr12	72981272	72981272	-	1.64186e-19	1.63e-16	30.9696
chr12	76495352	76495352	+	2.0904e-14	4.74944e-12	29.4952
chr12	76709266	76709266	+	5.52728e-18	3.60326e-15	26.4496
chr12	99499118	99499118	-	3.79097e-14	7.93766e-12	26.1701
chr12	100286951	100286951	-	1.23883e-13	2.19598e-11	26.8153
chr12	102644256	102644256	-	3.46565e-23	8.69102e-20	25.9381
chr12	103998186	103998186	+	5.62699e-21	8.34608e-18	-29.703
chr12	112598986	112598986	-	1.66929e-16	7.06548e-14	-26.1773
chr13	31801954	31801954	-	2.88147e-07	6.28969e-06	27.7849
chr13	41341682	41341682	+	2.30315e-10	1.43544e-08	25.5242
chr13	43819426	43819426	-	2.06003e-13	3.41771e-11	31.6754
chr13	44533143	44533143	-	2.82919e-12	3.27663e-10	28.3333
chr13	45941318	45941318	+	1.85395e-15	5.71254e-13	28.2061
chr13	53065897	53065897	+	4.51525e-16	1.67931e-13	34.6579
chr13	55508257	55508257	-	4.08778e-20	4.72921e-17	27.1686
chr13	55832976	55832976	+	1.21118e-18	9.37489e-16	25.9381
chr13	56371971	56371971	-	2.13436e-21	3.4487e-18	31.481
chr13	59049515	59049515	-	3.67214e-19	3.27468e-16	-25.2212
chr13	62945177	62945177	+	1.74974e-12	2.15443e-10	28.3766
chr13	69813570	69813570	-	8.94872e-20	9.50389e-17	28.5981
chr13	99101031	99101031	+	5.96947e-13	8.57696e-11	28.6007
chr13	99744323	99744323	+	3.14258e-15	9.08622e-13	-26.3564
chr13	103984956	103984956	+	4.6767e-14	9.53008e-12	28.3136
chr13	107619183	107619183	-	4.50072e-11	3.53436e-09	31.0606
chr13	113816037	113816037	-	3.05098e-28	1.62411e-24	30.6569
chr14	9285971	9285971	+	3.01011e-16	1.1797e-13	27.7237
chr14	20778929	20778929	+	1.54699e-11	1.42103e-09	28.1744
chr14	21993931	21993931	-	1.01524e-11	9.91113e-10	25.4446
chr14	34201820	34201820	+	4.1684e-20	4.80966e-17	30.8475
chr14	34611357	34611357	+	8.45965e-19	6.86012e-16	-25.5556
chr14	34953780	34953780	+	2.44062e-30	1.58037e-26	27.1242
chr14	50978883	50978883	+	1.25027e-08	4.35608e-07	25.0302
chr14	54221354	54221354	-	2.16834e-16	8.91953e-14	27.6845
chr14	54634685	54634685	-	2.14099e-11	1.87175e-09	-25.7443
chr14	57743501	57743501	+	3.59519e-15	1.01978e-12	34.7653
chr14	64096514	64096514	-	1.90173e-16	7.92556e-14	25.8184
chr14	69943681	69943681	+	3.98449e-12	4.40755e-10	-25.3839
chr14	72887912	72887912	+	1.65922e-16	7.03311e-14	26.6551
chr14	118654194	118654194	+	5.14114e-09	2.04338e-07	27.3148
chr14	122066026	122066026	-	9.95058e-21	1.38365e-17	-27.3536
chr15	31140666	31140666	+	1.48355e-16	6.34116e-14	29.9037
chr15	51958130	51958130	+	3.9794e-17	2.01334e-14	27.484
chr15	52042887	52042887	-	1.42938e-13	2.48299e-11	25.675
chr15	61103003	61103003	-	3.21888e-19	2.93998e-16	25.0112
chr15	62125868	62125868	+	4.55356e-17	2.26163e-14	25.4502
chr15	76292313	76292313	+	2.3508e-21	3.76516e-18	34.8846
chr15	77212732	77212732	-	5.74979e-16	2.06585e-13	32.031
chr15	78436262	78436262	-	2.685e-16	1.06518e-13	27.3124
chr15	78796589	78796589	+	2.01789e-27	9.4134e-24	-30.3846
chr15	79061100	79061100	+	9.25811e-10	4.72815e-08	25.5795
chr15	79824757	79824757	-	2.09979e-12	2.52174e-10	29.1225
chr15	97361784	97361784	+	1.09379e-15	3.61273e-13	26.4077
chr15	99780909	99780909	+	9.45715e-15	2.38542e-12	27.3223
chr15	101135635	101135635	+	3.72644e-22	7.16936e-19	26.4706
chr15	103027772	103027772	-	1.61824e-10	1.05964e-08	-28.1353
chr16	11899810	11899810	+	1.39115e-16	5.99643e-14	27.8963
chr16	18581338	18581338	-	1.91357e-11	1.7033e-09	27.8192
chr16	22704955	22704955	+	1.11357e-20	1.51922e-17	29.0888
chr16	33560764	33560764	+	3.87963e-09	1.60545e-07	26.0057
chr16	34818159	34818159	-	3.76e-25	1.33709e-21	-29.52
chr16	36542243	36542243	+	3.82777e-28	2.01291e-24	31.7757
chr16	38636946	38636946	+	7.15322e-18	4.53047e-15	28.7193
chr16	49775497	49775497	+	4.03162e-12	4.45062e-10	25.4229
chr16	50783941	50783941	+	5.04465e-17	2.46109e-14	25.5605
chr16	92138905	92138905	-	1.26278e-12	1.6383e-10	25.3312
chr16	93151273	93151273	+	3.06874e-12	3.51233e-10	25.0966
chr16	93190643	93190643	-	4.79525e-34	3.88857e-30	35.9437
chr16	96061504	96061504	+	3.94736e-19	3.48785e-16	27.5709
chr17	5003238	5003238	+	1.70628e-28	9.25323e-25	25.5693
chr17	8364901	8364901	+	1.71195e-16	7.21762e-14	25.672
chr17	10194948	10194948	+	2.09708e-18	1.53683e-15	26.201
chr17	28998869	28998869	-	4.87462e-11	3.78056e-09	25.4742
chr17	30349271	30349271	-	1.99955e-11	1.7675e-09	25.6775
chr17	45726360	45726360	+	1.27631e-10	8.64161e-09	27.7778
chr17	47870002	47870002	+	1.49521e-19	1.50682e-16	-27.653
chr17	47888205	47888205	-	2.36674e-11	2.04083e-09	30.3943
chr17	48603464	48603464	-	2.93358e-20	3.55506e-17	-25.9067
chr17	56337127	56337127	+	6.93589e-17	3.25659e-14	27.1526
chr17	64417105	64417105	-	5.31731e-18	3.47683e-15	25.7335
chr17	72313426	72313426	-	2.88294e-12	3.32865e-10	27.0035
chr18	16820617	16820617	-	5.26206e-14	1.0547e-11	26.1131
chr18	33924855	33924855	+	1.48526e-23	3.96535e-20	29.0314
chr18	34355936	34355936	-	2.01644e-12	2.43682e-10	27.1213
chr18	35930260	35930260	-	1.06408e-10	7.3798e-09	-26.0276
chr18	38570724	38570724	+	8.19754e-17	3.76742e-14	26.099
chr18	50064952	50064952	-	3.32129e-19	3.01447e-16	28.3582
chr18	69442844	69442844	-	1.15971e-19	1.20511e-16	27.321
chr18	70564939	70564939	-	4.44434e-14	9.1403e-12	-25.8929
chr18	70564958	70564958	-	2.27474e-16	9.2578e-14	-29.8246
chr18	70564960	70564960	-	5.34287e-11	4.08721e-09	-26.4934
chr18	70564962	70564962	-	2.13329e-15	6.46534e-13	-28.0702
chr18	70564969	70564969	-	2.34681e-18	1.68987e-15	-33.3333
chr18	74167473	74167473	-	2.80202e-13	4.47127e-11	-27.5281
chr18	80678021	80678021	+	1.18825e-13	2.11972e-11	27.6812
chr18	82988716	82988716	+	1.59062e-26	6.73249e-23	32.5938
chr19	3321714	3321714	-	7.10433e-20	7.78325e-17	29.9978
chr19	3904457	3904457	-	5.67487e-13	8.22282e-11	25.5084
chr19	5750851	5750851	+	1.29893e-17	7.65669e-15	29.6811
chr19	5816557	5816557	-	6.02623e-18	3.89343e-15	30.5844
chr19	12485453	12485453	+	3.64435e-14	7.68446e-12	26.1172
chr19	38609030	38609030	+	4.84237e-10	2.71145e-08	27.0338
chr19	42667766	42667766	-	1.32038e-13	2.31964e-11	29.8397
chr19	43505419	43505419	+	3.12627e-16	1.22135e-13	25.8268
chr19	46530725	46530725	+	9.67213e-16	3.23655e-13	-30.2452
chr19	46644593	46644593	+	5.88706e-14	1.15725e-11	27.1479
chr19	54039145	54039145	+	2.03569e-18	1.4931e-15	-30.942
chr19	55408733	55408733	+	5.38621e-12	5.72948e-10	25.376
chr19	57403445	57403445	-	2.32833e-12	2.76294e-10	25.5356
chr19	59855661	59855661	+	4.79316e-15	1.31654e-12	25.0781
chr2	25209867	25209867	+	6.58916e-24	1.843e-20	27.571
chr2	26139099	26139099	-	7.68377e-16	2.65516e-13	-28.7539
chr2	32096139	32096139	+	1.90187e-12	2.31383e-10	25.3846
chr2	33719517	33719517	+	5.45601e-10	3.00673e-08	25.4153
chr2	35284764	35284764	-	1.36882e-10	9.17363e-09	27.8361
chr2	36243795	36243795	-	1.05986e-14	2.63957e-12	31.971
chr2	75087419	75087419	-	2.00779e-12	2.4284e-10	-25.455
chr2	91643072	91643072	-	5.51694e-13	8.03254e-11	-25.3037
chr2	92165246	92165246	-	7.92856e-19	6.46569e-16	29.1667
chr2	132114030	132114030	-	2.02918e-23	5.25579e-20	28.2679
chr2	147170417	147170417	+	2.26125e-09	1.0145e-07	26.403
chr2	151670416	151670416	+	1.52323e-18	1.15029e-15	-26.9841
chr2	156480051	156480051	-	1.67455e-09	7.82902e-08	25.6295
chr2	164170497	164170497	+	1.54466e-20	2.01546e-17	26.0004
chr2	164827720	164827720	-	8.24721e-19	6.6941e-16	25.3774
chr2	166948994	166948994	-	1.19362e-17	7.10833e-15	28.3107
chr2	167188405	167188405	-	3.65428e-20	4.31614e-17	25.0462
chr2	167692393	167692393	+	5.60669e-16	2.02175e-13	26.0903
chr2	167692435	167692435	+	1.17309e-16	5.18267e-14	25.9278
chr2	170330106	170330106	+	6.75786e-22	1.21654e-18	27.5673
chr2	173138344	173138344	-	1.85267e-16	7.73972e-14	26.898
chr3	9082503	9082503	-	2.20825e-10	1.38484e-08	27.1032
chr3	10390764	10390764	-	1.40702e-08	4.80897e-07	28.5792
chr3	19304686	19304686	-	4.32724e-14	8.92273e-12	26.162
chr3	27686411	27686411	+	5.81338e-31	3.94078e-27	48.5095
chr3	38457244	38457244	-	5.58928e-15	1.5038e-12	-25.6944
chr3	84665751	84665751	-	3.93224e-10	2.27024e-08	26.82
chr3	89276733	89276733	-	1.42629e-10	9.49206e-09	25.5673
chr3	89872419	89872419	-	8.15208e-18	5.08881e-15	26.1021
chr3	97793469	97793469	+	1.89889e-34	1.66429e-30	25.6757
chr3	101060774	101060774	+	2.79796e-25	1.00736e-21	25.3706
chr3	102750744	102750744	-	7.25363e-10	3.83586e-08	26.2069
chr3	108299107	108299107	+	6.23856e-20	6.92214e-17	25.1337
chr3	109006210	109006210	-	5.29994e-21	7.94247e-18	26.1455
chr3	116329489	116329489	+	1.01926e-16	4.55639e-14	27.4607
chr3	121713533	121713533	-	2.38403e-13	3.88395e-11	25.1018
chr3	123387111	123387111	+	1.10869e-15	3.65085e-13	28.5867
chr3	147893022	147893022	+	2.80812e-11	2.36399e-09	-25.7529
chr4	13316801	13316801	-	6.45345e-12	6.69084e-10	-25.4255
chr4	32464952	32464952	+	3.63596e-19	3.2558e-16	25.8506
chr4	32829162	32829162	+	5.75257e-17	2.75313e-14	25.6479
chr4	45844687	45844687	-	2.52263e-19	2.38177e-16	25.0707
chr4	46791905	46791905	-	3.61332e-17	1.8486e-14	28.1994
chr4	46791922	46791922	+	1.65923e-22	3.44913e-19	26.6334
chr4	57606383	57606383	+	2.50955e-12	2.95297e-10	29.7648
chr4	63283051	63283051	-	2.10578e-22	4.29918e-19	31.8076
chr4	72131242	72131242	-	2.25122e-14	5.06837e-12	25.1348
chr4	91156889	91156889	-	2.85677e-13	4.54405e-11	27.3752
chr4	99951541	99951541	-	8.30193e-17	3.80934e-14	25.922
chr4	107570817	107570817	+	1.0074e-09	5.07996e-08	26.7006
chr4	109431217	109431217	-	4.82015e-13	7.16037e-11	25.6066
chr4	125650745	125650745	+	8.82195e-13	1.20117e-10	-27.2574
chr4	133964055	133964055	-	3.11546e-09	1.3325e-07	25.2619
chr4	134633585	134633585	+	8.78911e-20	9.37314e-17	25.3278
chr4	136817842	136817842	+	4.79765e-26	1.92725e-22	25.1656
chr4	137518253	137518253	-	2.52836e-14	5.6108e-12	25.7457
chr4	138811878	138811878	-	2.30918e-09	1.0328e-07	-27.112
chr4	150908584	150908584	-	7.1215e-14	1.36256e-11	28.0832
chr4	152094262	152094262	-	7.99832e-11	5.77133e-09	26.5156
chr4	155211191	155211191	+	2.72296e-25	9.84447e-22	32.5903
chr5	30922900	30922900	-	1.02908e-12	1.37372e-10	-26.473
chr5	38787594	38787594	+	9.16193e-12	9.06773e-10	26.0204
chr5	44223889	44223889	-	1.74716e-20	2.25042e-17	26.2432
chr5	66865348	66865348	+	3.09829e-23	7.7923e-20	-26.4281
chr5	66928982	66928982	+	8.37315e-09	3.09463e-07	-26.2216
chr5	103388149	103388149	-	7.51012e-27	3.32471e-23	27.8203
chr5	103857979	103857979	-	4.38432e-19	3.84045e-16	26.862
chr5	111273955	111273955	-	2.65025e-21	4.19632e-18	25.155
chr5	112278732	112278732	+	1.69472e-10	1.10338e-08	25.8486
chr5	113499617	113499617	-	5.9205e-19	4.99236e-16	27.7943
chr5	113630131	113630131	+	6.53906e-11	4.87235e-09	27.8795
chr5	113803717	113803717	-	5.89179e-11	4.45006e-09	27.4303
chr5	115215775	115215775	-	2.59376e-14	5.73979e-12	-26.5173
chr5	120208798	120208798	-	6.54178e-19	5.46841e-16	28.3522
chr5	120618943	120618943	-	6.33368e-22	1.14493e-18	-33.8529
chr5	123042607	123042607	+	1.53715e-09	7.28156e-08	25.4329
chr5	123251773	123251773	+	3.62361e-22	6.98701e-19	28.0476
chr5	135904634	135904634	-	2.77802e-08	8.60016e-07	25.195
chr5	142407973	142407973	+	1.14965e-10	7.89626e-09	-29.0286
chr5	144290890	144290890	-	2.2915e-13	3.74868e-11	-28.9481
chr5	148389070	148389070	+	4.97607e-20	5.6588e-17	-25.5556
chr5	150373158	150373158	-	2.32703e-20	2.90522e-17	26.948
chr5	151053393	151053393	-	9.78919e-20	1.03082e-16	32.3827
chr6	30465605	30465605	+	9.27171e-15	2.34889e-12	25.2924
chr6	38128489	38128489	-	7.16925e-28	3.63781e-24	-25.9386
chr6	43014073	43014073	-	2.29669e-09	1.02799e-07	-25.9004
chr6	54720072	54720072	-	5.1151e-14	1.02834e-11	26.2395
chr6	83455061	83455061	+	2.38193e-11	2.05174e-09	-26.8232
chr6	89360800	89360800	+	1.80978e-11	1.6224e-09	33.7903
chr6	90466554	90466554	+	6.317e-16	2.23904e-13	29.9197
chr6	95676842	95676842	-	1.32934e-14	3.22012e-12	26.2065
chr6	99379198	99379198	-	3.41384e-11	2.78947e-09	-25.0376
chr6	100125125	100125125	+	2.40786e-17	1.30335e-14	26.1905
chr6	100479755	100479755	+	6.65303e-08	1.80731e-06	-26.1675
chr6	119524709	119524709	-	2.45656e-17	1.32722e-14	29.2109
chr6	122493004	122493004	-	2.94556e-11	2.46321e-09	26.7679
chr6	124746770	124746770	-	6.23408e-13	8.90114e-11	26.3601
chr6	125743328	125743328	-	1.37575e-08	4.72105e-07	26.1241
chr6	125743378	125743378	-	3.83195e-09	1.58937e-07	28.3757
chr6	127108492	127108492	-	3.38122e-22	6.5781e-19	28.7554
chr7	19415217	19415217	-	5.34307e-18	3.49105e-15	25.6975
chr7	19457312	19457312	-	5.50259e-13	8.01766e-11	-32.3909
chr7	25704923	25704923	-	1.18537e-12	1.55367e-10	25.7525
chr7	34105438	34105438	-	1.19402e-20	1.60887e-17	25.7937
chr7	80057848	80057848	-	3.27728e-18	2.26105e-15	27.0653
chr7	82084764	82084764	-	1.77693e-22	3.67976e-19	30.1232
chr7	111471879	111471879	-	1.43163e-13	2.48641e-11	27.9852
chr7	112171890	112171890	-	1.85291e-11	1.65662e-09	-26.5152
chr7	115446935	115446935	+	4.17604e-12	4.58612e-10	31.4162
chr7	130453811	130453811	+	8.33542e-16	2.84521e-13	27.1695
chr7	130556337	130556337	-	1.62408e-15	5.07268e-13	-32.0448
chr7	132268945	132268945	-	4.31299e-11	3.40675e-09	27.7653
chr7	132998985	132998985	+	3.69698e-32	2.69565e-28	26.452
chr7	142895421	142895421	-	3.83154e-14	8.01102e-12	28.9081
chr8	4250546	4250546	-	8.17626e-12	8.20925e-10	-28.6091
chr8	13459071	13459071	-	3.37078e-14	7.18971e-12	26.211
chr8	36172440	36172440	-	2.34443e-18	1.68956e-15	30.2638
chr8	36548390	36548390	+	1.17036e-16	5.17324e-14	-25.8746
chr8	41057628	41057628	+	1.42493e-15	4.52726e-13	26.7277
chr8	69880643	69880643	+	1.02603e-14	2.56489e-12	-26.5844
chr8	84705475	84705475	+	2.07725e-16	8.56656e-14	26.322
chr8	84751177	84751177	-	2.05385e-16	8.48619e-14	28.4849
chr8	88494988	88494988	+	6.92485e-20	7.61546e-17	34.4471
chr8	91533355	91533355	+	1.14458e-14	2.82944e-12	25.5197
chr8	110927281	110927281	-	1.01213e-19	1.05809e-16	26.8362
chr8	115016207	115016207	+	4.06562e-22	7.75316e-19	26.277
chr8	115358149	115358149	+	6.73229e-22	1.21445e-18	25.4343
chr8	117528232	117528232	-	8.2626e-17	3.7933e-14	30.3338
chr8	121269769	121269769	+	1.45669e-12	1.84545e-10	27.4784
chr8	122042286	122042286	-	1.31546e-14	3.19007e-12	25.2391
chr8	122218354	122218354	-	7.94453e-13	1.09662e-10	29.936
chr8	122218369	122218369	-	1.12297e-10	7.73442e-09	29.1405
chr8	122976983	122976983	-	1.91328e-08	6.25048e-07	25.2551
chr8	123512054	123512054	+	3.80143e-18	2.56656e-15	26.5667
chr8	127113495	127113495	-	1.03457e-15	3.43546e-13	31.6798
chr9	13614421	13614421	-	2.00316e-17	1.11346e-14	25.2415
chr9	14512742	14512742	-	8.82899e-17	4.01509e-14	25.3087
chr9	30315057	30315057	-	5.41453e-18	3.53406e-15	-29.0123
chr9	35333086	35333086	+	1.38544e-17	8.07338e-15	25.2891
chr9	44798747	44798747	+	2.47129e-37	2.52271e-33	25.4734
chr9	47871090	47871090	+	6.83772e-19	5.67208e-16	-31.3821
chr9	49766900	49766900	+	3.69709e-13	5.69688e-11	28.287
chr9	51186427	51186427	-	1.66937e-14	3.90427e-12	-27.5124
chr9	61718582	61718582	+	1.38352e-21	2.33552e-18	30.0368
chr9	62732263	62732263	+	1.83162e-17	1.03066e-14	31.9343
chr9	63975940	63975940	-	4.74331e-13	7.06437e-11	25.3617
chr9	77377288	77377288	-	2.23524e-13	3.66563e-11	28.9509
chr9	117859997	117859997	+	4.87467e-11	3.78056e-09	26.6522
chr9	118878429	118878429	-	1.53628e-11	1.41298e-09	25.3301
chr9	120603253	120603253	-	6.50654e-17	3.07329e-14	33.8135
chr9	121330726	121330726	-	6.75123e-16	2.37838e-13	25.6783
chrX	12126733	12126733	-	6.96067e-07	1.32609e-05	-25.7815
chrX	56829647	56829647	+	4.79268e-13	7.12537e-11	25.1068

## Sheet: Significant-DM5hmCs-12weeks
chromosome	start	end	strand	p-value	q-value	methylation difference
chr1	13219329	13219329	+	3.0916e-11	3.31924e-08	29.4892
chr1	24793223	24793223	-	2.95787e-11	3.19913e-08	-26.2069
chr1	34289575	34289575	-	5.96061e-07	6.16243e-05	26.2183
chr1	43067406	43067406	-	7.18768e-08	1.24399e-05	25.7985
chr1	46896666	46896666	-	2.31612e-14	9.48907e-11	26.8661
chr1	64116999	64116999	+	6.95493e-08	1.2119e-05	25.754
chr1	64623321	64623321	-	4.43378e-06	0.000273538	25.5328
chr1	71966788	71966788	-	1.76402e-09	7.66365e-07	25.8388
chr1	74026893	74026893	-	1.21964e-06	0.000104883	26.0366
chr1	93190899	93190899	-	8.85562e-12	1.24935e-08	31.6185
chr1	118118495	118118495	-	1.15788e-06	0.00010079	-27.9381
chr1	131046889	131046889	-	6.25566e-16	4.05526e-12	-25.4438
chr1	132298202	132298202	-	1.97331e-11	2.3393e-08	25.1359
chr1	133017234	133017234	+	5.60895e-08	1.0303e-05	26.9576
chr1	133076978	133076978	+	1.45316e-13	4.36478e-10	-26.1194
chr1	134987325	134987325	-	2.52989e-12	4.66887e-09	28.5714
chr1	135031278	135031278	+	1.19962e-13	3.70753e-10	-34.0612
chr1	135031301	135031301	+	1.12542e-10	9.18492e-08	-27.631
chr1	135162958	135162958	-	1.40673e-10	1.09987e-07	28.5714
chr1	152336418	152336418	-	3.64849e-15	1.98774e-11	30.0699
chr1	153169555	153169555	-	6.73726e-11	6.2336e-08	39.4561
chr1	153191426	153191426	-	5.22827e-18	4.73895e-14	28.8315
chr1	155529647	155529647	-	8.42273e-13	1.91383e-09	30.9854
chr1	165668436	165668436	+	4.15138e-14	1.58658e-10	26.68
chr1	172274653	172274653	-	4.7941e-07	5.20824e-05	-27.401
chr1	180421763	180421763	+	5.03933e-10	2.94774e-07	30.6667
chr1	184843334	184843334	-	1.74368e-12	3.42933e-09	-33.8194
chr1	189851450	189851450	-	4.01881e-10	2.49772e-07	28.2036
chr1	192834291	192834291	+	1.59217e-09	7.0745e-07	30.0484
chr10	5081746	5081746	-	4.8457e-07	5.24927e-05	30.2207
chr10	7138211	7138211	-	0.00022387	0.00496454	25.5323
chr10	8065967	8065967	+	3.66552e-07	4.24634e-05	26.2314
chr10	13713957	13713957	+	8.52759e-06	0.000444382	31.625
chr10	39510843	39510843	+	5.67579e-08	1.03829e-05	27.1793
chr10	42044403	42044403	+	4.09868e-12	6.79614e-09	26.0048
chr10	42178515	42178515	-	2.34192e-05	0.000942687	25.6944
chr10	42893888	42893888	+	1.36774e-07	2.02354e-05	29.9081
chr10	56539654	56539654	-	4.60764e-08	8.9314e-06	28.7733
chr10	60197118	60197118	+	1.22673e-06	0.000105267	-27.5011
chr10	67180735	67180735	-	1.05587e-12	2.28157e-09	27.9915
chr10	68111531	68111531	-	7.80605e-06	0.000416531	26.9108
chr10	70548830	70548830	-	2.10683e-10	1.51326e-07	26.186
chr10	75173031	75173031	+	7.25554e-09	2.20191e-06	32.5495
chr10	75191719	75191719	+	8.36033e-08	1.39759e-05	33.964
chr10	75333532	75333532	-	8.70643e-07	8.15576e-05	28.5262
chr10	77585149	77585149	+	2.16959e-08	5.06006e-06	34.2351
chr10	79698280	79698280	-	1.0351e-11	1.41116e-08	-38.8954
chr10	79972961	79972961	+	3.77438e-09	1.34232e-06	27.6325
chr10	81153438	81153438	-	6.20583e-07	6.35273e-05	27.7803
chr10	83034144	83034144	-	1.98452e-06	0.000150432	25.0757
chr10	86139651	86139651	-	6.82379e-08	1.19454e-05	25.4393
chr10	91575727	91575727	+	2.02772e-08	4.79649e-06	-25.3333
chr10	94428814	94428814	-	5.55994e-09	1.80156e-06	27.4513
chr10	108165728	108165728	+	1.30417e-07	1.95005e-05	27.6474
chr10	118839909	118839909	+	2.84319e-11	3.11124e-08	26.952
chr10	121128403	121128403	+	5.57463e-08	1.02602e-05	28.8462
chr10	121282460	121282460	-	1.43792e-10	1.11913e-07	-25.4717
chr10	122940365	122940365	+	1.05568e-12	2.28157e-09	30.0971
chr10	127605807	127605807	-	1.25666e-13	3.84218e-10	28.6713
chr11	5486761	5486761	-	1.60999e-08	4.03681e-06	25.1381
chr11	6297473	6297473	-	1.46238e-13	4.37964e-10	27.4997
chr11	6676606	6676606	-	2.26008e-08	5.21133e-06	29.9546
chr11	35317384	35317384	-	8.54962e-11	7.46538e-08	26.8805
chr11	43545087	43545087	-	1.10886e-08	3.05255e-06	-26.5019
chr11	45923170	45923170	+	1.30873e-10	1.03831e-07	25.1178
chr11	49261191	49261191	+	8.4272e-14	2.75767e-10	30.1684
chr11	53631119	53631119	+	9.8067e-09	2.77088e-06	26.7196
chr11	55426162	55426162	+	1.54273e-08	3.90446e-06	25.5463
chr11	55481694	55481694	+	5.03734e-14	1.86937e-10	26.2143
chr11	59356980	59356980	-	2.97554e-09	1.12669e-06	25.9259
chr11	68360819	68360819	-	1.55539e-08	3.92873e-06	26.0572
chr11	70043009	70043009	-	7.79164e-15	3.73988e-11	-28.2209
chr11	70045734	70045734	+	5.20356e-13	1.27505e-09	34.0189
chr11	70652832	70652832	+	6.99099e-08	1.21632e-05	29.0347
chr11	78154546	78154546	+	9.58158e-12	1.32799e-08	36.3636
chr11	78908619	78908619	-	1.85284e-09	7.96785e-07	26.9585
chr11	79140424	79140424	-	1.14844e-12	2.42533e-09	-25.3623
chr11	79308022	79308022	+	1.13362e-08	3.1029e-06	31.6667
chr11	80484261	80484261	-	1.38886e-08	3.61049e-06	25.6221
chr11	82564418	82564418	-	3.17075e-10	2.05546e-07	-25.9259
chr11	85232816	85232816	-	6.01341e-07	6.20449e-05	27.3773
chr11	88112171	88112171	+	1.27976e-14	5.79995e-11	26.9381
chr11	88331148	88331148	-	9.14659e-12	1.27983e-08	-25.1729
chr11	98877311	98877311	-	7.26694e-12	1.06729e-08	25.7764
chr11	98950526	98950526	-	1.92137e-11	2.29632e-08	25.8333
chr11	99341947	99341947	-	1.59258e-12	3.1746e-09	-31.9954
chr11	101164749	101164749	-	5.18906e-08	9.73187e-06	28.0103
chr11	101164756	101164756	-	1.22487e-09	5.78943e-07	27.0588
chr11	102215604	102215604	+	3.92806e-12	6.58476e-09	28.4734
chr11	103807808	103807808	+	9.71175e-12	1.3424e-08	25.0876
chr11	106557550	106557550	+	6.2425e-11	5.87321e-08	30.4787
chr11	107577779	107577779	-	1.83555e-08	4.44352e-06	25.4237
chr11	108935756	108935756	-	3.63669e-14	1.43139e-10	33.3333
chr11	109069089	109069089	-	7.15348e-08	1.23912e-05	-26.3768
chr11	112979111	112979111	+	6.438e-11	6.02199e-08	28.5626
chr11	113939305	113939305	+	1.25081e-08	3.33804e-06	29.9176
chr11	115207174	115207174	+	5.70021e-17	4.49108e-13	25.3012
chr11	116658551	116658551	-	3.5802e-09	1.28712e-06	26.9833
chr11	117123472	117123472	-	3.03451e-10	1.98981e-07	26.2403
chr11	117353470	117353470	-	2.78801e-09	1.07758e-06	25.3449
chr11	117540298	117540298	-	7.66002e-09	2.28738e-06	-29.0144
chr11	117768926	117768926	+	1.43449e-07	2.09835e-05	30.4634
chr11	118347269	118347269	-	1.32279e-07	1.97128e-05	25.129
chr11	118837163	118837163	+	1.40891e-07	2.07057e-05	26.9947
chr11	119980822	119980822	-	1.61719e-11	2.0097e-08	27.4006
chr11	120260291	120260291	-	2.07711e-07	2.78537e-05	26.1536
chr12	55383739	55383739	-	2.34214e-10	1.64761e-07	28.855
chr12	73408206	73408206	-	5.20001e-13	1.27505e-09	25.5271
chr12	79970386	79970386	-	1.84248e-12	3.58774e-09	29.5288
chr12	79970393	79970393	-	6.54497e-17	5.00272e-13	27.5773
chr12	84767673	84767673	+	6.05067e-05	0.00190126	25.8333
chr12	92058414	92058414	-	7.97553e-08	1.35045e-05	25.805
chr12	100529967	100529967	-	3.12141e-06	0.000210765	25.5944
chr12	102219295	102219295	+	9.68755e-07	8.8372e-05	-29.928
chr12	102685660	102685660	-	1.94043e-06	0.0001479	25.7491
chr12	111889014	111889014	-	2.86612e-09	1.1003e-06	28.025
chr12	112151291	112151291	-	2.26085e-06	0.000165617	26.1768
chr12	112450053	112450053	+	6.94926e-15	3.42199e-11	26.2651
chr13	8585647	8585647	-	6.00418e-12	9.17872e-09	-27.3973
chr13	15462089	15462089	-	1.87395e-15	1.10947e-11	26.7123
chr13	28671696	28671696	-	1.77498e-17	1.47806e-13	-25.6545
chr13	28883695	28883695	+	3.28333e-12	5.75844e-09	-27.4336
chr13	30747890	30747890	+	9.43687e-18	8.1224e-14	26.2376
chr13	35839935	35839935	-	5.83343e-11	5.55801e-08	31.6485
chr13	51735790	51735790	-	1.57681e-06	0.000126809	27.2927
chr13	55507059	55507059	-	1.04459e-10	8.69146e-08	26.3335
chr13	56678646	56678646	+	5.70914e-13	1.36307e-09	34.7631
chr13	59821761	59821761	+	7.98844e-07	7.64827e-05	26.9151
chr13	60070019	60070019	+	4.56888e-05	0.00154418	-25.0549
chr13	60226158	60226158	+	3.95522e-13	1.03129e-09	29.5648
chr13	63734994	63734994	-	4.83247e-11	4.8008e-08	29.5134
chr13	63919208	63919208	-	3.29336e-12	5.76616e-09	-27.0686
chr13	75346734	75346734	-	1.14602e-08	3.13013e-06	-34.4666
chr13	85767414	85767414	-	2.59217e-08	5.79698e-06	28.8544
chr13	96666571	96666571	+	2.08585e-14	8.64946e-11	31.3609
chr13	97444413	97444413	-	2.17269e-07	2.8785e-05	28.3118
chr13	99778941	99778941	+	5.96193e-12	9.16491e-09	-27.5786
chr13	106946423	106946423	-	2.87435e-08	6.27192e-06	25.6181
chr13	112736545	112736545	+	4.61705e-08	8.94429e-06	25.3759
chr14	14014424	14014424	-	1.03171e-10	8.62973e-08	31.0228
chr14	14347221	14347221	-	1.10692e-05	0.000539711	-25.4682
chr14	18232018	18232018	+	9.57908e-07	8.76636e-05	26.6178
chr14	45518235	45518235	+	1.49957e-06	0.000122118	25.2025
chr14	46682865	46682865	+	9.66781e-10	4.8327e-07	25.1164
chr14	51989646	51989646	-	3.35349e-06	0.000222173	-26.506
chr14	57699329	57699329	+	1.21352e-09	5.76769e-07	25.6496
chr14	101868718	101868718	+	3.81501e-09	1.35348e-06	25.9346
chr14	105725810	105725810	+	2.98511e-14	1.19901e-10	-26.3566
chr14	105920864	105920864	+	9.52964e-08	1.53966e-05	28.5925
chr14	108299857	108299857	+	1.49626e-06	0.000121923	-25.9009
chr15	4025603	4025603	+	4.8626e-11	4.82606e-08	28.0007
chr15	31140896	31140896	-	2.14408e-11	2.50406e-08	26.9981
chr15	31568774	31568774	+	8.97756e-09	2.5851e-06	-26.3384
chr15	35411109	35411109	-	9.77514e-08	1.56905e-05	-30.5137
chr15	38406105	38406105	+	1.09074e-17	9.23297e-14	30.3619
chr15	54252958	54252958	-	4.33094e-15	2.29842e-11	27.907
chr15	54252999	54252999	-	1.16522e-12	2.45067e-09	28.8136
chr15	54914506	54914506	+	1.46777e-11	1.8693e-08	25.4717
chr15	58801011	58801011	-	4.09538e-12	6.79614e-09	28.7879
chr15	59022523	59022523	-	7.22375e-11	6.58263e-08	25.5349
chr15	59552508	59552508	-	1.2246e-09	5.78943e-07	29.55
chr15	59746232	59746232	-	6.68024e-13	1.56931e-09	39.0104
chr15	66970381	66970381	+	7.69489e-10	4.06889e-07	30.5345
chr15	68203338	68203338	-	6.23729e-08	1.11807e-05	26.4043
chr15	77053624	77053624	+	8.277e-12	1.18238e-08	26.8908
chr15	78195514	78195514	+	2.47876e-16	1.68136e-12	25.9067
chr15	79446332	79446332	+	1.37517e-07	2.0319e-05	27.5321
chr15	81021676	81021676	-	1.16974e-07	1.79483e-05	31.8889
chr15	81021718	81021718	-	3.21653e-08	6.81491e-06	27.027
chr15	81465553	81465553	-	3.8998e-15	2.10229e-11	36.875
chr15	82930329	82930329	-	1.11701e-07	1.73242e-05	28.2898
chr15	83183379	83183379	+	8.57301e-14	2.78757e-10	25.9259
chr15	85524811	85524811	+	3.74846e-08	7.62228e-06	26.8649
chr15	91075665	91075665	+	1.90365e-10	1.39971e-07	27.551
chr15	95700178	95700178	-	5.26917e-07	5.59851e-05	26.2705
chr15	95944465	95944465	-	1.57793e-08	3.97391e-06	26.991
chr15	101308874	101308874	-	1.0303e-07	1.63103e-05	-28.0409
chr15	102111472	102111472	-	3.88347e-07	4.43931e-05	-27.1213
chr15	103061344	103061344	-	1.93042e-05	0.000817247	-25.3788
chr16	4932603	4932603	+	5.72505e-19	5.74887e-15	30.5699
chr16	4932778	4932778	-	1.07824e-08	2.9832e-06	-25.1594
chr16	10811333	10811333	-	3.09576e-09	1.16104e-06	-26.7016
chr16	11006949	11006949	+	2.95884e-09	1.12503e-06	25.9705
chr16	28839069	28839069	-	1.80006e-08	4.39209e-06	27.6338
chr16	29863778	29863778	-	1.52216e-12	3.06901e-09	-26.5556
chr16	32200768	32200768	+	5.659e-11	5.42715e-08	-27.551
chr16	44448407	44448407	+	7.72469e-08	1.31844e-05	25.7051
chr16	45166634	45166634	-	1.61287e-08	4.04004e-06	25.8202
chr16	67420566	67420566	-	3.54941e-26	6.73233e-22	32.8219
chr16	76528646	76528646	+	2.1742e-07	2.88012e-05	-25.3968
chr16	78375068	78375068	+	1.42003e-12	2.89732e-09	28.3784
chr16	85749726	85749726	-	1.02174e-09	5.03638e-07	25.6964
chr16	91407989	91407989	+	1.3962e-16	1.00004e-12	33.3333
chr16	92138465	92138465	+	2.53032e-05	0.000997954	-26.8232
chr16	92581148	92581148	+	1.67697e-07	2.36132e-05	25.3551
chr16	94581996	94581996	+	1.00032e-12	2.19395e-09	26.8232
chr17	5422593	5422593	+	9.02839e-08	1.47673e-05	25.2252
chr17	5823947	5823947	-	1.76082e-07	2.44843e-05	25.6501
chr17	5959384	5959384	-	1.58071e-07	2.26122e-05	25.7212
chr17	8640291	8640291	-	7.10813e-07	7.02002e-05	27.5193
chr17	8799791	8799791	+	4.18696e-12	6.87255e-09	36.4534
chr17	15804073	15804073	+	7.78712e-16	4.9234e-12	28.8283
chr17	24593726	24593726	+	1.54751e-07	2.2246e-05	30.1974
chr17	27038989	27038989	-	4.14144e-07	4.66188e-05	28.8668
chr17	27594649	27594649	-	4.26585e-07	4.76475e-05	-28.9769
chr17	27703102	27703102	-	2.58713e-10	1.77843e-07	27.1605
chr17	27801057	27801057	-	6.77307e-16	4.3358e-12	27.6923
chr17	28009427	28009427	+	1.24086e-08	3.31667e-06	25.2715
chr17	28239398	28239398	+	1.69806e-06	0.000134075	25.2902
chr17	28239399	28239399	-	5.68982e-12	8.87026e-09	26.7442
chr17	28347572	28347572	-	1.64062e-07	2.3242e-05	25.0769
chr17	30279370	30279370	-	1.64239e-06	0.00013086	-25.3385
chr17	31108147	31108147	-	2.90917e-11	3.15646e-08	25.4004
chr17	42939891	42939891	-	1.11084e-14	5.1251e-11	-27.4948
chr17	45885886	45885886	+	5.61376e-12	8.76503e-09	27.4437
chr17	45885993	45885993	-	8.59238e-11	7.48359e-08	25.2033
chr17	46399518	46399518	-	1.37241e-07	2.02897e-05	25.3941
chr17	47322277	47322277	+	4.1013e-12	6.79614e-09	26.2295
chr17	47466806	47466806	+	4.1545e-09	1.44392e-06	-27.1605
chr17	49536090	49536090	+	6.97381e-07	6.92139e-05	25.2049
chr17	49536101	49536101	+	6.08055e-12	9.28162e-09	36.1377
chr17	62969327	62969327	-	5.8328e-09	1.86928e-06	25.1989
chr17	64416884	64416884	+	1.50208e-07	2.1727e-05	-25.2109
chr17	65711098	65711098	+	1.18463e-07	1.81255e-05	-26.0532
chr17	80717773	80717773	+	4.66034e-09	1.57796e-06	-29.7369
chr18	12103659	12103659	+	1.46552e-05	0.00066424	26.1508
chr18	36284670	36284670	-	5.01986e-13	1.25404e-09	29.4691
chr18	38574040	38574040	+	2.10909e-05	0.000873081	-27.3657
chr18	52909219	52909219	+	2.99142e-08	6.45585e-06	28.7546
chr18	53037164	53037164	+	4.74096e-08	9.11198e-06	26.7522
chr18	60637948	60637948	-	9.27579e-13	2.05642e-09	32.6679
chr18	60740370	60740370	-	4.04683e-07	4.57751e-05	32.3643
chr18	60740412	60740412	-	1.02218e-07	1.6212e-05	26.1905
chr18	67949183	67949183	+	4.40248e-15	2.32434e-11	34.7243
chr18	69409864	69409864	+	1.18537e-10	9.58253e-08	27.907
chr18	69409873	69409873	+	3.60602e-07	4.19043e-05	26.311
chr19	7187906	7187906	-	1.56925e-09	6.99431e-07	-25.161
chr19	8872633	8872633	-	9.03465e-08	1.47752e-05	25.074
chr19	9896052	9896052	+	2.03369e-08	4.80507e-06	25.2948
chr19	17125608	17125608	-	3.00941e-09	1.13281e-06	-30.5829
chr19	23968679	23968679	+	2.3408e-11	2.66987e-08	25.2838
chr19	26852661	26852661	-	4.64997e-11	4.66475e-08	27.027
chr19	29698864	29698864	+	3.98184e-08	7.97649e-06	-25.4501
chr19	41595463	41595463	-	7.78674e-09	2.3151e-06	27.1425
chr19	45609995	45609995	-	4.97386e-10	2.92113e-07	-25.6
chr19	46608506	46608506	-	2.09288e-09	8.73014e-07	28.1063
chr19	55836543	55836543	-	2.37744e-08	5.41011e-06	26.0667
chr2	25577394	25577394	-	1.83169e-08	4.43767e-06	-26.1233
chr2	31727102	31727102	-	8.13114e-12	1.16642e-08	25.2101
chr2	35668551	35668551	-	1.18893e-07	1.81781e-05	27.4294
chr2	68447861	68447861	+	4.59011e-14	1.73483e-10	29.3233
chr2	71816534	71816534	+	9.37934e-09	2.6797e-06	25.7735
chr2	73508247	73508247	+	1.19605e-10	9.64602e-08	35.2537
chr2	75670389	75670389	-	7.82685e-12	1.13389e-08	35.3345
chr2	93909784	93909784	+	1.08897e-11	1.46558e-08	25.6579
chr2	121865907	121865907	+	4.48062e-06	0.000275813	26.7795
chr2	122033859	122033859	-	1.64735e-09	7.25714e-07	28.5155
chr2	129833641	129833641	+	6.78123e-10	3.69645e-07	27.8481
chr2	143966865	143966865	-	3.53708e-05	0.00127803	28.0239
chr2	144121554	144121554	+	2.03519e-11	2.40154e-08	-29.8783
chr2	152706458	152706458	+	6.42379e-09	2.01394e-06	-28.125
chr2	153117081	153117081	+	1.92805e-08	4.61723e-06	-27.9795
chr2	155838885	155838885	+	3.61443e-12	6.1804e-09	30.471
chr2	164085360	164085360	-	7.64531e-08	1.30729e-05	-29.2569
chr2	166106119	166106119	-	1.22487e-06	0.000105187	-26.8758
chr2	166472340	166472340	-	1.80722e-10	1.34425e-07	29.6486
chr2	167296438	167296438	+	4.72588e-08	9.09517e-06	25.8451
chr2	167621397	167621397	+	5.15246e-13	1.27166e-09	33.835
chr2	167686967	167686967	-	1.68224e-10	1.26414e-07	27.0443
chr2	167770516	167770516	+	4.46238e-10	2.70128e-07	25.4465
chr2	167781927	167781927	+	1.33637e-09	6.18513e-07	26.4931
chr2	167839582	167839582	+	1.98992e-10	1.45065e-07	-27.3684
chr2	168321410	168321410	-	5.47021e-10	3.11737e-07	29.4402
chr2	168544088	168544088	+	2.10419e-08	4.94258e-06	31.3046
chr2	168807458	168807458	+	5.29702e-08	9.87521e-06	28.3333
chr2	169961046	169961046	+	2.63677e-08	5.87738e-06	27.5
chr2	172554145	172554145	+	4.99446e-11	4.93302e-08	25.5582
chr2	174111146	174111146	-	1.26154e-08	3.35878e-06	26.4577
chr2	180346067	180346067	+	6.53161e-11	6.09287e-08	27.652
chr3	8975934	8975934	-	1.82511e-07	2.51663e-05	25.9347
chr3	9523144	9523144	+	5.66482e-08	1.03684e-05	27.8573
chr3	19584780	19584780	+	8.40548e-10	4.35471e-07	26.9176
chr3	32423023	32423023	-	2.77526e-06	0.000192858	26.3228
chr3	37642037	37642037	-	5.22201e-10	3.02011e-07	29.4124
chr3	37642056	37642056	-	1.393e-15	8.49267e-12	40
chr3	38044547	38044547	-	9.52944e-08	1.53966e-05	25.4451
chr3	55126414	55126414	-	2.00777e-05	0.000841357	25.8785
chr3	84215444	84215444	+	2.41534e-09	9.69394e-07	33.6369
chr3	95676911	95676911	-	5.99363e-12	9.1763e-09	27.2727
chr3	101100542	101100542	+	6.60301e-10	3.61276e-07	28.6826
chr3	103525245	103525245	-	1.02536e-17	8.75184e-14	28.3582
chr3	121249612	121249612	+	9.61339e-11	8.21455e-08	26.7327
chr3	131483292	131483292	-	5.09531e-07	5.45675e-05	27.2433
chr3	144164653	144164653	-	3.43623e-08	7.15499e-06	26.3451
chr3	147893022	147893022	+	1.17586e-09	5.63314e-07	29.1336
chr4	44030088	44030088	-	2.49772e-09	9.92735e-07	26.1716
chr4	44030095	44030095	-	3.53902e-13	9.34233e-10	30.2976
chr4	46065280	46065280	+	1.38955e-07	2.04753e-05	-27.8637
chr4	63490639	63490639	+	2.9902e-10	1.96845e-07	-26.801
chr4	89486119	89486119	-	1.65286e-10	1.24847e-07	30.9413
chr4	98334516	98334516	-	2.71467e-07	3.39664e-05	-27.1978
chr4	106338827	106338827	-	1.61008e-13	4.76623e-10	26.4463
chr4	107187362	107187362	-	4.23959e-09	1.46553e-06	25.9398
chr4	107435998	107435998	-	9.74799e-11	8.28574e-08	37.0295
chr4	111615149	111615149	+	4.21033e-11	4.30379e-08	26.0132
chr4	120143328	120143328	-	3.92018e-13	1.02691e-09	27.7381
chr4	128315440	128315440	+	1.30189e-11	1.6922e-08	-27.6471
chr4	133040631	133040631	+	1.53772e-08	3.89853e-06	26.8408
chr4	133063422	133063422	-	4.80132e-05	0.00160291	25.8338
chr4	137462793	137462793	-	7.83483e-08	1.33191e-05	28.2623
chr4	137478746	137478746	+	5.95813e-17	4.65846e-13	34.785
chr4	137517703	137517703	+	6.20375e-14	2.16865e-10	27.2894
chr4	139143179	139143179	+	1.22305e-06	0.00010509	-26.1272
chr4	139499930	139499930	-	1.9618e-09	8.3169e-07	40.4241
chr4	139499943	139499943	+	3.58504e-10	2.27507e-07	25.4386
chr4	139502269	139502269	+	4.10271e-06	0.000257612	28.0586
chr4	141132657	141132657	-	5.15929e-11	5.06651e-08	-25.9615
chr4	141914271	141914271	+	5.0505e-07	5.41953e-05	26.3034
chr4	146942551	146942551	-	1.42184e-09	6.48402e-07	26.8504
chr4	148743751	148743751	-	1.16974e-07	1.79483e-05	31.8889
chr4	149940515	149940515	+	5.25672e-11	5.12778e-08	-32.9796
chr4	149951357	149951357	-	0.000311155	0.00631987	-25.4047
chr4	150866196	150866196	-	2.16926e-12	4.09181e-09	28.5714
chr4	156171840	156171840	-	1.91837e-09	8.1851e-07	25.0907
chr5	5419006	5419006	-	1.30974e-09	6.09491e-07	25.5184
chr5	7994689	7994689	-	1.50907e-09	6.77323e-07	28.3191
chr5	23393161	23393161	-	5.45589e-13	1.32421e-09	28.2019
chr5	24501107	24501107	+	3.64749e-14	1.43139e-10	25.1462
chr5	28420464	28420464	+	7.98346e-09	2.35921e-06	27.2631
chr5	33689316	33689316	-	2.46291e-09	9.83476e-07	26.9272
chr5	35069648	35069648	+	1.17642e-10	9.54786e-08	25.4005
chr5	35921954	35921954	+	3.80111e-06	0.000244122	26.5002
chr5	36744608	36744608	-	1.57324e-06	0.000126591	-25.6313
chr5	53498532	53498532	-	4.94191e-07	5.33206e-05	27.6207
chr5	74616918	74616918	-	8.94111e-12	1.25795e-08	-30.2752
chr5	77114860	77114860	+	3.37844e-10	2.16504e-07	26.6963
chr5	93042709	93042709	+	8.66398e-14	2.79938e-10	26.3804
chr5	101779657	101779657	+	1.75052e-11	2.14213e-08	25.9615
chr5	103365630	103365630	-	1.12833e-12	2.40267e-09	29.1667
chr5	105787085	105787085	+	1.57782e-09	7.02641e-07	-28.0015
chr5	111419788	111419788	-	1.17155e-08	3.18206e-06	25.412
chr5	111419966	111419966	+	6.45197e-06	0.000361806	25.8389
chr5	111419991	111419991	+	6.36083e-07	6.46526e-05	27.7627
chr5	111420003	111420003	+	1.03063e-09	5.06866e-07	28.0481
chr5	112278217	112278217	-	2.49042e-18	2.31891e-14	31.6166
chr5	113624086	113624086	-	2.37785e-11	2.70011e-08	25.1007
chr5	113897884	113897884	+	4.3544e-09	1.49663e-06	25.0504
chr5	114123007	114123007	+	7.19959e-14	2.4086e-10	25.5301
chr5	115545010	115545010	-	8.89873e-10	4.53908e-07	-32.8862
chr5	119408091	119408091	+	7.98167e-07	7.64421e-05	27.6989
chr5	119408102	119408102	+	1.49959e-07	2.17003e-05	28.7742
chr5	120502374	120502374	-	7.98752e-16	5.01912e-12	27.7191
chr5	121853731	121853731	+	3.02509e-07	3.68553e-05	28.3346
chr5	122054381	122054381	-	1.0994e-09	5.34688e-07	28.0488
chr5	123697054	123697054	-	2.41525e-18	2.27962e-14	31.9444
chr5	124006581	124006581	-	2.16486e-07	2.87088e-05	25.1271
chr5	125023276	125023276	+	2.62704e-11	2.90889e-08	26.3174
chr5	125257439	125257439	+	2.14794e-06	0.000159375	28.3333
chr5	127670492	127670492	+	6.40227e-13	1.51443e-09	-27.2969
chr5	130265982	130265982	-	3.50168e-13	9.27462e-10	28.9474
chr5	138821556	138821556	-	7.2097e-06	0.000392553	27.8636
chr5	140509199	140509199	-	8.04651e-12	1.1559e-08	25.457
chr5	142791094	142791094	+	1.81308e-08	4.41108e-06	28.5931
chr5	150470090	150470090	-	2.38293e-12	4.42958e-09	29.0323
chr5	150502016	150502016	+	1.09668e-09	5.33617e-07	27.7495
chr6	21795542	21795542	-	1.06458e-12	2.29556e-09	29.9266
chr6	22889306	22889306	+	8.57601e-08	1.42344e-05	27.6335
chr6	34870048	34870048	+	6.85111e-10	3.72661e-07	28.8049
chr6	34904128	34904128	-	1.14812e-06	0.0001002	26.3175
chr6	37551782	37551782	+	1.00645e-09	4.99683e-07	28.3195
chr6	51012350	51012350	+	5.21652e-14	1.90405e-10	28.8591
chr6	54286157	54286157	-	3.41255e-09	1.24476e-06	-29.3345
chr6	72603916	72603916	-	1.7817e-10	1.32913e-07	25.4545
chr6	83226979	83226979	-	1.09827e-13	3.45942e-10	-30.8417
chr6	84572306	84572306	-	3.67354e-14	1.43611e-10	29.9905
chr6	86833350	86833350	-	2.85449e-08	6.2423e-06	32.2655
chr6	90624131	90624131	+	3.2164e-09	1.19448e-06	28.1561
chr6	91692607	91692607	-	1.96559e-09	8.32954e-07	27.6317
chr6	101340893	101340893	+	4.32156e-09	1.48834e-06	26.1069
chr6	108233289	108233289	+	1.30982e-07	1.95537e-05	27.369
chr6	112494830	112494830	+	7.03245e-06	0.000385576	-25.2391
chr6	113388809	113388809	-	1.20891e-08	3.25605e-06	25.3333
chr6	113388828	113388828	-	8.43635e-13	1.91383e-09	37.3333
chr6	113740991	113740991	-	2.36668e-09	9.53229e-07	30.1639
chr6	134182842	134182842	+	5.5063e-07	5.78677e-05	25.8
chr6	137431488	137431488	-	2.90568e-10	1.92879e-07	25.5417
chr6	144782848	144782848	+	1.28753e-14	5.80943e-11	26.6345
chr7	25422835	25422835	-	4.15065e-06	0.000259858	25.0526
chr7	27227441	27227441	-	4.53703e-08	8.83969e-06	25.9584
chr7	28278312	28278312	+	7.34927e-16	4.67543e-12	31.871
chr7	28867473	28867473	+	1.03577e-06	9.30437e-05	26.2205
chr7	28933054	28933054	+	2.78286e-11	3.05462e-08	28.211
chr7	37856637	37856637	+	1.14706e-12	2.42533e-09	-25.0607
chr7	37936807	37936807	+	2.91466e-08	6.33272e-06	26.8033
chr7	45524050	45524050	-	1.48406e-07	2.15364e-05	-29.4737
chr7	45615348	45615348	-	1.54088e-11	1.94277e-08	28.4211
chr7	68344841	68344841	-	7.09014e-09	2.16349e-06	30.0735
chr7	79100639	79100639	+	5.93086e-07	6.13601e-05	25.3968
chr7	80060191	80060191	+	9.42693e-12	1.31367e-08	25.6672
chr7	80908024	80908024	+	2.24426e-07	2.95246e-05	25.5897
chr7	101843730	101843730	+	4.73286e-07	5.15867e-05	-27.8289
chr7	109686742	109686742	+	6.45325e-09	2.01946e-06	26.5306
chr7	110689734	110689734	+	2.15286e-09	8.91292e-07	-31.9322
chr7	110689756	110689756	+	6.25135e-10	3.45543e-07	-34.126
chr7	111342784	111342784	+	5.86312e-07	6.0782e-05	27.2947
chr7	112149910	112149910	-	2.29777e-15	1.31479e-11	28.356
chr7	115453620	115453620	-	4.15424e-07	4.67293e-05	25.298
chr7	115568472	115568472	+	1.18343e-07	1.81103e-05	27.049
chr7	118854197	118854197	-	1.87683e-14	8.04322e-11	28.5714
chr7	125492350	125492350	+	1.96736e-07	2.67356e-05	26.0103
chr7	127799165	127799165	+	7.47951e-12	1.09285e-08	26.3043
chr7	128527673	128527673	-	8.22785e-15	3.91969e-11	39.3141
chr7	128527702	128527702	-	1.23257e-12	2.57592e-09	40.1164
chr7	130012030	130012030	-	5.06088e-10	2.95201e-07	27.3833
chr7	130012044	130012044	-	6.39254e-11	5.99041e-08	30.3218
chr7	137309330	137309330	-	8.25743e-08	1.38536e-05	25.0631
chr8	4210794	4210794	+	6.30066e-08	1.12566e-05	25.2784
chr8	11947931	11947931	+	6.56428e-16	4.22857e-12	-25.2887
chr8	25406445	25406445	-	2.94304e-06	0.000201699	25.122
chr8	26825402	26825402	-	2.98502e-09	1.12789e-06	25.4244
chr8	46783391	46783391	-	3.64225e-12	6.21759e-09	28.7736
chr8	64917286	64917286	+	5.73849e-10	3.22768e-07	25.6224
chr8	70376400	70376400	+	8.16439e-09	2.40435e-06	-25.1581
chr8	70377166	70377166	-	3.48592e-08	7.23199e-06	25.1663
chr8	70598622	70598622	-	1.58197e-08	3.98015e-06	30.8824
chr8	70744939	70744939	-	6.5651e-10	3.59664e-07	25.5051
chr8	71289647	71289647	-	3.21858e-12	5.69194e-09	-26.9272
chr8	84705553	84705553	+	6.23901e-08	1.11816e-05	26.9872
chr8	84705567	84705567	+	3.58341e-08	7.36857e-06	27.8485
chr8	84814551	84814551	+	5.69998e-13	1.36307e-09	27.2125
chr8	87934855	87934855	+	8.9695e-08	1.47129e-05	28.0805
chr8	88273065	88273065	-	3.83955e-06	0.000245913	27.9984
chr8	91686821	91686821	+	2.36818e-12	4.41017e-09	28.1355
chr8	91745062	91745062	+	2.64167e-06	0.000185705	28.5725
chr8	95203077	95203077	-	6.55312e-08	1.16084e-05	29.902
chr8	108847032	108847032	-	2.3275e-09	9.43816e-07	-30.2632
chr8	113785141	113785141	-	5.17452e-11	5.0766e-08	35.7517
chr8	121114978	121114978	+	4.03348e-08	8.06259e-06	-27.3323
chr8	122038402	122038402	+	2.72387e-08	6.02312e-06	27.2872
chr8	126754597	126754597	+	1.09557e-08	3.01973e-06	-31.9444
chr8	127157532	127157532	-	1.30445e-06	0.000110101	25.6472
chr8	127195505	127195505	+	3.27182e-10	2.10764e-07	25.2941
chr9	21791289	21791289	-	2.07373e-14	8.64946e-11	29.8325
chr9	22049544	22049544	+	5.34548e-11	5.19439e-08	30.59
chr9	30998533	30998533	+	7.37241e-15	3.61299e-11	26.102
chr9	45138028	45138028	-	1.29322e-12	2.69222e-09	-27.1199
chr9	48277390	48277390	-	2.11569e-07	2.82196e-05	-26.1509
chr9	52564126	52564126	-	4.90083e-10	2.88818e-07	28.1982
chr9	56123653	56123653	+	4.89674e-11	4.85054e-08	29.4143
chr9	58312030	58312030	+	3.08227e-08	6.60459e-06	29.7236
chr9	62732216	62732216	+	1.49484e-10	1.15379e-07	26.0919
chr9	63983567	63983567	-	1.59848e-11	1.99662e-08	25.9048
chr9	64457698	64457698	-	1.06405e-11	1.43969e-08	-28.4091
chr9	65270001	65270001	-	1.68579e-13	4.91925e-10	-26.2295
chr9	67886585	67886585	-	6.2812e-11	5.89146e-08	26.8374
chr9	69460691	69460691	-	5.13173e-12	8.13645e-09	33.5005
chr9	70221405	70221405	+	1.60884e-07	2.28868e-05	29.4703
chr9	70272713	70272713	-	1.09156e-13	3.45068e-10	29.0736
chr9	72637282	72637282	+	9.56929e-07	8.76288e-05	27.2698
chr9	72901612	72901612	+	2.4093e-12	4.4624e-09	26.6078
chr9	78124636	78124636	+	3.06644e-12	5.47175e-09	25.802
chr9	78844956	78844956	+	1.03081e-09	5.06866e-07	25.541
chr9	89983649	89983649	+	8.30526e-19	8.10154e-15	37.069
chr9	94516315	94516315	-	5.99802e-09	1.90973e-06	30.5556
chr9	102710007	102710007	+	3.10234e-07	3.75864e-05	25.582
chr9	103378190	103378190	-	8.46442e-10	4.3786e-07	30.4348
chr9	110840746	110840746	-	1.08548e-10	8.95163e-08	27
chr9	118937211	118937211	-	1.25065e-10	1.00368e-07	26.1887
chr9	118953172	118953172	-	6.7756e-07	6.78485e-05	-26.1259
chr9	121438086	121438086	-	1.2186e-09	5.77042e-07	25.7427
chrX	7439448	7439448	+	2.4295e-09	9.74647e-07	-27.9362
chrX	11999663	11999663	-	3.6174e-10	2.29276e-07	33.923
chrX	13843415	13843415	+	8.83264e-13	1.98423e-09	36.5965
chrX	41907645	41907645	-	0.000101225	0.00276981	25.7702
chrX	48185918	48185918	+	6.36288e-06	0.000358118	27.9577
chrX	73822823	73822823	-	2.70724e-08	5.99541e-06	29.5706
chrX	98151120	98151120	-	1.49205e-07	2.16187e-05	26.4415
chrX	99144528	99144528	-	7.84856e-07	7.54891e-05	-28.9527
chrX	105152276	105152276	-	1.60834e-07	2.28866e-05	26.506
chrY	1941192	1941192	-	9.09491e-11	7.84125e-08	-25.5102
