# Supplementary material for: Transcriptomic and epigenomic analyses uncovered Lrrc15 as a contributing factor to cartilage damage in osteoarthritis
Source: Sci Rep. 2021 Oct 26;11:21107. doi: 10.1038/s41598-021-00269-8 (PMC8548547; doi:10.1038/s41598-021-00269-8)
Supplement: Supplementary file 5 — Supplementary Table S4. [file 41598_2021_269_MOESM5_ESM.xlsx]

## Sheet: Significant-DMRs-4weeks
chromosome	start	end	width	mean methylation difference	number of CpGs	number of DMCs	DMR p-value	DMR q-value
chr1	40659007	40659224	218	-20.804	3	2	5.62797e-08	8.63602e-08
chr1	89555189	89555352	164	-21.5223	4	2	1.2165e-18	9.84259e-18
chr1	128246803	128246826	24	-20.6446	3	1	6.61554e-16	4.2056e-15
chr1	135538809	135539042	234	-22.7902	3	2	4.04618e-07	4.93302e-07
chr1	167499309	167499332	24	-21.9527	3	2	1.08704e-13	4.20637e-13
chr1	190948807	190948862	56	-21.0106	5	2	1.73368e-11	4.40849e-11
chr10	25398365	25398588	224	-27.0618	3	3	2.28654e-09	4.42396e-09
chr10	67297470	67297685	216	-21.1468	5	4	4.96127e-14	2.20777e-13
chr10	76642549	76642579	31	-34.5889	3	3	1.4979e-20	2.66626e-19
chr10	80208939	80208954	16	-22.0426	4	3	1.9885e-09	3.93281e-09
chr10	83286261	83286308	48	-25.5608	5	4	7.0996e-15	3.51036e-14
chr10	122193524	122193557	34	-20.4427	3	1	1.41499e-05	1.51728e-05
chr11	68197501	68197703	203	-21.5434	4	3	2.90572e-13	9.23605e-13
chr11	104628036	104628080	45	-24.4754	3	2	1.33929e-09	2.77203e-09
chr11	112709534	112709758	225	-26.1345	6	4	6.16673e-15	3.22847e-14
chr12	28949535	28949579	45	-23.9735	3	2	2.16617e-06	2.47166e-06
chr12	39999550	39999592	43	-23.7377	3	2	3.11746e-11	7.30142e-11
chr12	50843294	50843336	43	-31.1264	3	3	1.15139e-13	4.26974e-13
chr12	83205832	83205882	51	-22.6613	3	3	4.17766e-18	2.86009e-17
chr12	85475625	85475662	38	-24.1158	3	2	3.98287e-07	4.92327e-07
chr13	45820731	45820966	236	-22.0058	3	1	7.48013e-08	1.10955e-07
chr13	47178322	47178626	305	-20.1339	6	2	6.82623e-14	2.89302e-13
chr13	109091776	109091803	28	-26.5995	3	3	4.59408e-09	8.34434e-09
chr13	112207820	112208000	181	-21.1293	4	3	3.68597e-18	2.73376e-17
chr13	112859952	112859985	34	-23.7827	3	2	1.32465e-08	2.22441e-08
chr14	21565667	21565696	30	-22.8373	3	2	1.91466e-12	5.87601e-12
chr14	28468646	28468681	36	-21.1339	3	2	1.34134e-05	1.45584e-05
chr14	31228185	31228487	303	20.7249	4	2	2.4734e-13	8.46663e-13
chr14	34953754	34953780	27	-22.6584	3	2	1.56209e-08	2.57455e-08
chr14	54231094	54231144	51	21.07	3	1	0.000118807	0.000120157
chr14	103059423	103059639	217	22.681	4	2	2.81422e-11	6.76934e-11
chr15	42333893	42334147	255	-21.0761	3	1	5.10587e-05	5.34615e-05
chr15	59184481	59184687	207	-24.9575	5	4	2.96835e-19	3.77404e-18
chr15	85505988	85506027	40	-20.2045	4	2	1.20453e-07	1.73954e-07
chr16	23216560	23216752	193	-21.6577	4	3	2.56338e-09	4.85405e-09
chr16	30278630	30278679	50	-20.3701	4	1	0.000232306	0.000232306
chr16	45095968	45096276	309	-20.0373	6	3	2.57359e-14	1.20552e-13
chr16	58514158	58514207	50	-24.9554	6	6	2.14057e-11	5.29196e-11
chr17	30205263	30205654	392	-20.0185	5	2	6.16619e-11	1.37198e-10
chr17	64439819	64440078	260	-20.2857	3	2	2.28329e-05	2.4192e-05
chr17	74538621	74538650	30	-20.3707	3	1	1.74836e-09	3.53646e-09
chr18	13840631	13840680	50	-24.1081	3	3	2.79415e-07	3.63267e-07
chr18	74167456	74167473	18	20.3842	3	1	6.1254e-05	6.33907e-05
chr18	82988715	82988932	218	-22.4577	4	3	5.20725e-11	1.18832e-10
chr19	44305081	44305120	40	-20.705	8	5	9.37624e-19	8.34485e-18
chr19	57355863	57356050	188	20.3448	5	2	2.2834e-08	3.5653e-08
chr2	5485123	5485226	104	-22.6487	3	2	4.95292e-15	2.75506e-14
chr2	38524267	38524283	17	-23.1373	3	3	1.26299e-07	1.78422e-07
chr2	90788875	90789113	239	-22.6376	3	2	8.9062e-07	1.04296e-06
chr2	147560572	147560795	224	-20.5847	3	2	1.13971e-09	2.41511e-09
chr3	90382031	90382256	226	-23.1647	3	3	7.46528e-14	3.02004e-13
chr3	103886066	103886081	16	-21.4409	3	2	7.77108e-07	9.3463e-07
chr3	115799326	115799371	46	25.4661	3	2	3.02937e-09	5.61696e-09
chr3	122343550	122343736	187	-21.6488	5	4	5.57412e-25	2.48048e-23
chr4	44031120	44031295	176	-20.0226	4	2	1.22568e-13	4.36341e-13
chr4	99930826	99931033	208	-20.7243	3	2	3.7615e-12	1.07991e-11
chr4	126601489	126601498	10	-20.6379	3	2	9.50582e-07	1.09872e-06
chr4	135839863	135840001	139	-21.3433	5	4	8.25647e-20	1.22471e-18
chr4	154424860	154424898	39	-22.4293	3	3	5.48686e-09	9.76661e-09
chr5	92364770	92364817	48	-21.8914	3	1	9.36776e-06	1.0293e-05
chr5	113499597	113499617	21	-23.9963	3	2	5.70043e-12	1.58543e-11
chr5	114038445	114038492	48	-20.5246	3	1	1.07253e-08	1.83568e-08
chr5	125276975	125277198	224	-22.6219	3	2	1.21182e-07	1.73954e-07
chr5	134677771	134677986	216	21.2436	3	2	1.67164e-07	2.25418e-07
chr5	134765481	134765527	47	-20.1822	5	3	1.60598e-08	2.59877e-08
chr5	142189887	142189927	41	-23.009	4	4	5.3935e-19	5.77885e-18
chr6	6864700	6864850	151	21.3849	8	7	7.24972e-26	6.45225e-24
chr6	54719118	54719168	51	20.2841	3	1	7.52284e-12	2.02889e-11
chr6	73188394	73188435	42	-24.3534	3	2	6.12401e-08	9.23792e-08
chr6	114523249	114523288	40	-21.9088	4	3	3.81852e-06	4.30188e-06
chr6	115793000	115793148	149	24.7322	3	2	8.33282e-11	1.80883e-10
chr6	122528329	122528357	29	-20.0739	3	1	7.88602e-06	8.7732e-06
chr6	125312190	125312200	11	-22.9654	3	2	8.26643e-16	4.90475e-15
chr6	125490521	125490722	202	-22.1478	4	3	5.84378e-19	5.77885e-18
chr6	128588071	128588083	13	-22.7336	3	2	1.9546e-08	3.10641e-08
chr7	28052051	28052326	276	-21.6102	3	3	2.81634e-07	3.63267e-07
chr7	34930243	34930281	39	-25.0358	4	2	2.31621e-07	3.07675e-07
chr7	49135512	49135563	52	-20.6852	3	2	1.5535e-07	2.16034e-07
chr7	79336643	79336704	62	-21.1008	4	3	7.90517e-22	2.3452e-20
chr7	82084749	82084775	27	-31.7924	4	4	6.3837e-21	1.42037e-19
chr8	11283480	11283493	14	21.1539	5	3	2.20416e-12	6.53901e-12
chr8	25343684	25343716	33	-21.3612	3	1	7.26263e-05	7.42958e-05
chr8	35351348	35351382	35	-23.7932	3	1	2.91398e-07	3.70492e-07
chr8	41057627	41057836	210	-23.584	3	2	8.68344e-07	1.03043e-06
chr8	108417337	108417386	50	-21.2712	3	2	3.21536e-07	4.03052e-07
chr8	122218343	122218369	27	-28.1085	3	2	6.78502e-09	1.18405e-08
chr9	44107215	44107228	14	-20.3585	3	2	1.6443e-07	2.25142e-07
chr9	56869932	56870071	140	-20.1156	3	2	2.71193e-13	8.93932e-13
chr9	61680973	61681018	46	26.9248	3	2	1.18831e-11	3.11058e-11

## Sheet: Significant-DMRs-12weeks
chromosome	start	end	width	mean methylation difference	number of CpGs	number of DMCs	DMR p-value	DMR q-value
chr1	13219328	13219606	279	-20.7954	3	2	1.7556e-08	3.20589e-08
chr1	19951799	19952014	216	-22.7254	4	3	1.10436e-06	1.49891e-06
chr1	34007492	34007550	59	-20.3051	4	1	1.73485e-10	4.60192e-10
chr1	34077683	34077699	17	-25.484	3	2	1.59026e-06	2.11661e-06
chr1	34119244	34119271	28	-21.0169	3	1	0.000480325	0.000498115
chr1	38308123	38308327	205	-28.2495	3	3	1.68438e-09	3.75631e-09
chr1	39394147	39394238	92	-25.797	6	6	1.93973e-21	1.33312e-19
chr1	39534975	39535003	29	-20.0318	3	1	0.000806792	0.00082647
chr1	61004641	61004707	67	-20.5237	4	2	1.08336e-09	2.47438e-09
chr1	61103701	61103819	119	-21.8161	6	3	2.93722e-15	2.81081e-14
chr1	64600615	64600914	300	-20.1868	6	3	4.9279e-13	2.41915e-12
chr1	64649799	64649857	59	-21.5472	4	3	6.75043e-09	1.32899e-08
chr1	64849341	64849413	73	-20.132	3	2	2.36986e-06	3.0626e-06
chr1	71815718	71815912	195	-25.929	4	3	2.34335e-08	4.23821e-08
chr1	71896282	71896317	36	-31.9095	3	3	2.30153e-15	2.28942e-14
chr1	73959665	73959914	250	-20.8907	6	4	1.10765e-13	6.44143e-13
chr1	74026878	74026921	44	-22.7799	3	2	8.86929e-07	1.22357e-06
chr1	75609479	75609663	185	-22.6076	5	4	1.53576e-10	4.12039e-10
chr1	87504894	87504978	85	-21.6543	3	2	1.33511e-13	7.47779e-13
chr1	88668635	88668713	79	-21.5673	5	4	1.21792e-15	1.39507e-14
chr1	89555189	89555352	164	-24.7036	4	3	3.86671e-10	9.52193e-10
chr1	89557336	89557525	190	-23.2077	3	2	6.8178e-09	1.33877e-08
chr1	90833353	90833464	112	-26.6503	6	6	5.41628e-26	1.3649e-23
chr1	93183949	93184096	148	-21.1701	4	2	8.23356e-05	8.94334e-05
chr1	106030281	106030482	202	22.9679	3	2	9.44465e-07	1.29821e-06
chr1	120236384	120236638	255	-23.9539	12	8	1.0139e-19	3.83253e-18
chr1	133071494	133071926	433	-25.3999	5	4	1.5257e-12	6.44375e-12
chr1	133076929	133076980	52	22.4418	3	1	0.000240633	0.000253369
chr1	135367117	135367425	309	-20.4765	7	3	1.53058e-10	4.12039e-10
chr1	135635915	135635977	63	-22.4622	4	3	7.84999e-09	1.5256e-08
chr1	135759877	135760325	449	-20.3039	5	3	4.65895e-09	9.4937e-09
chr1	151595652	151595716	65	-23.2731	4	3	1.23565e-07	1.94615e-07
chr1	152047555	152047657	103	-21.3919	3	2	8.59748e-12	2.94104e-11
chr1	153126513	153126871	359	-21.7079	4	2	1.94382e-09	4.29687e-09
chr1	159816818	159816853	36	-21.3337	3	1	0.00116077	0.00117319
chr1	165321737	165321799	63	-21.2439	3	2	3.11498e-09	6.57801e-09
chr1	171682001	171682187	187	25.4207	3	2	3.46145e-08	6.00196e-08
chr1	172492129	172492167	39	-21.5776	3	1	0.00107748	0.00109192
chr1	181484235	181484279	45	-20.6492	3	1	0.00135681	0.00136402
chr1	182494449	182494560	112	-21.3849	3	3	1.64989e-15	1.80771e-14
chr1	182986906	182986929	24	-20.6436	3	1	2.77715e-07	4.13292e-07
chr1	184912364	184912402	39	-23.4231	4	4	4.2148e-06	5.22359e-06
chr1	186924165	186924337	173	-20.101	6	4	1.68187e-09	3.75631e-09
chr1	189749820	189749832	13	-20.1295	3	1	4.08502e-05	4.60936e-05
chr1	189755223	189755355	133	-23.3826	7	6	9.63674e-21	5.20384e-19
chr1	190948819	190948862	44	-26.8044	3	2	5.77023e-07	8.1998e-07
chr10	8472202	8472305	104	-21.5477	6	4	5.1165e-14	3.27803e-13
chr10	8730203	8730271	69	-24.3246	5	5	3.18838e-15	2.97582e-14
chr10	10225017	10225098	82	-27.4455	4	3	1.26929e-07	1.99498e-07
chr10	20882826	20882909	84	21.8989	4	4	2.54428e-12	1.00181e-11
chr10	24397657	24397861	205	-31.4155	4	4	2.01588e-14	1.43774e-13
chr10	24743490	24743507	18	-20.3985	3	2	0.000210408	0.000222473
chr10	24948363	24948617	255	-20.3881	4	2	1.37304e-05	1.6219e-05
chr10	27488861	27488911	51	-22.564	3	2	2.81251e-05	3.21187e-05
chr10	40192745	40192785	41	23.3006	3	3	2.06804e-07	3.13944e-07
chr10	41234570	41234765	196	-20.1365	4	2	2.12616e-09	4.60718e-09
chr10	41963404	41963766	363	-20.3727	6	5	6.88017e-08	1.12341e-07
chr10	42044402	42044606	205	-21.123	3	1	2.12488e-06	2.76016e-06
chr10	42192045	42192155	111	-20.2881	3	1	2.83952e-08	5.03915e-08
chr10	59352130	59352189	60	-21.9097	4	3	4.79354e-10	1.15045e-09
chr10	59858039	59858182	144	-20.1791	3	1	9.35465e-05	0.000101175
chr10	62401563	62401776	214	-20.0224	11	6	5.61551e-19	1.92969e-17
chr10	67297470	67297685	216	-22.2126	5	4	2.58006e-10	6.54539e-10
chr10	68026393	68026440	48	-20.5461	3	2	6.94876e-05	7.61343e-05
chr10	68345329	68345371	43	-23.4337	5	3	3.22711e-07	4.73727e-07
chr10	69945057	69945069	13	-27.8091	3	3	2.39576e-16	3.29308e-15
chr10	70081910	70082068	159	-20.0855	4	1	2.5142e-07	3.76383e-07
chr10	70716806	70716836	31	-22.0127	3	2	0.000888605	0.000906593
chr10	70967220	70967363	144	-22.5802	7	4	1.82652e-13	9.93419e-13
chr10	71119210	71119365	156	-28.2459	3	2	8.27371e-07	1.14559e-06
chr10	71157966	71158162	197	-21.8759	3	2	1.7161e-06	2.26023e-06
chr10	77530739	77530780	42	29.7263	3	3	6.02372e-07	8.52796e-07
chr10	80017843	80017983	141	23.1585	5	4	5.2813e-11	1.56575e-10
chr10	80107717	80107900	184	-23.3603	4	4	1.31002e-09	2.95634e-09
chr10	81498367	81498595	229	28.0884	3	3	1.68755e-07	2.59835e-07
chr10	86724308	86724419	112	-20.2178	5	3	5.73651e-13	2.72755e-12
chr10	95533546	95533647	102	-22.4085	3	2	2.0363e-12	8.36655e-12
chr10	95671534	95671658	125	-22.8899	6	5	8.99144e-21	5.20384e-19
chr10	95680828	95680879	52	-27.5484	6	6	6.37203e-15	5.45807e-14
chr10	105490666	105490777	112	-21.5545	3	2	1.47924e-12	6.31812e-12
chr10	107484058	107484089	32	-20.1306	3	1	0.000881948	0.000901018
chr10	115271178	115271257	80	-20.0967	4	2	3.79936e-09	7.86936e-09
chr10	116266799	116267017	219	-24.0342	4	2	7.10242e-06	8.68839e-06
chr10	117457409	117457426	18	-20.0549	5	2	1.61865e-07	2.51273e-07
chr10	118085436	118085556	121	22.8389	4	3	5.38622e-14	3.42183e-13
chr10	118676610	118676644	35	-20.5091	4	1	4.82978e-13	2.40218e-12
chr10	119382462	119382483	22	21.6504	3	2	3.52454e-06	4.44092e-06
chr10	121268992	121269102	111	21.3557	5	3	2.1132e-15	2.18847e-14
chr10	121946536	121946575	40	-20.7523	3	2	2.02663e-10	5.30149e-10
chr10	126929172	126929494	323	-20.0161	4	2	1.27212e-11	4.19993e-11
chr10	127055512	127055550	39	20.4282	3	2	9.23995e-05	0.000100077
chr11	3912449	3912641	193	-27.7143	4	4	2.23667e-11	7.1347e-11
chr11	5860458	5860561	104	-25.2251	3	3	7.89225e-15	6.34739e-14
chr11	6297309	6297505	197	-22.6066	4	3	3.71805e-08	6.40283e-08
chr11	8654271	8654333	63	-21.2215	3	2	3.97462e-09	8.1875e-09
chr11	19007639	19007808	170	23.7256	4	2	2.85561e-06	3.63441e-06
chr11	19014190	19014320	131	24.167	6	5	9.6444e-18	2.02532e-16
chr11	21999865	21999959	95	20.4355	6	3	6.30615e-16	7.81549e-15
chr11	31703242	31703311	70	-20.6208	6	3	2.01219e-12	8.31265e-12
chr11	33098518	33098652	135	-21.277	4	2	8.31753e-14	5.07101e-13
chr11	39572026	39572148	123	-21.6091	3	2	3.54434e-09	7.38161e-09
chr11	45831559	45831767	209	-21.2402	5	4	5.66439e-10	1.33821e-09
chr11	46310126	46310381	256	22.4758	4	2	8.84675e-09	1.70182e-08
chr11	50674317	50674546	230	-21.2443	3	2	3.80858e-05	4.30387e-05
chr11	53637229	53637466	238	-29.1032	3	2	6.34516e-08	1.0566e-07
chr11	54240066	54240113	48	20.4614	3	2	4.43131e-05	4.97043e-05
chr11	59284292	59284357	66	-20.1861	6	3	4.25269e-10	1.03377e-09
chr11	59356929	59357048	120	-20.7424	9	5	7.07795e-14	4.37419e-13
chr11	59891993	59892519	527	-20.6023	12	7	6.08293e-17	1.04516e-15
chr11	66054466	66054592	127	-21.2458	3	1	1.65955e-12	6.89353e-12
chr11	67524697	67524965	269	-24.7552	3	1	2.10936e-05	2.44958e-05
chr11	77989473	77989598	126	-22.3393	4	3	6.4977e-15	5.45807e-14
chr11	79738842	79738961	120	-21.568	4	2	1.04537e-10	2.92702e-10
chr11	80773206	80773285	80	-22.0829	3	2	1.8092e-09	4.02281e-09
chr11	81418239	81418255	17	-20.6168	3	1	8.07078e-05	8.7918e-05
chr11	84115780	84115956	177	-21.2976	4	2	2.41221e-07	3.6255e-07
chr11	87259918	87259954	37	21.1655	3	1	4.66306e-05	5.22262e-05
chr11	88112142	88112184	43	-33.1983	4	4	4.11667e-24	7.7805e-22
chr11	88548633	88548692	60	-20.5948	4	2	5.04171e-10	1.1986e-09
chr11	90035612	90035833	222	-21.826	5	4	3.24184e-09	6.80786e-09
chr11	94136736	94136931	196	-24.2411	4	3	1.0075e-08	1.92828e-08
chr11	96063876	96063948	73	-21.1985	4	2	4.01391e-08	6.82125e-08
chr11	96582755	96582810	56	-20.4314	3	1	0.0011634	0.00117428
chr11	97524540	97524727	188	-21.2441	4	2	1.13657e-07	1.79759e-07
chr11	97717497	97717635	139	-21.3384	6	2	4.10477e-08	6.9423e-08
chr11	100330299	100330484	186	-25.1086	4	3	2.34565e-09	5.03783e-09
chr11	101406760	101406948	189	-25.5185	7	7	7.76227e-13	3.61271e-12
chr11	102199997	102200083	87	-20.381	5	3	6.33561e-15	5.45807e-14
chr11	102215590	102215746	157	-22.6393	5	3	3.97307e-14	2.65809e-13
chr11	102832692	102832878	187	-22.4149	3	2	1.00108e-07	1.59666e-07
chr11	103386872	103386959	88	-23.7526	3	3	1.04294e-16	1.64793e-15
chr11	106984440	106984545	106	-22.2983	4	3	2.22051e-13	1.17392e-12
chr11	109564760	109564803	44	-24.1744	3	3	2.95552e-07	4.38112e-07
chr11	111781047	111781259	213	-26.4983	5	5	6.05778e-12	2.14004e-11
chr11	112480688	112480718	31	-21.1868	3	1	0.00302315	0.00302315
chr11	113476921	113477021	101	-20.6364	4	2	1.49999e-11	4.90907e-11
chr11	113656621	113657048	428	-25.6586	5	4	2.1424e-10	5.54584e-10
chr11	113939284	113939307	24	-20.8353	4	1	0.000692215	0.000711993
chr11	114152971	114153012	42	-35.4981	4	4	7.85049e-17	1.29021e-15
chr11	115776138	115776291	154	-23.8188	3	2	2.12686e-09	4.60718e-09
chr11	116000499	116000700	202	-23.2229	3	2	6.84878e-06	8.4327e-06
chr11	116063622	116063689	68	-20.7563	7	4	4.41618e-13	2.24069e-12
chr11	116105990	116106705	716	-20.1006	21	12	9.58848e-15	7.39683e-14
chr11	117723483	117723739	257	-29.9311	6	5	2.28808e-07	3.45268e-07
chr11	118343005	118343341	337	-22.9576	8	2	5.65254e-18	1.33541e-16
chr11	118352740	118352929	190	-20.849	3	2	2.81472e-06	3.58842e-06
chr11	118430340	118430464	125	-20.1187	3	2	3.23322e-12	1.22216e-11
chr11	119005684	119005796	113	20.6771	5	3	4.36737e-17	8.25433e-16
chr11	120216523	120216767	245	25.4576	4	3	1.66812e-06	2.20499e-06
chr11	120687021	120687056	36	-20.9247	4	3	9.24926e-10	2.13836e-09
chr11	121193222	121193368	147	-22.933	3	3	9.00574e-13	4.10141e-12
chr12	8365572	8365638	67	-21.3815	4	3	4.28195e-10	1.03755e-09
chr12	21136067	21136118	52	-20.049	3	1	0.000557393	0.000575668
chr12	31299536	31300043	508	-20.9756	8	4	1.30773e-12	5.64941e-12
chr12	33352768	33352884	117	-21.5592	4	2	1.05902e-13	6.30411e-13
chr12	34874498	34874535	38	-21.1613	3	1	0.00188594	0.00189095
chr12	40498251	40498310	60	-20.9769	4	2	1.379e-08	2.58691e-08
chr12	46489761	46489777	17	-21.3524	3	1	7.16925e-07	9.99992e-07
chr12	70549392	70549543	152	-25.2614	4	4	1.22993e-13	7.04415e-13
chr12	70876459	70876637	179	-21.7343	5	3	5.91069e-09	1.18527e-08
chr12	71970722	71970902	181	-21.0456	3	2	7.18453e-06	8.77465e-06
chr12	73393946	73394390	445	-20.9854	9	5	7.91242e-18	1.75935e-16
chr12	73448359	73448691	333	-21.4353	3	2	6.41315e-05	7.0986e-05
chr12	73982739	73982821	83	-23.5782	10	4	2.01939e-20	1.01777e-18
chr12	76303476	76303902	427	-20.8084	11	6	4.56797e-12	1.6764e-11
chr12	76535614	76536028	415	-21.7182	5	4	3.57957e-10	8.87263e-10
chr12	76863821	76863882	62	-21.4431	6	4	1.04021e-12	4.62588e-12
chr12	77005212	77005473	262	-22.4543	7	1	7.72538e-06	9.41997e-06
chr12	77855810	77856041	232	-22.0405	3	2	0.000227948	0.000240346
chr12	80505624	80505673	50	-20.0032	3	2	1.07913e-05	1.29431e-05
chr12	81245222	81245345	124	-21.6412	5	4	1.06485e-22	1.34171e-20
chr12	81688986	81689023	38	-24.8709	3	3	1.44692e-07	2.25077e-07
chr12	81690814	81690878	65	-23.2986	3	2	3.94162e-10	9.6733e-10
chr12	91306028	91306084	57	-21.8629	6	4	3.61946e-12	1.36135e-11
chr12	91683901	91683942	42	-20.311	3	2	1.71861e-05	2.01125e-05
chr12	99530718	99530805	88	-21.0849	3	2	3.95377e-10	9.6733e-10
chr12	100529783	100529967	185	-21.2463	3	2	2.67687e-05	3.06159e-05
chr12	101906018	101906142	125	22.0869	3	2	3.25889e-06	4.11994e-06
chr12	102594037	102594142	106	-22.5856	3	3	2.97278e-14	2.06185e-13
chr12	102597499	102597619	121	-21.7966	3	1	4.07222e-11	1.22653e-10
chr12	102636629	102636680	52	-21.8376	3	1	5.26149e-05	5.84095e-05
chr12	105158762	105158978	217	20.6889	3	2	0.000930472	0.000946752
chr12	106069012	106069057	46	-22.7944	3	2	3.03987e-05	3.46106e-05
chr12	108234833	108235047	215	-20.0616	4	1	0.00235128	0.00235439
chr12	108436205	108436406	202	-21.7833	9	5	2.59028e-13	1.35052e-12
chr12	110220411	110220444	34	-34.3111	5	5	9.9278e-12	3.32098e-11
chr12	111568850	111569078	229	-23.7023	3	2	1.02552e-05	1.23455e-05
chr12	111711810	111711836	27	-22.1648	4	2	0.000288599	0.000302189
chr12	111731992	111732038	47	-22.7739	3	2	2.44172e-11	7.75604e-11
chr12	111770725	111770883	159	-20.6217	5	2	1.32137e-08	2.50364e-08
chr12	111816515	111816732	218	-24.75	5	3	1.0803e-05	1.29431e-05
chr13	6509956	6510165	210	-22.499	5	4	1.45059e-08	2.70776e-08
chr13	16725483	16725682	200	-25.0079	4	3	7.52353e-09	1.47352e-08
chr13	24677504	24677613	110	-21.1649	3	2	2.61483e-11	8.20253e-11
chr13	34132424	34132618	195	23.1033	5	3	1.46754e-09	3.29216e-09
chr13	37454069	37454404	336	-21.0459	4	2	4.73601e-07	6.83286e-07
chr13	40918525	40918688	164	20.3902	6	2	2.20558e-09	4.76405e-09
chr13	42917743	42917910	168	-20.05	7	4	7.11934e-10	1.66118e-09
chr13	44650230	44650388	159	-20.1056	4	3	4.45549e-09	9.10364e-09
chr13	45242805	45242955	151	-21.894	3	2	2.07685e-09	4.56423e-09
chr13	46779875	46779917	43	-20.3454	4	2	1.14261e-08	2.17585e-08
chr13	47135852	47135941	90	-21.9526	4	2	1.12344e-13	6.48338e-13
chr13	48498023	48498213	191	-20.9497	3	2	7.9002e-05	8.6184e-05
chr13	49586176	49586501	326	-21.738	5	4	3.49808e-11	1.06207e-10
chr13	51038327	51038517	191	-20.9471	4	3	6.94666e-10	1.62591e-09
chr13	52847618	52847681	64	-33.842	5	5	2.73651e-23	4.1376e-21
chr13	53709165	53709316	152	-21.3812	4	2	1.64261e-10	4.38804e-10
chr13	58116149	58116279	131	-21.0846	3	2	1.0234e-14	7.81509e-14
chr13	59771881	59771921	41	-27.1536	3	3	4.53008e-14	2.97803e-13
chr13	93000693	93000758	66	-22.9836	4	2	1.05114e-06	1.43182e-06
chr13	93749870	93749996	127	-20.5393	3	1	3.83179e-11	1.15873e-10
chr13	97444244	97444413	170	-20.5843	7	5	1.60887e-13	8.8138e-13
chr13	97676789	97676897	109	-28.071	5	4	2.42199e-12	9.68795e-12
chr13	98900733	98900808	76	-20.9235	4	3	4.69645e-09	9.50057e-09
chr13	102877047	102877522	476	-23.5215	4	2	1.09709e-08	2.09445e-08
chr13	104391129	104391261	133	-20.3649	3	2	1.87196e-10	4.93103e-10
chr13	112346813	112347031	219	-20.7789	5	3	8.67401e-09	1.67712e-08
chr13	112738118	112738134	17	-22.8342	3	2	6.72853e-05	7.39355e-05
chr13	113252758	113252998	241	-25.9369	3	3	5.90999e-07	8.38266e-07
chr14	7853858	7854017	160	-23.4804	5	4	2.90707e-18	7.32581e-17
chr14	20741436	20741479	44	-21.5205	3	2	7.62447e-12	2.65627e-11
chr14	21565505	21565696	192	-23.5733	4	3	1.62788e-08	3.00898e-08
chr14	21602288	21602514	227	-20.2356	6	4	1.06832e-07	1.69318e-07
chr14	25555014	25555303	290	-20.5742	8	4	5.41112e-06	6.68433e-06
chr14	25796846	25797020	175	-22.2342	7	3	1.33532e-13	7.47779e-13
chr14	25866920	25867043	124	-30.3859	4	4	1.12424e-31	4.24962e-29
chr14	30035641	30035660	20	21.4917	3	2	3.59387e-06	4.52074e-06
chr14	30876305	30876330	26	22.3426	3	2	0.000317805	0.000331852
chr14	30883061	30883198	138	-27.8455	3	3	3.68411e-15	3.35565e-14
chr14	31857222	31857244	23	-21.3796	4	2	2.86496e-08	5.06053e-08
chr14	54366690	54366814	125	-21.9142	5	3	6.24863e-13	2.93414e-12
chr14	54443852	54444067	216	-20.5202	9	4	5.036e-18	1.22813e-16
chr14	59971215	59971251	37	-21.1575	4	2	3.02015e-12	1.14735e-11
chr14	63451327	63451406	80	-21.8676	5	3	1.0463e-16	1.64793e-15
chr14	64096495	64096554	60	-22.0076	3	2	2.15712e-08	3.92015e-08
chr14	65378903	65379041	139	-21.8314	4	3	2.70808e-11	8.42512e-11
chr14	66839192	66839584	393	-22.7889	3	2	7.27404e-07	1.01274e-06
chr14	70775474	70775967	494	22.0836	15	7	1.95538e-15	2.08207e-14
chr14	72979094	72979379	286	-20.7985	6	3	2.77973e-11	8.61261e-11
chr14	76508945	76508957	13	-26.2371	3	3	3.64834e-07	5.32461e-07
chr14	76724983	76725125	143	-25.0601	3	3	6.78688e-21	4.27574e-19
chr14	77871473	77871632	160	23.4872	3	2	2.12684e-10	5.5254e-10
chr14	100417761	100417805	45	-21.9558	3	2	1.65477e-08	3.04381e-08
chr14	103059423	103059639	217	22.4057	4	2	0.000100855	0.000108768
chr14	119250564	119250687	124	-25.5621	5	5	7.56262e-22	6.3526e-20
chr14	120833880	120834236	357	-20.1196	3	2	6.79084e-08	1.11364e-07
chr14	122117891	122117929	39	-21.5947	5	2	4.7023e-05	5.25878e-05
chr15	12716961	12717189	229	-20.7673	4	2	6.67771e-08	1.09986e-07
chr15	27627983	27628099	117	20.2091	4	2	9.00498e-12	3.05281e-11
chr15	27664249	27664313	65	23.7817	3	2	1.32796e-09	2.9879e-09
chr15	27932468	27932596	129	-20.5115	6	3	2.76005e-12	1.07005e-11
chr15	34705316	34705462	147	-21.6809	5	4	6.58223e-12	2.30378e-11
chr15	36297204	36297238	35	-21.237	3	1	0.00142959	0.00143528
chr15	36762115	36762279	165	-22.8908	6	6	3.35197e-15	3.09035e-14
chr15	38273121	38273159	39	-25.5905	3	3	1.66833e-06	2.20499e-06
chr15	39998221	39998399	179	-21.188	3	2	7.09619e-07	9.93467e-07
chr15	54252957	54253144	188	-21.8664	6	4	5.7845e-11	1.68195e-10
chr15	57727252	57727315	64	-22.6905	5	3	5.43349e-12	1.94679e-11
chr15	57749429	57749709	281	-21.6068	6	2	3.50215e-16	4.48749e-15
chr15	59270256	59270454	199	-22.1826	6	3	5.73244e-07	8.1765e-07
chr15	59746231	59746282	52	-37.1395	3	3	4.82108e-10	1.1534e-09
chr15	63007011	63007316	306	-21.5657	6	3	9.41847e-14	5.65108e-13
chr15	64403090	64403526	437	-21.5921	5	3	3.89503e-07	5.6519e-07
chr15	68930155	68930405	251	-20.6773	9	5	5.51454e-20	2.45235e-18
chr15	74597203	74597528	326	-20.1096	5	4	6.69705e-08	1.10065e-07
chr15	78676025	78676064	40	-23.043	3	3	2.57352e-10	6.54539e-10
chr15	78988434	78988555	122	-21.2538	5	2	6.48236e-15	5.45807e-14
chr15	82930105	82930329	225	-28.4616	4	4	1.66761e-07	2.58343e-07
chr15	83535549	83535570	22	-21.6198	3	1	0.000102559	0.000110291
chr15	84384202	84384306	105	21.9029	6	4	7.6593e-18	1.75468e-16
chr15	85678135	85678381	247	-21.603	7	3	1.84247e-18	4.80313e-17
chr15	89488629	89488823	195	-20.9133	4	3	1.02681e-07	1.63081e-07
chr15	93825577	93825609	33	-30.1565	4	4	2.04879e-13	1.0985e-12
chr15	96747773	96747917	145	-24.5231	5	5	2.88079e-17	5.58431e-16
chr15	97460374	97460653	280	-21.3481	6	3	3.81433e-07	5.54546e-07
chr15	97788324	97788622	299	-20.7453	4	2	4.8808e-07	7.02836e-07
chr15	100352601	100352827	227	-23.1295	3	2	1.53697e-10	4.12039e-10
chr15	102258913	102259144	232	-21.0318	4	3	2.92332e-09	6.19057e-09
chr16	4078448	4078506	59	-23.6012	4	3	3.09039e-08	5.44601e-08
chr16	4674019	4674235	217	24.4204	4	3	6.61779e-05	7.28246e-05
chr16	10310697	10310722	26	-23.1676	3	2	3.38643e-08	5.88538e-08
chr16	11028325	11028364	40	-21.7256	3	2	4.06483e-06	5.07097e-06
chr16	21402077	21402190	114	-22.9543	7	3	1.70569e-11	5.53433e-11
chr16	21908537	21908756	220	-23.0876	4	2	1.3965e-06	1.86859e-06
chr16	28839020	28839069	50	-27.2825	3	2	6.46042e-07	9.11209e-07
chr16	30655903	30655941	39	-21.6936	3	2	7.06987e-06	8.67666e-06
chr16	31068585	31068745	161	-24.5535	5	3	3.78008e-12	1.40085e-11
chr16	31412461	31412608	148	-21.856	7	4	4.55524e-19	1.63989e-17
chr16	31638539	31638651	113	-20.6806	3	2	4.72289e-14	3.07802e-13
chr16	32129581	32129626	46	26.9096	3	2	2.25867e-15	2.27674e-14
chr16	33751503	33751849	347	21.6922	10	5	1.19731e-12	5.23216e-12
chr16	33822316	33822517	202	-23.7246	4	3	6.42718e-08	1.06323e-07
chr16	34081891	34082085	195	-20.1765	4	2	3.74216e-08	6.42971e-08
chr16	34995846	34996105	260	-20.1135	8	4	6.84351e-15	5.68538e-14
chr16	35179353	35179523	171	-28.0176	3	2	7.59473e-11	2.17485e-10
chr16	44531433	44531643	211	-24.8778	5	3	5.5636e-07	7.96607e-07
chr16	50752542	50752663	122	-20.1084	3	1	1.29645e-09	2.93565e-09
chr16	52745180	52745322	143	-22.0707	3	2	7.11673e-14	4.37419e-13
chr16	55818920	55818947	28	-22.3982	3	2	4.03921e-08	6.84673e-08
chr16	55884209	55884439	231	-21.1222	4	3	1.1545e-05	1.38101e-05
chr16	57928252	57928446	195	-21.7607	3	2	2.71598e-08	4.8656e-08
chr16	85765895	85766054	160	-24.7968	3	3	1.97052e-10	5.17262e-10
chr16	87784610	87784787	178	-20.217	4	2	2.91911e-12	1.12023e-11
chr16	89522185	89522387	203	-26.4037	4	3	1.88235e-15	2.03293e-14
chr16	90022999	90023139	141	-23.6187	4	2	3.06031e-05	3.47909e-05
chr16	90533558	90533630	73	-21.6064	3	2	1.38489e-11	4.55207e-11
chr16	90624282	90624350	69	-24.1674	7	6	4.16456e-20	1.96775e-18
chr16	92693003	92693126	124	-22.9964	3	2	5.62982e-11	1.65593e-10
chr16	92694653	92694855	203	-24.3056	4	4	1.42322e-14	1.0653e-13
chr16	92778012	92778231	220	-20.3649	6	4	2.55597e-07	3.8188e-07
chr16	93151320	93151491	172	-21.8195	3	1	0.000994738	0.00100942
chr16	93488401	93488607	207	25.0122	3	2	2.86096e-08	5.06053e-08
chr17	4974677	4974783	107	-20.1698	6	3	7.59772e-16	9.11726e-15
chr17	5404730	5404910	181	-20.4915	3	2	7.08552e-06	8.68177e-06
chr17	5643267	5643404	138	-22.1921	4	3	3.94911e-13	2.03097e-12
chr17	11613417	11613612	196	-21.7695	6	3	3.12787e-07	4.60949e-07
chr17	14254748	14254758	11	-24.1577	3	2	2.14938e-10	5.54584e-10
chr17	26619685	26619821	137	-20.7953	3	1	4.53196e-10	1.09462e-09
chr17	27038815	27039034	220	-23.2899	3	2	0.000150058	0.000160231
chr17	27154014	27154627	614	-21.0953	17	11	7.78037e-20	3.26775e-18
chr17	27393115	27393160	46	-23.4861	3	1	0.000634942	0.000654865
chr17	28285847	28286024	178	-20.7626	3	1	2.47273e-05	2.84534e-05
chr17	28524090	28524144	55	22.67	5	3	6.80046e-07	9.55603e-07
chr17	28898198	28898216	19	-20.7588	3	1	0.000497881	0.000515614
chr17	29760908	29760976	69	-22.3921	8	6	1.62011e-15	1.80118e-14
chr17	31454266	31454346	81	-20.3305	5	2	1.49321e-12	6.34194e-12
chr17	34110550	34110611	62	-21.5554	3	2	3.76051e-09	7.8103e-09
chr17	35766435	35766593	159	20.9511	5	3	7.77186e-12	2.69519e-11
chr17	47919957	47920411	455	-21.0329	6	4	9.17932e-11	2.58939e-10
chr17	49032177	49032364	188	-21.0525	4	2	3.30426e-10	8.21718e-10
chr17	49536089	49536130	42	-26.2689	3	3	1.41034e-07	2.19839e-07
chr17	55956199	55956276	78	-26.2938	8	8	5.50413e-33	4.16112e-30
chr17	56477974	56478076	103	-23.9142	4	3	1.99885e-09	4.40562e-09
chr17	65751666	65751744	79	-22.3972	3	2	3.16401e-05	3.59158e-05
chr17	66246263	66246341	79	-20.3477	6	4	2.91555e-14	2.04089e-13
chr17	66587768	66587819	52	-28.5625	4	4	4.99258e-14	3.22598e-13
chr17	67962184	67962324	141	-27.5941	5	4	5.80519e-14	3.65727e-13
chr17	70753859	70754040	182	-25.8632	4	3	7.90071e-09	1.53152e-08
chr17	70794621	70794659	39	-20.4236	3	2	7.11471e-07	9.94218e-07
chr17	71337656	71337718	63	20.2982	7	4	2.1576e-10	5.54811e-10
chr17	75033511	75033539	29	-22.2237	3	2	6.67884e-10	1.56808e-09
chr17	79334804	79334977	174	-22.622	7	5	4.87102e-13	2.40686e-12
chr17	80583858	80583899	42	-20.8983	3	1	0.000306871	0.000320878
chr17	83881692	83882024	333	-22.1954	4	1	1.56854e-06	2.09139e-06
chr17	83897611	83897779	169	-20.4939	3	2	7.47145e-08	1.20693e-07
chr17	83938664	83938758	95	-20.4682	3	2	4.50911e-11	1.34208e-10
chr17	86405064	86405222	159	-22.4117	3	2	5.81681e-10	1.36994e-09
chr17	86488179	86488221	43	-23.9039	3	3	5.51606e-13	2.65614e-12
chr17	86947581	86947880	300	-20.385	4	2	1.35107e-10	3.72776e-10
chr17	87428580	87428782	203	-25.252	3	3	3.80938e-08	6.53036e-08
chr17	88132400	88132681	282	-21.3044	7	4	2.47459e-12	9.84628e-12
chr18	5449962	5449999	38	-22.3615	3	2	3.35705e-11	1.02336e-10
chr18	6481720	6481930	211	-21.3768	3	2	0.000163614	0.000174214
chr18	12103501	12103659	159	-20.3881	4	1	0.000227555	0.000240268
chr18	31941761	31942066	306	-21.2236	4	2	4.48703e-07	6.49846e-07
chr18	34152836	34152993	158	-22.1887	4	2	1.09723e-13	6.43028e-13
chr18	34202252	34202334	83	21.883	6	4	1.1155e-11	3.71506e-11
chr18	34362856	34362887	32	-21.4223	3	2	2.63876e-06	3.38693e-06
chr18	34547432	34547474	43	-22.2314	7	4	1.64157e-12	6.8565e-12
chr18	44454499	44454518	20	-26.5142	3	3	2.87703e-09	6.10966e-09
chr18	44491694	44491874	181	-23.8536	5	4	6.48767e-12	2.28125e-11
chr18	54953194	54953364	171	-21.127	3	2	9.17141e-10	2.12687e-09
chr18	60632358	60632434	77	-20.0933	5	3	2.4568e-11	7.77131e-11
chr18	60740369	60740509	141	-20.3782	4	1	8.94479e-08	1.43268e-07
chr18	61482391	61482537	147	-24.6398	5	5	1.8035e-21	1.33312e-19
chr18	61640949	61641015	67	-22.5439	6	4	5.20985e-08	8.71381e-08
chr18	66188730	66188803	74	-25.4521	4	3	1.76392e-10	4.66267e-10
chr18	67987567	67987726	160	-20.7055	3	2	2.62002e-08	4.70483e-08
chr18	69458961	69459186	226	-20.8023	5	2	1.00378e-19	3.83253e-18
chr18	75423340	75423528	189	-20.7667	3	2	0.000472015	0.000490169
chr18	78237126	78237273	148	-23.1711	3	2	2.18037e-07	3.30333e-07
chr18	80646271	80646472	202	-22.5376	3	1	2.48083e-06	3.19508e-06
chr18	80686700	80686860	161	-22.418	4	3	5.95617e-09	1.19123e-08
chr18	80698004	80698050	47	-21.5938	3	2	4.01515e-08	6.82125e-08
chr18	81178048	81178380	333	-20.2562	10	5	4.82116e-13	2.40218e-12
chr18	82920398	82920417	20	-22.6014	3	2	1.71321e-06	2.26023e-06
chr19	3643789	3644154	366	-23.7684	6	5	5.80174e-09	1.16652e-08
chr19	7134841	7135043	203	-20.9167	7	3	3.22999e-08	5.66559e-08
chr19	15880168	15880238	71	-20.9958	6	3	9.30196e-12	3.13941e-11
chr19	24824624	24824729	106	20.1656	3	2	2.29541e-09	4.94396e-09
chr19	32905936	32906048	113	22.1624	3	3	9.27227e-09	1.77915e-08
chr19	35151509	35151924	416	21.6293	3	2	3.63053e-07	5.30887e-07
chr19	37436690	37436727	38	20.6239	4	1	0.000151296	0.000161325
chr19	37826374	37826407	34	-25.7708	4	2	3.1926e-06	4.04288e-06
chr19	41332262	41332310	49	20.0299	3	1	2.66334e-06	3.41268e-06
chr19	41449447	41449764	318	-22.4317	4	3	6.75283e-05	7.40949e-05
chr19	45596091	45596126	36	-22.5502	3	2	3.35677e-06	4.23659e-06
chr19	47309881	47310030	150	-24.5026	5	5	1.65418e-18	4.4663e-17
chr19	47387541	47388097	557	-25.139	3	2	1.37711e-08	2.58691e-08
chr19	53040216	53040397	182	-21.6037	4	3	2.12509e-09	4.60718e-09
chr19	55745498	55745674	177	-22.6118	3	2	1.67647e-07	2.58655e-07
chr19	57486421	57486587	167	-20.2942	3	2	2.95097e-05	3.36491e-05
chr2	4570597	4570770	174	22.3287	4	2	1.06086e-06	1.44247e-06
chr2	17954120	17954256	137	-20.5335	3	2	3.65329e-10	9.02577e-10
chr2	24385612	24386026	415	20.6859	4	3	2.84754e-09	6.06406e-09
chr2	25451126	25451180	55	20.2053	4	2	3.48138e-08	6.02271e-08
chr2	25541030	25541156	127	-22.9262	3	2	1.2601e-09	2.86939e-09
chr2	26330571	26330617	47	-20.2099	3	1	0.000129606	0.000138588
chr2	27183770	27183937	168	-23.3093	3	2	8.58482e-08	1.37795e-07
chr2	27862113	27862233	121	-20.2138	3	1	1.26326e-12	5.48866e-12
chr2	27953910	27954012	103	-23.6758	3	2	6.71697e-14	4.19672e-13
chr2	30995694	30995876	183	-22.1025	6	5	2.6768e-10	6.74554e-10
chr2	32902155	32902241	87	-20.9186	3	1	8.75997e-09	1.68942e-08
chr2	33794552	33794765	214	-20.2977	3	2	6.89541e-06	8.47631e-06
chr2	33941674	33941808	135	-20.8598	5	3	1.2722e-11	4.19993e-11
chr2	35732718	35732908	191	25.1242	5	3	2.7397e-07	4.08524e-07
chr2	35952044	35952417	374	-21.3408	3	2	4.47647e-08	7.53722e-08
chr2	58494041	58494065	25	-23.9371	3	1	0.000326871	0.000340848
chr2	58703242	58703451	210	-21.2087	7	5	8.53015e-12	2.93127e-11
chr2	59042703	59042844	142	-20.1625	3	1	2.49308e-06	3.20539e-06
chr2	59719159	59719192	34	-23.8109	3	1	1.742e-05	2.03234e-05
chr2	62279685	62279753	69	-25.9544	5	5	8.32754e-15	6.60805e-14
chr2	72054223	72054405	183	-25.1535	5	5	1.45145e-14	1.07578e-13
chr2	73508219	73508512	294	-21.9489	10	7	9.05363e-16	1.06946e-14
chr2	75516439	75516529	91	-21.8021	3	2	9.67416e-12	3.25052e-11
chr2	91971970	91972119	150	23.3041	3	3	2.31461e-08	4.19626e-08
chr2	92306664	92306796	133	-20.3386	4	2	1.65502e-11	5.39308e-11
chr2	92772671	92772712	42	-20.1091	3	2	1.03648e-06	1.41953e-06
chr2	93032158	93032344	187	-21.6067	3	2	1.86364e-07	2.83483e-07
chr2	103111792	103112106	315	-26.3326	4	4	3.33192e-08	5.80398e-08
chr2	103476855	103476900	46	21.2272	4	2	2.56863e-09	5.50109e-09
chr2	104070323	104070513	191	-22.2196	5	2	1.66463e-06	2.20499e-06
chr2	115392228	115392240	13	-22.602	3	3	3.81184e-09	7.87363e-09
chr2	120049680	120049728	49	-21.7426	3	2	5.37375e-06	6.64903e-06
chr2	122575654	122575687	34	-25.2765	3	2	4.80214e-08	8.0676e-08
chr2	125504736	125504897	162	-21.733	4	3	2.57033e-10	6.54539e-10
chr2	127922804	127922985	182	-24.1054	3	2	4.6824e-09	9.50057e-09
chr2	130439275	130439322	48	-20.8945	3	1	0.000679238	0.000699597
chr2	132043383	132043655	273	-21.0572	4	3	1.38e-10	3.79376e-10
chr2	143966644	143966865	222	-21.5792	4	2	4.77539e-05	5.32477e-05
chr2	144774776	144774993	218	-22.8406	4	2	1.34143e-06	1.80101e-06
chr2	145759495	145759749	255	-20.6096	7	3	2.69871e-11	8.42512e-11
chr2	145918590	145918794	205	-21.2302	4	2	3.24408e-08	5.67714e-08
chr2	147560572	147560795	224	-22.5012	3	2	1.18132e-05	1.41086e-05
chr2	148443479	148443647	169	21.5738	4	3	2.49618e-12	9.88015e-12
chr2	153922195	153922204	10	21.1793	3	2	3.18562e-07	4.68547e-07
chr2	157373044	157373158	115	-20.5221	4	3	8.81554e-12	3.00205e-11
chr2	158139040	158139177	138	-21.6499	4	2	6.39845e-09	1.26629e-08
chr2	158857370	158857574	205	-24.0476	4	3	8.21226e-08	1.32095e-07
chr2	164085147	164085391	245	20.0494	8	3	9.08702e-11	2.57295e-10
chr2	165601106	165601140	35	-23.2322	3	1	0.000899176	0.000916141
chr2	165742177	165742301	125	-20.0105	8	4	7.42097e-15	6.03253e-14
chr2	166186468	166186518	51	-22.7007	3	2	1.05517e-05	1.26822e-05
chr2	166362417	166362479	63	-21.8904	4	4	2.20563e-10	5.65241e-10
chr2	166472306	166472340	35	-21.6153	3	1	4.17501e-06	5.19985e-06
chr2	167384127	167384158	32	-20.8535	4	3	5.74302e-07	8.1765e-07
chr2	167543996	167544125	130	-22.5376	3	2	1.55654e-14	1.13149e-13
chr2	167586223	167586473	251	-26.7467	5	3	4.70002e-09	9.50057e-09
chr2	167789671	167789824	154	-20.2247	7	3	5.72877e-11	1.67218e-10
chr2	167839274	167839582	309	26.564	5	4	1.77885e-07	2.72781e-07
chr2	168466374	168466544	171	-20.7998	5	2	3.15628e-08	5.54918e-08
chr2	168544087	168544278	192	-21.5798	4	1	7.95704e-06	9.65573e-06
chr2	170349259	170349297	39	22.5812	5	2	1.72823e-07	2.65557e-07
chr2	170738725	170738829	105	-20.4555	3	1	2.40305e-08	4.33581e-08
chr2	173261656	173261829	174	-20.8299	4	2	8.51827e-07	1.1773e-06
chr2	173272508	173272694	187	-20.8729	3	2	1.19565e-05	1.42573e-05
chr3	27582979	27583006	28	-34.9184	3	3	1.89803e-11	6.08013e-11
chr3	31097511	31097715	205	-20.1166	7	2	1.32826e-05	1.57639e-05
chr3	31163220	31163440	221	-22.7637	3	2	0.000287734	0.000301702
chr3	35732440	35732486	47	23.716	4	4	2.70237e-17	5.37629e-16
chr3	37586185	37586532	348	-21.0025	9	5	8.39118e-15	6.60805e-14
chr3	37936574	37936591	18	-26.6618	3	2	6.03958e-09	1.1984e-08
chr3	38457242	38457348	107	-21.8973	4	3	1.46119e-12	6.27647e-12
chr3	41604487	41604521	35	21.2328	3	1	0.000391759	0.000407386
chr3	51180282	51180444	163	-21.073	3	2	1.42382e-08	2.66438e-08
chr3	55352563	55352816	254	-23.4244	12	10	9.31583e-18	2.01222e-16
chr3	67462627	67462651	25	-25.137	3	3	6.13423e-15	5.39242e-14
chr3	67867891	67868064	174	-20.965	4	2	1.92886e-09	4.2763e-09
chr3	69433852	69433900	49	-22.0856	3	1	1.75147e-11	5.65858e-11
chr3	79379555	79379595	41	-21.5806	3	2	1.34883e-05	1.59774e-05
chr3	84215443	84215507	65	-29.3833	4	4	8.43254e-19	2.55e-17
chr3	87631043	87631087	45	-20.6891	3	2	0.000167584	0.000178191
chr3	89211213	89211472	260	-22.3968	5	1	0.000126599	0.000135565
chr3	90382031	90382256	226	-23.8049	3	2	1.82632e-06	2.38875e-06
chr3	105930344	105930452	109	21.9705	3	2	2.27169e-12	9.23333e-12
chr3	107841613	107841627	15	-20.2232	3	2	8.17148e-08	1.31719e-07
chr3	108772062	108772209	148	-20.0268	3	2	3.25706e-08	5.68669e-08
chr3	121349614	121349710	97	-20.8729	4	2	2.43388e-13	1.27779e-12
chr3	121552716	121552756	41	-38.3393	4	4	7.78931e-13	3.61271e-12
chr3	128404883	128404945	63	20.4436	7	3	3.00748e-11	9.24251e-11
chr3	130303868	130304023	156	-20.136	3	1	1.63068e-06	2.1666e-06
chr3	130758103	130758234	132	-25.1785	3	3	8.8474e-15	6.8955e-14
chr3	135519172	135519312	141	-24.5837	3	3	2.89355e-10	7.24346e-10
chr3	136760178	136760369	192	-21.2842	9	6	1.86594e-16	2.76598e-15
chr3	143763664	143763688	25	-23.1729	3	2	7.99986e-12	2.7616e-11
chr4	31921227	31921432	206	-21.6414	4	2	1.73477e-05	2.02702e-05
chr4	44029823	44030095	273	-20.0887	10	4	3.07662e-14	2.11448e-13
chr4	45147468	45147693	226	-22.5626	3	1	0.00018267	0.000193959
chr4	45770574	45770747	174	-22.8763	3	1	0.000266147	0.000279455
chr4	46064483	46064677	195	-22.5516	3	2	1.36138e-08	2.56659e-08
chr4	55750032	55750185	154	-20.0489	5	3	1.56375e-08	2.89755e-08
chr4	56483814	56483909	96	-22.7048	3	3	5.57031e-15	5.01328e-14
chr4	57757871	57757972	102	-22.4283	8	1	2.441e-05	2.8174e-05
chr4	62606741	62606777	37	-22.2623	4	3	9.81945e-13	4.3926e-12
chr4	62728520	62728715	196	-23.2122	3	1	1.78154e-06	2.33827e-06
chr4	81764378	81764440	63	-20.3541	3	1	1.29697e-09	2.93565e-09
chr4	82686076	82686302	227	20.2515	7	3	7.56368e-07	1.0492e-06
chr4	83951903	83952168	266	-20.1535	4	2	7.32834e-08	1.19145e-07
chr4	97910999	97911046	48	-22.4326	3	2	5.07156e-09	1.02243e-08
chr4	98569849	98570327	479	-23.9343	4	3	1.64379e-08	3.03099e-08
chr4	103737566	103737755	190	-21.7324	3	2	5.685e-07	8.1245e-07
chr4	109421765	109422058	294	-20.2857	6	2	6.58547e-09	1.2999e-08
chr4	118139465	118139564	100	-20.0051	6	4	2.00277e-16	2.91172e-15
chr4	120063557	120063601	45	-22.4444	3	1	0.00113873	0.00115245
chr4	124571088	124571143	56	-23.9582	6	3	1.72131e-16	2.60262e-15
chr4	125636832	125637009	178	-21.0967	4	2	6.03519e-09	1.1984e-08
chr4	129142160	129142322	163	-20.5718	3	2	5.97584e-08	9.97293e-08
chr4	129761743	129761929	187	26.0297	5	5	2.74387e-12	1.06926e-11
chr4	133037408	133037626	219	-21.7728	5	3	1.13691e-12	4.99711e-12
chr4	133040612	133040692	81	-20.2607	4	3	7.54329e-09	1.47357e-08
chr4	133197499	133197703	205	-27.0153	3	3	7.37745e-07	1.02525e-06
chr4	134975535	134975698	164	-20.9675	3	2	3.98537e-10	9.71916e-10
chr4	135303091	135303272	182	-25.4005	3	3	1.26276e-10	3.49688e-10
chr4	137286224	137286238	15	-23.8271	3	3	9.15659e-10	2.12687e-09
chr4	138979583	138979801	219	-20.3678	4	1	0.000824849	0.000843824
chr4	139153005	139153502	498	-24.3332	3	2	7.55798e-05	8.26893e-05
chr4	139154740	139154783	44	-21.995	3	2	1.34964e-08	2.55083e-08
chr4	139276156	139276318	163	-23.1107	3	2	2.42103e-08	4.35786e-08
chr4	140661958	140662021	64	-20.3033	4	2	4.77193e-05	5.32477e-05
chr4	141259514	141259561	48	-22.0772	3	2	4.32754e-09	8.89028e-09
chr4	141478414	141478460	47	-23.4119	5	4	5.60839e-13	2.68351e-12
chr4	141871941	141872147	207	-23.985	3	3	7.78872e-09	1.5176e-08
chr4	142160021	142160136	116	-21.0469	4	3	2.65794e-12	1.04114e-11
chr4	148881476	148881628	153	-20.9955	9	3	5.94272e-15	5.28553e-14
chr4	149893946	149894418	473	-20.8256	5	3	2.9013e-11	8.95258e-11
chr4	150139107	150139151	45	-27.3267	3	3	4.40399e-09	9.0228e-09
chr4	151661871	151661921	51	-22.0293	6	3	3.37297e-09	7.0441e-09
chr4	153496665	153496903	239	-20.6628	7	3	5.38221e-11	1.58943e-10
chr4	154634660	154634816	157	20.2837	13	7	5.26876e-12	1.90583e-11
chr4	154746812	154746865	54	-21.7975	8	5	3.22967e-14	2.19967e-13
chr4	155211190	155211236	47	-21.5085	4	2	3.86447e-06	4.83698e-06
chr4	155212693	155212814	122	-20.5301	3	1	2.92214e-06	3.7066e-06
chr5	9261138	9261149	12	-20.4375	3	2	1.25237e-05	1.48867e-05
chr5	24778759	24778800	42	-20.7337	5	3	4.27246e-12	1.5756e-11
chr5	28251582	28251812	231	-20.1853	3	1	0.000102224	0.000110087
chr5	29773994	29774132	139	-20.2869	5	2	1.37857e-13	7.66324e-13
chr5	32141083	32141283	201	-20.8128	3	2	0.000260082	0.000273466
chr5	33232205	33232216	12	-22.5801	4	2	1.23623e-06	1.66594e-06
chr5	35921919	35922144	226	-21.0027	4	2	4.31747e-05	4.85442e-05
chr5	37337900	37338125	226	-23.4953	3	1	4.30522e-05	4.85059e-05
chr5	43516718	43516892	175	-22.3102	3	2	3.92111e-08	6.69156e-08
chr5	44223754	44223849	96	20.001	4	3	8.30695e-11	2.36092e-10
chr5	53455460	53455650	191	-20.0634	3	1	6.54014e-05	7.21765e-05
chr5	64102704	64102862	159	21.2457	3	2	1.36429e-07	2.13541e-07
chr5	64264261	64264276	16	-22.828	4	3	3.39935e-07	4.98045e-07
chr5	64808797	64808893	97	-20.4398	10	5	5.63539e-17	1.01437e-15
chr5	65036818	65036975	158	-23.3654	7	5	1.55145e-13	8.56127e-13
chr5	66532488	66532710	223	-20.0408	4	2	5.97831e-05	6.62698e-05
chr5	67738441	67738622	182	-20.1415	4	3	9.89764e-07	1.35801e-06
chr5	72210724	72211028	305	-21.8072	4	2	1.84456e-07	2.81371e-07
chr5	91909497	91909723	227	-22.4215	3	2	0.000117548	0.000126231
chr5	99933864	99933913	50	-28.3477	3	3	7.44714e-08	1.20558e-07
chr5	103591991	103592385	395	-21.6397	4	2	2.5316e-05	2.90864e-05
chr5	105787080	105787113	34	-20.6846	3	2	1.544e-06	2.06231e-06
chr5	110628283	110628490	208	-20.3134	7	3	2.36987e-06	3.0626e-06
chr5	111175084	111175402	319	-21.0706	7	4	1.4156e-10	3.87751e-10
chr5	111254760	111255376	617	-20.5659	7	2	6.19011e-07	8.74714e-07
chr5	111554354	111554510	157	21.4595	3	2	3.49471e-05	3.96102e-05
chr5	114306007	114306172	166	-21.0547	4	2	1.21134e-08	2.30093e-08
chr5	115517091	115517199	109	21.1432	4	2	5.90744e-13	2.79127e-12
chr5	115544976	115545010	35	25.2734	3	2	2.06948e-06	2.69746e-06
chr5	115655918	115656102	185	-23.5287	6	4	2.31603e-12	9.36321e-12
chr5	115909142	115909248	107	-20.846	4	2	8.16198e-06	9.88855e-06
chr5	118297005	118297480	476	-23.6022	4	3	5.63344e-12	1.99947e-11
chr5	118361733	118361775	43	20.233	3	2	6.54935e-05	7.21765e-05
chr5	118422951	118423343	393	-22.8852	3	2	4.19554e-06	5.20826e-06
chr5	118534637	118534687	51	-21.629	7	6	2.6447e-10	6.68693e-10
chr5	122447872	122448125	254	-25.6701	8	6	2.59677e-16	3.50564e-15
chr5	122775840	122775915	76	-21.1	3	2	1.11901e-06	1.51607e-06
chr5	125096567	125096686	120	-22.1655	4	3	1.51901e-14	1.11492e-13
chr5	125143303	125143344	42	-20.8463	3	2	6.46015e-05	7.14017e-05
chr5	125222166	125222351	186	-20.5104	4	2	1.17568e-06	1.59001e-06
chr5	125318059	125318103	45	-21.2986	3	2	1.88341e-06	2.45917e-06
chr5	134440946	134441087	142	-20.102	8	4	1.03696e-10	2.91429e-10
chr5	135053257	135053595	339	-20.7867	8	5	8.06386e-11	2.30048e-10
chr5	135280359	135280487	129	-20.61	4	2	1.58109e-12	6.64057e-12
chr5	136372231	136372395	165	-20.7033	3	1	5.20057e-05	5.78181e-05
chr5	139440306	139440617	312	-22.1678	6	2	2.65986e-05	3.05137e-05
chr5	140571720	140572124	405	-20.0474	13	5	5.87251e-17	1.03247e-15
chr5	142841789	142841966	178	-21.8743	3	2	1.60105e-05	1.88242e-05
chr5	143637976	143638107	132	-23.9627	4	3	1.31987e-13	7.47779e-13
chr5	146712842	146713262	421	-20.308	17	8	2.959e-12	1.1298e-11
chr5	147775411	147775439	29	21.8946	3	1	2.20663e-05	2.55861e-05
chr5	148690936	148691051	116	-20.5706	3	1	3.64151e-08	6.28535e-08
chr5	149259203	149259251	49	-21.5598	3	1	3.64899e-05	4.1297e-05
chr5	149287848	149287883	36	-24.9107	3	2	1.52582e-05	1.79956e-05
chr5	149412912	149413016	105	-23.5581	4	4	1.12614e-10	3.13001e-10
chr5	150152240	150152424	185	-20.3475	6	2	2.26585e-07	3.42596e-07
chr6	6864700	6864850	151	22.9447	8	6	4.50257e-16	5.67324e-15
chr6	30469709	30469754	46	-22.8661	3	2	1.35047e-05	1.59774e-05
chr6	43293352	43293654	303	-20.3522	3	1	0.00128014	0.00129038
chr6	49965851	49966250	400	-20.1938	3	2	1.23428e-06	1.66594e-06
chr6	50663312	50663361	50	-23.1362	4	4	5.31367e-12	1.91292e-11
chr6	53530934	53530950	17	-34.0515	3	3	2.15361e-15	2.20017e-14
chr6	72208794	72209039	246	-21.8307	4	3	1.08694e-13	6.41975e-13
chr6	72678787	72679057	271	-23.2975	6	3	1.07784e-09	2.46924e-09
chr6	82917624	82917671	48	-22.4783	3	2	0.000766403	0.000786161
chr6	83035616	83035822	207	-20.8897	7	4	5.16412e-17	9.52214e-16
chr6	84120081	84120210	130	-21.4826	6	3	7.05965e-16	8.60821e-15
chr6	84140002	84140093	92	-21.2376	6	3	6.30335e-17	1.05896e-15
chr6	84210040	84210243	204	-20.9331	5	3	2.42395e-07	3.63593e-07
chr6	87143824	87143975	152	-23.1628	4	3	7.99055e-13	3.68345e-12
chr6	88775358	88775511	154	-21.7032	5	3	1.53364e-08	2.84873e-08
chr6	89064670	89064717	48	-21.2994	3	2	2.74881e-08	4.88964e-08
chr6	92067510	92067553	44	-26.101	4	2	2.39215e-05	2.76524e-05
chr6	97379423	97379551	129	-26.3	5	4	2.52529e-17	5.15979e-16
chr6	98954566	98954653	88	-20.5131	3	2	1.85266e-11	5.96005e-11
chr6	99014016	99014314	299	-20.9396	9	5	4.66515e-12	1.70379e-11
chr6	99497000	99497143	144	-21.4069	3	1	1.01273e-07	1.61183e-07
chr6	100778638	100778742	105	-20.6485	3	2	0.000346438	0.000360753
chr6	108670387	108670733	347	-20.6951	5	2	1.67203e-07	2.58498e-07
chr6	112459493	112459645	153	-20.992	5	4	8.43163e-14	5.09945e-13
chr6	113947722	113947787	66	-20.0456	5	3	6.59652e-11	1.89618e-10
chr6	115701353	115701518	166	-20.1593	3	2	3.66802e-07	5.34301e-07
chr6	116005787	116005827	41	-26.2029	3	2	1.61148e-05	1.89174e-05
chr6	122919909	122919962	54	-21.208	4	3	4.57414e-07	6.61195e-07
chr6	124767786	124767957	172	-20.0534	4	1	3.79357e-06	4.75612e-06
chr6	125487507	125487653	147	-23.7382	4	2	9.67118e-06	1.16796e-05
chr6	134594672	134594706	35	22.9605	4	2	0.00131335	0.00132209
chr6	135372632	135372805	174	-25.316	3	2	2.03647e-10	5.30886e-10
chr6	144170874	144171073	200	-24.2599	5	4	2.73476e-08	4.88762e-08
chr6	144890466	144890511	46	-23.2511	3	3	3.16895e-15	2.97582e-14
chr6	145347356	145347430	75	-20.9717	5	2	5.99404e-09	1.19565e-08
chr7	19469805	19469905	101	-22.474	11	9	4.04903e-22	3.82634e-20
chr7	19489315	19489636	322	-21.5845	13	7	1.96052e-13	1.05868e-12
chr7	24424085	24424311	227	-20.231	4	1	0.000191577	0.000203131
chr7	24626610	24626691	82	-21.4322	6	4	1.20253e-18	3.40987e-17
chr7	25712946	25712967	22	-22.6015	3	3	3.31082e-09	6.93346e-09
chr7	29432241	29432461	221	-23.6537	4	2	2.67305e-05	3.06159e-05
chr7	29453647	29453714	68	-20.7009	4	2	2.68158e-14	1.89465e-13
chr7	31083344	31083575	232	-20.7946	5	3	7.20105e-08	1.17327e-07
chr7	35258518	35258599	82	-22.7835	3	2	9.56729e-10	2.20514e-09
chr7	35591892	35592005	114	20.0032	6	2	4.31177e-11	1.28842e-10
chr7	46005368	46005520	153	-20.2745	3	2	2.07981e-06	2.70626e-06
chr7	49438034	49438069	36	-22.7011	3	2	6.41606e-08	1.06323e-07
chr7	65426548	65426577	30	-26.1222	3	2	2.09531e-09	4.59147e-09
chr7	73505397	73505417	21	-20.9168	3	2	8.88825e-07	1.22396e-06
chr7	79285522	79285605	84	-22.6617	5	5	7.38727e-15	6.03253e-14
chr7	79336643	79336704	62	-22.8314	4	3	2.23099e-12	9.1169e-12
chr7	80146130	80146268	139	20.825	4	3	6.25139e-11	1.81075e-10
chr7	80907976	80908024	49	-22.2286	3	1	1.56304e-05	1.84059e-05
chr7	96259453	96259499	47	-21.8391	3	1	5.11859e-08	8.58016e-08
chr7	96749881	96749947	67	-21.5355	4	2	2.11367e-13	1.12531e-12
chr7	98672402	98672427	26	-25.0087	3	3	3.68628e-12	1.37962e-11
chr7	98903867	98903936	70	-20.5404	4	3	5.51341e-13	2.65614e-12
chr7	100938224	100938344	121	-20.0479	3	1	1.74022e-08	3.18548e-08
chr7	101062382	101062778	397	-20.018	5	2	3.02759e-07	4.47042e-07
chr7	101354222	101354482	261	20.4702	3	2	1.84603e-07	2.81371e-07
chr7	109165952	109166134	183	-21.2964	8	4	9.23155e-13	4.17907e-12
chr7	110648709	110648757	49	-21.4599	4	3	2.74121e-08	4.88762e-08
chr7	113157130	113157160	31	-21.0255	4	4	4.48965e-13	2.26278e-12
chr7	116231138	116231375	238	22.9274	4	1	8.12426e-05	8.83732e-05
chr7	125492349	125492417	69	-20.0834	8	5	3.12558e-10	7.79848e-10
chr7	126703134	126703167	34	20.3719	4	1	0.000201471	0.000213322
chr7	127814659	127814851	193	-20.5508	4	3	7.02613e-07	9.85482e-07
chr7	130228732	130228753	22	-27.3283	3	2	1.68531e-05	1.97534e-05
chr7	133766002	133766108	107	-20.1576	4	2	1.42226e-10	3.88169e-10
chr7	144456953	144457138	186	-20.496	4	2	4.82141e-12	1.7524e-11
chr8	3353333	3353370	38	20.5769	3	1	0.00054584	0.000564508
chr8	13668504	13668694	191	-20.1515	4	2	5.53321e-10	1.31132e-09
chr8	26656878	26657070	193	-21.5876	4	3	2.84034e-09	6.06406e-09
chr8	26811255	26811281	27	-21.5142	3	2	2.94047e-07	4.36738e-07
chr8	33652388	33652539	152	22.5429	4	3	3.20398e-09	6.74711e-09
chr8	43443019	43443184	166	20.9633	3	1	2.41022e-06	3.10943e-06
chr8	47763411	47763431	21	-22.5096	4	3	4.02083e-13	2.05388e-12
chr8	47967739	47967951	213	-23.3085	4	3	1.72713e-06	2.2708e-06
chr8	48309670	48309913	244	-24.932	4	3	1.02003e-05	1.22989e-05
chr8	57498710	57498765	56	-24.9487	6	3	4.19543e-06	5.20826e-06
chr8	61286049	61286250	202	-21.7293	7	3	2.52343e-11	7.94882e-11
chr8	68597266	68597410	145	-23.0545	3	2	3.28349e-11	1.00499e-10
chr8	70687380	70687560	181	-26.2297	4	4	1.08655e-10	3.03112e-10
chr8	78741725	78741890	166	-20.5009	3	2	1.34361e-06	1.80101e-06
chr8	78836494	78836658	165	-20.563	3	1	9.25223e-08	1.47879e-07
chr8	79331043	79331108	66	-26.8402	3	3	1.66791e-14	1.20089e-13
chr8	83793819	83793865	47	-21.3357	4	3	4.59558e-10	1.10645e-09
chr8	84754120	84754253	134	-20.4179	4	3	2.34599e-07	3.533e-07
chr8	92205492	92205751	260	-20.1741	4	1	4.996e-05	5.56256e-05
chr8	92287164	92287273	110	-22.7736	5	3	2.07151e-16	2.95483e-15
chr8	92718456	92718685	230	-23.6706	3	2	5.42815e-07	7.78688e-07
chr8	94377724	94377818	95	-23.6313	4	2	2.90249e-22	3.13469e-20
chr8	104350187	104350238	52	-26.6929	4	3	3.17819e-13	1.64569e-12
chr8	105949654	105949705	52	-21.2004	3	1	1.23851e-06	1.66604e-06
chr8	107205738	107205814	77	-21.5202	3	2	4.91528e-10	1.17222e-09
chr8	107544938	107545082	145	-20.2986	4	2	2.39492e-12	9.63062e-12
chr8	108062159	108062210	52	-21.3524	3	2	5.76942e-06	7.11531e-06
chr8	111769319	111769423	105	-20.2498	3	1	1.78632e-05	2.08083e-05
chr8	113943027	113943143	117	-20.5097	3	2	5.08828e-13	2.48177e-12
chr8	114667148	114667301	154	-22.5763	4	4	2.00089e-15	2.10094e-14
chr8	115496983	115497128	146	-20.8949	4	2	1.46742e-10	3.99053e-10
chr8	115678628	115678787	160	-20.9167	4	2	2.17999e-16	3.05198e-15
chr8	116430222	116430554	333	-20.3884	6	3	3.53786e-14	2.38806e-13
chr8	117332550	117332613	64	-25.8754	6	5	6.33151e-11	1.82696e-10
chr8	118241743	118241937	195	-21.5994	5	2	1.04452e-06	1.42795e-06
chr8	119451127	119451181	55	-20.3009	4	3	6.55676e-07	9.23075e-07
chr8	120027176	120027537	362	21.8757	6	4	1.06634e-12	4.71434e-12
chr8	120250762	120251242	481	-21.2816	7	4	1.85557e-08	3.38027e-08
chr8	120632123	120632216	94	-20.6134	3	2	1.2831e-07	2.0125e-07
chr8	120792683	120792866	184	23.8137	3	3	1.1932e-07	1.88321e-07
chr8	121417105	121417304	200	-20.7018	3	2	4.32146e-05	4.85442e-05
chr8	128689977	128690061	85	-20.4226	3	2	2.99982e-07	4.43809e-07
chr9	14512581	14512768	188	-23.9092	5	3	4.41482e-08	7.45002e-08
chr9	14751276	14751327	52	-21.2269	5	2	9.92207e-05	0.000107158
chr9	20943739	20944236	498	-22.3151	8	6	1.35008e-16	2.08298e-15
chr9	21748700	21748761	62	-20.2444	4	2	7.80416e-06	9.48545e-06
chr9	21790954	21791289	336	-21.1299	6	2	1.79034e-06	2.34574e-06
chr9	22715665	22715763	99	-20.8778	6	4	3.18231e-16	4.14798e-15
chr9	30833957	30833996	40	-21.4089	3	1	7.76542e-05	8.48361e-05
chr9	35032666	35032677	12	-21.6289	3	3	2.1134e-09	4.60718e-09
chr9	35307499	35307596	98	-20.0642	3	2	2.87795e-10	7.22833e-10
chr9	41544240	41544282	43	-23.8504	3	1	0.000695311	0.000714205
chr9	43028513	43028635	123	-25.8539	3	3	6.85559e-19	2.2534e-17
chr9	44496068	44496333	266	-21.3908	4	2	7.75062e-06	9.43553e-06
chr9	46056197	46056425	229	-28.6173	3	3	6.42668e-08	1.06323e-07
chr9	47167884	47167941	58	-22.5142	11	8	7.28602e-19	2.2951e-17
chr9	54049029	54049077	49	21.6918	3	1	0.000968623	0.000984246
chr9	56205204	56205510	307	-21.2885	10	6	1.09094e-14	8.24754e-14
chr9	56876776	56876990	215	-20.8915	6	3	1.00682e-15	1.17101e-14
chr9	57420267	57420281	15	-22.3178	3	2	2.45931e-05	2.83421e-05
chr9	61405237	61405411	175	-24.7536	5	4	2.39777e-15	2.35417e-14
chr9	61745507	61745670	164	-20.2373	3	1	6.6183e-08	1.09245e-07
chr9	62591045	62591306	262	-20.9197	9	2	2.63318e-15	2.55216e-14
chr9	63667351	63667567	217	-21.2862	5	3	2.26349e-06	2.93517e-06
chr9	63718828	63718895	68	-25.734	4	4	4.05617e-14	2.68988e-13
chr9	64074963	64075016	54	-23.8801	6	3	1.71678e-08	3.15021e-08
chr9	64461725	64461897	173	-20.032	3	1	0.000118989	0.000127596
chr9	67798922	67799427	506	-22.0513	7	3	3.88842e-08	6.65079e-08
chr9	69339867	69340123	257	-29.6876	4	3	6.84775e-08	1.12054e-07
chr9	69460517	69460691	175	-20.5575	3	2	9.21136e-06	1.11421e-05
chr9	71825902	71826048	147	-20.5081	3	2	1.52039e-10	4.11978e-10
chr9	72692981	72693024	44	-31.5112	3	3	1.60521e-15	1.80118e-14
chr9	78016426	78016566	141	-21.6867	4	3	8.60188e-13	3.94122e-12
chr9	78844955	78845175	221	-23.5178	3	2	2.66945e-06	3.41473e-06
chr9	78903319	78903486	168	-21.6046	6	3	9.46441e-13	4.25898e-12
chr9	85700876	85701189	314	-20.2413	4	1	5.03046e-07	7.23008e-07
chr9	87666941	87667035	95	-24.2662	3	2	3.1691e-16	4.14798e-15
chr9	88361513	88361562	50	-23.1835	4	3	1.48869e-08	2.77205e-08
chr9	99362177	99362476	300	-20.8414	7	4	1.39369e-07	2.17692e-07
chr9	100194716	100194815	100	-20.5322	6	4	1.21781e-18	3.40987e-17
chr9	102531794	102532000	207	-21.7408	3	2	2.08166e-05	2.42113e-05
chr9	107604939	107605081	143	-20.1426	5	1	7.41004e-08	1.20214e-07
chr9	107976272	107976400	129	20.2781	4	2	2.85806e-12	1.1024e-11
chr9	113157574	113157620	47	-20.8812	5	2	9.23807e-05	0.000100077
chr9	117117563	117117634	72	-22.0958	3	3	5.60807e-12	1.99947e-11
chr9	121352941	121352976	36	-20.0475	4	3	9.78356e-10	2.24814e-09
chr9	122199154	122199302	149	-22.4204	3	3	3.71152e-12	1.38222e-11
chrX	11345873	11346009	137	-21.954	6	4	1.81554e-07	2.77844e-07
chrX	12287886	12287979	94	-27.2029	5	4	4.11652e-11	1.23496e-10
chrX	13074612	13074707	96	-22.5893	3	1	4.00259e-06	5.00158e-06
chrX	18625473	18625522	50	-20.8567	4	3	1.22275e-05	1.45575e-05
chrX	52374252	52374336	85	-20.2988	7	2	2.35525e-05	2.72675e-05
chrX	72983161	72983179	19	-21.1635	3	2	2.9091e-06	3.69626e-06
chrX	73064152	73064274	123	-20.626	7	3	3.76995e-06	4.73435e-06
chrX	94127794	94127923	130	-23.8584	6	3	1.67556e-10	4.46029e-10
chrX	103819361	103819479	119	-22.2328	3	2	2.73887e-06	3.49761e-06
chrX	134426191	134426398	208	-20.671	8	4	1.04649e-06	1.42806e-06
chrX	136246438	136246517	80	-21.602	7	4	5.6512e-11	1.65593e-10
