# Supplementary material for: Transcriptomic and epigenomic analyses uncovered Lrrc15 as a contributing factor to cartilage damage in osteoarthritis
Source: Sci Rep. 2021 Oct 26;11:21107. doi: 10.1038/s41598-021-00269-8 (PMC8548547; doi:10.1038/s41598-021-00269-8)
Supplement: Supplementary file 6 — Supplementary Table S5. [file 41598_2021_269_MOESM6_ESM.xlsx]

## Sheet: GO-BP_DMRs-DEGs
Overlapping GO Biological Processes
	ID	Description	p.adjust.DMRs	p.adjust.DEGs
1	GO:0030198	extracellular matrix organization	4.94528e-06	1.36371e-09
2	GO:0043062	extracellular structure organization	4.94528e-06	2.9009e-10
3	GO:0031032	actomyosin structure organization	2.83234e-05	1.19706e-13
4	GO:0010769	regulation of cell morphogenesis involved in differentiation	4.11917e-05	4.38219e-05
5	GO:1990138	neuron projection extension	4.97571e-05	0.00310421
6	GO:0048588	developmental cell growth	4.97571e-05	0.00431355
7	GO:0031589	cell-substrate adhesion	4.97571e-05	1.76251e-08
8	GO:0007409	axonogenesis	4.97571e-05	0.000167869
9	GO:0032970	regulation of actin filament-based process	5.90698e-05	3.33326e-06
10	GO:0042692	muscle cell differentiation	6.7611e-05	1.25634e-18
11	GO:0061564	axon development	0.000149204	9.00844e-05
12	GO:0032956	regulation of actin cytoskeleton organization	0.000178578	0.000244038
13	GO:0048675	axon extension	0.000178578	0.0088273
14	GO:0032535	regulation of cellular component size	0.000233234	0.000548576
15	GO:0007015	actin filament organization	0.000235665	2.6223e-07
16	GO:0045785	positive regulation of cell adhesion	0.000260832	2.10999e-06
17	GO:0007178	transmembrane receptor protein serine/threonine kinase signaling pathway	0.000293195	0.000607164
18	GO:0050808	synapse organization	0.00067218	0.00620314
19	GO:0010721	negative regulation of cell development	0.000815332	0.000459226
20	GO:0001667	ameboidal-type cell migration	0.000825547	3.41226e-05
21	GO:0051961	negative regulation of nervous system development	0.00082828	0.00125353
22	GO:0060537	muscle tissue development	0.000832426	1.69569e-16
23	GO:0051146	striated muscle cell differentiation	0.00083434	3.19013e-17
24	GO:0051147	regulation of muscle cell differentiation	0.00083434	0.00050951
25	GO:0045926	negative regulation of growth	0.00083434	0.00627563
26	GO:0008361	regulation of cell size	0.000873879	0.00880922
27	GO:0014706	striated muscle tissue development	0.000873879	1.91947e-16
28	GO:0014902	myotube differentiation	0.000873879	1.39077e-07
29	GO:0007264	small GTPase mediated signal transduction	0.000873879	0.00491908
30	GO:0007517	muscle organ development	0.00101256	2.55896e-16
31	GO:0048638	regulation of developmental growth	0.00102352	0.00192825
32	GO:0030516	regulation of axon extension	0.00136749	0.00413455
33	GO:0090596	sensory organ morphogenesis	0.00153658	0.000854315
34	GO:0050768	negative regulation of neurogenesis	0.00182856	0.000425036
35	GO:0051056	regulation of small GTPase mediated signal transduction	0.00189442	0.00398707
36	GO:0014904	myotube cell development	0.0020068	1.76251e-08
37	GO:1901342	regulation of vasculature development	0.00216113	6.668e-06
38	GO:0055002	striated muscle cell development	0.00224094	1.00156e-20
39	GO:0070838	divalent metal ion transport	0.00266442	1.80463e-05
40	GO:0072511	divalent inorganic cation transport	0.00287603	2.05582e-05
41	GO:0007265	Ras protein signal transduction	0.00307855	0.00847242
42	GO:0061387	regulation of extent of cell growth	0.00344133	0.00479231
43	GO:0006816	calcium ion transport	0.00344133	7.05708e-06
44	GO:0030308	negative regulation of cell growth	0.00344133	0.00192377
45	GO:0010811	positive regulation of cell-substrate adhesion	0.0034612	0.000651985
46	GO:0046578	regulation of Ras protein signal transduction	0.00370026	0.00784534
47	GO:0055001	muscle cell development	0.00380564	1.5656e-22
48	GO:0007519	skeletal muscle tissue development	0.0039171	5.4406e-10
49	GO:0044262	cellular carbohydrate metabolic process	0.00423504	0.00303149
50	GO:0050770	regulation of axonogenesis	0.00482659	0.000217011
51	GO:0045665	negative regulation of neuron differentiation	0.00525274	0.00494675
52	GO:0010810	regulation of cell-substrate adhesion	0.00549288	0.00071765
53	GO:0060538	skeletal muscle organ development	0.00549288	4.55187e-10
54	GO:0001503	ossification	0.00575308	7.21094e-13
55	GO:0048741	skeletal muscle fiber development	0.00628641	3.93803e-08
56	GO:0070588	calcium ion transmembrane transport	0.0082291	0.000182564
57	GO:0048747	muscle fiber development	0.00833576	2.22872e-14
58	GO:0051153	regulation of striated muscle cell differentiation	0.00899683	0.00137402

## Sheet: GO-MF_DMRs-DEGs
Overlapping GO Biological Processes
		ID	Description	p.adjust.DMRs	p.adjust.DEGs
	1	GO:0005518	collagen binding	0.0013581	1.06334e-05
	2	GO:0003779	actin binding	0.0013581	2.89291e-19
	3	GO:0008201	heparin binding	0.00170829	4.36233e-11
	4	GO:0005201	extracellular matrix structural constituent	0.00297754	5.49562e-15
	5	GO:0005178	integrin binding	0.00314678	1.53002e-12
	6	GO:0050839	cell adhesion molecule binding	0.00562941	1.85146e-12
