# Supplementary material for: Transcriptomic and epigenomic analyses uncovered Lrrc15 as a contributing factor to cartilage damage in osteoarthritis
Source: Sci Rep. 2021 Oct 26;11:21107. doi: 10.1038/s41598-021-00269-8 (PMC8548547; doi:10.1038/s41598-021-00269-8)
Supplement: Supplementary file 7 — Supplementary Table S6. [file 41598_2021_269_MOESM7_ESM.xlsx]

## Sheet: DEG-DMR HuGENet
	DEG and DMR Genes Overlapping with HuGENet OA-Related Genes (Knee)
	Gene	Publications	Meta.Publications	time	gene_symbol	log2FC.m	mean.meth.diff
	ACE	2	0	Ace	12 Weeks	0.793995
	AKNA	1	0	Akna	12 Weeks	-0.859223
	ASPN	16	2	Aspn	4 Weeks	2.20939
	ASPN	16	2	Aspn	12 Weeks	2.05777	-21.738
	CISH	1	1	Cish	4 Weeks	-1.44029
	CLEC3B	1	0	Clec3b	12 Weeks	2.23458
	COMP	2	1	Comp	12 Weeks	0.996374
	DIO2	1	0	Dio2	4 Weeks	1.45332
	FN1	1	0	Fn1	12 Weeks	0.971491
	FOS	1	0	Fos	4 Weeks		-24.1158
	GDF5	18	6	Gdf5	12 Weeks	1.12178
	HAVCR2	1	0	Havcr2	12 Weeks		22.4758
	IL1RN	12	2	Il1rn	12 Weeks	-0.576621
	LRP5	3	1	Lrp5	12 Weeks		-23.7684
	MEFV	1	0	Mefv	12 Weeks	-0.82478
	MMP2	1	0	Mmp2	4 Weeks	1.40767
	MMP2	1	0	Mmp2	12 Weeks	1.13989
	MMP3	2	0	Mmp3	4 Weeks	3.68217
	MMP3	2	0	Mmp3	12 Weeks	2.12594
	NCOR2	1	0	Ncor2	12 Weeks		-21.5059
	PCSK6	1	1	Pcsk6	12 Weeks	1.07151
	PEPD	1	0	Pepd	4 Weeks		-25.0358
	PTGS2	4	0	Ptgs2	12 Weeks	1.82615
	PTGS2	4	0	Ptgs2	4 Weeks	1.13521
	SERPINA3	1	0	Serpina3n	12 Weeks	1.08912
	SFRP4	1	0	Sfrp4	12 Weeks	0.932845
	SMAD3	4	1	Smad3	12 Weeks		-22.7688
	SOST	2	0	Sost	12 Weeks	0.795216
	TCF7L1	1	0	Tcf7l1	12 Weeks		-23.2975
	TNFRSF11B	2	0	Tnfrsf11b	12 Weeks		-21.8664
	TNFRSF1B	2	0	Tnfrsf1b	12 Weeks	-0.606787
	WNT16	2	0	Wnt16	12 Weeks	1.3067

## Sheet: Publications
	Authors	PMID	Link	Year	Method	Genes	Overlap	Comparison	Notes
	Karlsson C. et al.	20060954	https://www.ncbi.nlm.nih.gov/pubmed/20060954	2010	Affymetrix Arrays	1423	195	OA vs. Healthy Controls
	Fernandez-Tajes J. et al.	23505229	https://www.ncbi.nlm.nih.gov/pubmed/23505229	2014	Illumina Infinium Arrays	85	10	OA vs. Healthy Controls
	Chen L. et al.	30186409	https://www.ncbi.nlm.nih.gov/pubmed/30186409	2018	Affymetrix Arrays	20	5	OA vs. Healthy Controls
	Chen Y-J. et al.	30544699	https://www.ncbi.nlm.nih.gov/pubmed/30544699	2018	RNASeq	495	76	OA vs. Healthy Controls
	Jeffries MA. et al.	24980887	https://www.ncbi.nlm.nih.gov/pubmed/24980887	2014	Illumina Infinium Arrays	145	24	Eroded vs. Intact OA Cartilage
	Jeffries MA. et al.	26713865	https://www.ncbi.nlm.nih.gov/pubmed/26713865	2016	Illumina BeadChip Arrays	2880	392	Eroded vs. Intact OA Cartilage	cartilage and bone
	Dunn SL. et al.	26973327	https://www.ncbi.nlm.nih.gov/pubmed/26973327	2016	RNASeq	2487	342	Eroded vs. Intact OA Cartilage
	Steinberg J. et al.	28827734	https://www.ncbi.nlm.nih.gov/pubmed/28827734	2017	Methylation Array, RNASeq, MS	49	24	Eroded vs. Intact OA Cartilage
	Liu Y. et al.	30341348	https://www.ncbi.nlm.nih.gov/pubmed/30341348	2018	ATACSeq	371	71	Eroded vs. Intact OA Cartilage
	Li H. et al.	31346457	https://www.ncbi.nlm.nih.gov/pubmed/31346457	2019	RNASeq	71	27	Eroded vs. Intact OA Cartilage

## Sheet: healthy-vs-OA
	PMID: 23505229
	genes	beta.diff	gene_symbol	time	log2FC.m	mean.meth.diff
	ARAP1	0.0179	Arap1	12 Weeks		20.4702
	FZD9	-0.0697	Fzd9	12 Weeks	1.16863
	HTRA4	-0.0717	Htra4	12 Weeks	1.40369
	IGSF9	-0.0758	Igsf9	12 Weeks		-21.5776
	IL11RA	-0.093	Il11ra1	12 Weeks	0.590196
	RUNX1	0.2794	Runx1	12 Weeks		-22.9937
	S100A10	0.1127	S100a10	4 Weeks	1.17701
	SKAP1	0.0369	Skap1	12 Weeks		-20.4314
	TNS1	-0.1137	Tns1	12 Weeks	0.690504	-21.8353
	WIPF1	0.0925	Wipf1	12 Weeks		-21.9489
	PMID: 30186409
	genes	pvalue	Control.Av	OA.Av	gene_symbol	time	log2FC.m	mean.meth.diff
	GPD1	0.0482535	104.04	11.85	Gpd1	4 Weeks	-1.69271
	LRRC15	0.0499144	145.54	747.21	Lrrc15	12 Weeks	3.21122
	LRRC15	0.0499144	145.54	747.21	Lrrc15	4 Weeks	3.47781	-20.3701
	MYF6	0.0469503	529.61	60.34	Myf6	4 Weeks	-3.14684
	RARRES1	0.0456201	14.71	108.2	Rarres1	12 Weeks	1.26337
	SOCS3	0.0140179	159.34	850.29	Socs3	12 Weeks	0.835186
	PMID:20060954
	genes	fc	pvalue	gene_symbol	time	log2FC.m	mean.meth.diff
	ABHD2	2.95672	2.09e-12	Abhd2	4 Weeks		-21.1008
	ABHD2	2.95672	2.09e-12	Abhd2	12 Weeks		-22.7466
	ADAMTS2	7.28031	1.62e-11	Adamts2	12 Weeks		-21.2443
	ADM	-2.69821	5.8e-07	Adm	12 Weeks	0.792765
	AEBP1	2.76638	1.37e-16	Aebp1	12 Weeks	1.30371	-25.2251
	ANG	-3.09942	2.8e-20	Ang	4 Weeks	1.29274
	ANGPTL1	3.96687	2.07e-09	Angptl1	12 Weeks	1.37382
	ANGPTL1	3.96687	2.07e-09	Angptl1	4 Weeks	2.06904
	ANGPTL2	14.0063	2.12e-22	Angptl2	12 Weeks	0.951024
	ANKH	3.7633	9.36e-20	Ank	12 Weeks	0.97262
	ANTXR1	3.97788	3.63e-14	Antxr1	12 Weeks	1.39781	-23.1628
	ANTXR1	3.97788	3.63e-14	Antxr1	4 Weeks	1.80923
	AOC2	4.21637	2.99e-24	Aoc2	4 Weeks	1.94116
	ASPN	17.5817	1.06e-13	Aspn	12 Weeks	2.05777	-21.738
	ASPN	17.5817	1.06e-13	Aspn	4 Weeks	2.20939
	ATOH8	-17.5817	1.75e-38	Atoh8	12 Weeks		-21.8307
	ATP10D	-2.46913	2.56e-10	Atp10d	12 Weeks		-21.8072
	ATXN1	5.88075	5.29e-19	Atxn1	4 Weeks		-22.0058
	B3GNT5	4.15832	6.22e-09	B3gnt5	12 Weeks	-0.92014
	C1orf21	-2.47598	3.7e-16	1700025G04Rik	12 Weeks		-21.3919
	C1orf87	-12.9601	2.79e-12	Gm12695	12 Weeks	2.50932
	C1QTNF2	34.4875	6.04e-21	C1qtnf2	12 Weeks	1.53466
	C1QTNF5	7.54751	8.34e-13	C1qtnf5	12 Weeks	1.54298
	C1QTNF5	7.54751	8.34e-13	C1qtnf5	4 Weeks		-20.3585
	CAMK1D	2.76638	6.79e-19	Camk1d	4 Weeks		-22.6487
	CAPZB	2.24078	2.95e-13	Capzb	12 Weeks		-23.1107
	CCDC3	4.51899	9.09e-13	Ccdc3	12 Weeks	1.42058
	CCDC68	-2.51054	6.61e-11	Ccdc68	4 Weeks	1.36381
	CCDC80	5.41139	7.25e-10	Ccdc80	12 Weeks	0.750565
	CCDC80	5.41139	7.25e-10	Ccdc80	4 Weeks		-20.0373
	CCL8	4	4.46e-19	Ccl8	4 Weeks	2.11653
	CD55	3.93401	2.58e-18	Cd55	4 Weeks	1.25194
	CD93	13.8134	1.19e-08	Cd93	12 Weeks		21.5738
	CDH13	5.24885	1.3e-06	Cdh13	12 Weeks	1.29714
	CDKN1C	-4.45677	8.22e-27	Cdkn1c	12 Weeks	0.891941
	CHD2	-3.55045	4.96e-22	Chd2	12 Weeks		-20.9168
	CHST2	6.75521	8.62e-12	Chst2	12 Weeks	0.986302
	CIRBP	-2.61716	2.18e-10	Cirbp	4 Weeks		-22.0426
	CIRBP	-2.61716	2.18e-10	Cirbp	12 Weeks		23.1585
	CIRBP	-2.61716	2.18e-10	Cirbp	12 Weeks		-23.3603
	CISH	-2.22839	5.93e-12	Cish	4 Weeks	-1.44029
	CLEC11A	3.81584	4.55e-13	Clec11a	12 Weeks	0.635122
	CLEC3B	34.4875	1.6e-20	Clec3b	12 Weeks	2.23458
	COL12A1	2.78176	6.93e-07	Col12a1	4 Weeks	1.16953
	COL14A1	6.88759	2.11e-09	Col14a1	12 Weeks	1.60552
	COL3A1	9.84916	3.7e-23	Col3a1	12 Weeks	2.28455
	COL5A1	10.1824	1.47e-15	Col5a1	12 Weeks	0.981197	-23.6758
	COL5A1	10.1824	1.47e-15	Col5a1	4 Weeks	0.921044
	COL6A1	2.81279	1.46e-11	Col6a1	12 Weeks	1.19053
	COL6A2	3.18656	6.92e-19	Col6a2	12 Weeks	1.16244
	CRIP1	10.6738	1.65e-29	Crip1	12 Weeks	0.882534
	CRISPLD2	2.66106	4.4e-09	Crispld2	4 Weeks	0.935143
	CRISPLD2	2.66106	4.4e-09	Crispld2	12 Weeks		21.8757
	CRLF1	6.04608	1.09e-41	Crlf1	12 Weeks	2.09301
	CRTAC1	4.0671	7.1e-13	Crtac1	12 Weeks	1.22212
	CRY1	2.0392	5.76e-06	Cry1	4 Weeks	-1.00945
	CTHRC1	3.34035	9.87e-07	Cthrc1	4 Weeks	1.46812
	CXCL14	31.298	5.49e-15	Cxcl14	12 Weeks	0.485297
	DAAM2	-3.39638	2.16e-17	Daam2	12 Weeks		-26.2689
	DCLK1	10.098	4.58e-11	Dclk1	4 Weeks	1.28674
	DCLK1	10.098	4.58e-11	Dclk1	12 Weeks		-23.4244
	DDIT4L	-5.27803	1.12e-12	Ddit4l	12 Weeks	0.80469
	DIO2	11.4399	1.06e-23	Dio2	4 Weeks	1.45332
	DIXDC1	2.10235	5.99e-16	Dixdc1	12 Weeks	0.711315
	DKK3	3.86911	1.19e-05	Dkk3	12 Weeks	1.2983
	DNM1	2.05623	8.58e-13	Dnm1	12 Weeks	1.06335
	DPT	8.1342	9.1e-09	Dpt	12 Weeks	3.2781
	DPT	8.1342	9.1e-09	Dpt	4 Weeks	1.9848
	DPYSL2	2.06766	1.31e-17	Dpysl2	12 Weeks	0.875654	-22.7889
	DSEL	3.63008	1.58e-11	Dsel	12 Weeks	0.611689
	DSEL	3.63008	1.58e-11	Dsel	4 Weeks	0.978777
	DST	2.42167	1.32e-06	Dst	12 Weeks		-22.8297
	DUSP14	3.39638	9.18e-14	Dusp14	12 Weeks	0.808168
	ECM1	5.16225	1.05e-15	Ecm1	12 Weeks	1.34541
	ECM2	3.77375	1.89e-18	Ecm2	12 Weeks		-21.738
	EFHD2	4.91094	8.52e-17	Efhd2	12 Weeks		-23.985
	EML1	3.7633	2.75e-17	Eml1	12 Weeks		-21.7833
	EMP1	2.36199	2.57e-07	Emp1	12 Weeks		-25.316
	EMP2	2.0223	3.7e-11	Emp2	12 Weeks		-23.1676
	EPC1	3.12531	1.46e-09	Epc1	12 Weeks		-21.3768
	EPDR1	4.50648	5.56e-18	Epdr1	12 Weeks	0.627578
	FAP	8.9383	1.06e-17	Fap	4 Weeks	1.37139
	FAT4	3.40581	5.18e-11	Fat4	4 Weeks	1.10056
	FBN1	2.79723	5.23e-09	Fbn1	12 Weeks		-21.733
	FBXW4	-2.0223	7.82e-19	Fbxw4	12 Weeks		-22.5502
	FGF18	2.36199	1.64e-07	Fgf18	12 Weeks	1.55663
	FN1	3.34963	5.56e-10	Fn1	12 Weeks	0.971491
	FNDC1	11.7942	3.74e-16	Fndc1	12 Weeks	1.88244
	FOSL1	9.11347	3.88e-11	Fosl1	12 Weeks	1.51321
	FOSL2	-3.34035	1.84e-16	Fosl2	12 Weeks		-20.8128
	FRMD6	5.7041	9.5e-19	Frmd6	4 Weeks	0.858045
	FRMD6	5.7041	9.5e-19	Frmd6	12 Weeks		-21.7343
	FSTL1	2.96493	4.53e-15	Fstl1	12 Weeks	0.755192
	FSTL1	2.96493	4.53e-15	Fstl1	4 Weeks	1.27362
	FZD10	6.69925	6.73e-30	Fzd10	12 Weeks	2.37523
	GPM6B	-4.77665	3.77e-09	Gpm6b	4 Weeks	2.18634
	GPR34	12.7816	5.85e-09	Gpr34	4 Weeks	1.64188
	GPSM1	-2.19771	1.11e-15	Gpsm1	12 Weeks		-20.2099
	HBEGF	5.39641	5.47e-11	Hbegf	12 Weeks	1.2909
	HEG1	8.27065	1.93e-17	Heg1	12 Weeks		21.6922
	HEPH	4	7.71e-13	Heph	12 Weeks	-1.48621
	HS3ST3A1	-3.32188	3.45e-10	Hs3st3a1	4 Weeks	-1.55853
	HS3ST3B1	-2.805	1.27e-09	Hs3st3b1	4 Weeks	-1.65377
	HSPB6	2.35545	1.37e-13	Hspb6	4 Weeks	-1.83519
	IBSP	11.8269	4.96e-13	Ibsp	12 Weeks	1.04802
	IBSP	11.8269	4.96e-13	Ibsp	4 Weeks	0.96281
	ID4	2.26577	7.24e-15	Id4	4 Weeks	-2.18134
	IGF1	17.4844	4.57e-11	Igf1	4 Weeks	1.89399
	IGFBP7	2.66106	6.16e-08	Igfbp7	12 Weeks	1.32566
	INHBA	15.3482	2.38e-17	Inhba	12 Weeks	0.966898
	ISLR	2.33593	5.5e-08	Islr	4 Weeks	0.805342
	ITGB1	3.68075	5.62e-10	Itgb1	12 Weeks		-20.4226
	ITGB5	3.67056	3.08e-20	Itgb5	12 Weeks	0.957511
	ITGBL1	4.48156	3.47e-07	Itgbl1	4 Weeks	1.94103
	KCNMA1	3.05675	5.04e-10	Kcnma1	12 Weeks	0.819774
	KCNT2	-2.19771	2.03e-07	Kcnt2	4 Weeks	1.12776
	KIT	-7.50577	4.09e-09	Kit	12 Weeks	-1.44445
	KLF15	-8.43273	5.9e-33	Klf15	4 Weeks	-1.54969
	LAMA4	5.96284	1.02e-13	Lama4	4 Weeks	0.74558
	LGALS1	2.29104	4.02e-08	Lgals1	4 Weeks	1.03082
	LNX1	7.04207	1.59e-11	Lnx1	12 Weeks	1.02189
	LOXL3	2.41496	8.59e-08	Loxl3	12 Weeks		-20.8897
	LRRC15	42.8137	2.37e-16	Lrrc15	12 Weeks	3.21122
	LRRC15	42.8137	2.37e-16	Lrrc15	4 Weeks	3.47781	-20.3701
	LRRC17	6.30283	2.59e-07	Lrrc17	12 Weeks	1.81384
	LRRC17	6.30283	2.59e-07	Lrrc17	4 Weeks	1.74807
	LTBP1	4	5.03e-19	Ltbp1	12 Weeks		-22.2237
	LYN	2.09072	2.83e-14	Lyn	12 Weeks	-0.594389
	LYZ	9.03798	3.84e-10	Lyz1	4 Weeks	2.34318
	MAMDC2	7.04207	1.39e-09	Mamdc2	12 Weeks	1.58668
	MAMDC2	7.04207	1.39e-09	Mamdc2	4 Weeks	1.64129
	MAP4K3	-2.22222	4.51e-13	Map4k3	12 Weeks		-20.8983
	MAP4K4	2.805	2.99e-08	Map4k4	12 Weeks	0.655401
	MATN2	2.17347	8.24e-12	Matn2	12 Weeks	1.41568
	MATN2	2.17347	8.24e-12	Matn2	4 Weeks	1.92734
	MED7	-3.40581	1.21e-13	Med7	12 Weeks		22.4758
	MMP19	13.6233	6.73e-12	Mmp19	12 Weeks	0.761502
	MMP19	13.6233	6.73e-12	Mmp19	4 Weeks	1.1057
	MMP2	6.77396	5.46e-10	Mmp2	12 Weeks	1.13989
	MMP2	6.77396	5.46e-10	Mmp2	4 Weeks	1.40767
	MT1M	-2.06194	3.96e-05	Mt2	12 Weeks	0.707502
	MTUS1	-2.02792	9.83e-08	Mtus1	4 Weeks		-23.584
	MYH9	4.02224	1.89e-21	Myh9	12 Weeks	-1.00778
	MYLK	2.96493	4.28e-08	Mylk	12 Weeks		-20.1135
	NAV1	5.75175	3.54e-15	Nav1	4 Weeks		-22.7902
	NAV2	-5.36657	5.85e-15	Nav2	4 Weeks		-20.6852
	NAV2	-5.36657	5.85e-15	Nav2	12 Weeks		-22.7011
	NBL1	13.8902	2.74e-14	Nbl1	12 Weeks	1.77664
	NDP	2.76638	4.61e-17	Ndp	4 Weeks	1.99191
	NDRG2	-2.43513	3.11e-11	Ndrg2	4 Weeks	-1.65379
	NFATC2	8.22491	4.33e-13	Nfatc2	12 Weeks		-21.5798
	NT5E	4.67187	4.95e-24	Nt5e	12 Weeks		-23.1835
	NTN1	3.4822	8.72e-14	Ntn1	12 Weeks	1.30412
	NUAK1	3.01467	5.8e-13	Nuak1	12 Weeks	1.12063
	OGN	5.10532	4.89e-21	Ogn	4 Weeks	1.27647
	OGN	5.10532	4.89e-21	Ogn	12 Weeks		-21.738
	OLFML3	7.22001	3.43e-13	Olfml3	4 Weeks	0.944438
	OMD	2.94037	1.37e-15	Omd	12 Weeks	0.994347	-21.738
	P4HA3	11.1271	1.33e-15	P4ha3	12 Weeks	1.92056
	PCOLCE	3.15142	2.43e-18	Pcolce	12 Weeks	1.31346
	PDE4DIP	-2.11404	2.48e-08	Pde4dip	4 Weeks	-1.24319
	PDK4	-14.0841	3.16e-18	Pdk4	4 Weeks	-1.69527
	PDLIM3	3.92312	2.49e-11	Pdlim3	4 Weeks	-2.31308
	PDLIM7	4.95196	1.31e-15	Pdlim7	4 Weeks	-1.64783
	PDPN	3.04829	2.48e-14	Pdpn	12 Weeks	1.62969
	PIM1	3.57019	1.71e-11	Pim1	4 Weeks	-1.63964
	PLTP	10.4686	1.51e-10	Pltp	12 Weeks	0.787128
	POSTN	130.147	4.34e-16	Postn	4 Weeks	1.96233
	PPARD	12.8171	9.56e-08	Ppard	12 Weeks		-20.7626
	PPIC	4.08971	9.16e-17	Ppic	4 Weeks	1.05262
	PPP1R14C	8.31664	1.84e-12	Ppp1r14c	4 Weeks	-2.23546
	PPP1R3C	-7.78124	1.49e-30	Ppp1r3c	12 Weeks	0.598263
	PRDM16	-2.69073	1.36e-08	Prdm16	12 Weeks		20.2837
	PRDM16	-2.69073	1.36e-08	Prdm16	4 Weeks		-22.4293
	PRKAB2	-6.39082	3.43e-21	Prkab2	4 Weeks	-1.22072
	PRRX1	2.14355	3.54e-11	Prrx1	12 Weeks	0.980555
	PRSS23	16.089	1.67e-31	Prss23	4 Weeks	1.00286
	PTGFRN	2.11991	3.85e-13	Ptgfrn	12 Weeks	1.37061
	PTGS2	3.55045	1.71e-08	Ptgs2	12 Weeks	1.82615
	PTGS2	3.55045	1.71e-08	Ptgs2	4 Weeks	1.13521
	PTN	7.38194	4.73e-14	Ptn	12 Weeks	2.04542
	PTN	7.38194	4.73e-14	Ptn	4 Weeks	2.07535
	PTPN22	-2.0392	2.23e-11	Ptpn22	4 Weeks		-21.4409
	RAB31	5.33689	3.2e-17	Rab31	12 Weeks		-22.3972
	RARRES1	5.29269	1.68e-07	Rarres1	12 Weeks	1.26337
	RGS16	3.24901	2.33e-08	Rgs16	12 Weeks	1.80121
	RGS5	5.64119	3.3e-05	Rgs5	4 Weeks	1.38297
	RRAGD	-2.89989	7.56e-11	Rragd	4 Weeks	-1.95119
	RUNX1	7.93373	2.9e-18	Runx1	12 Weeks		-22.9937
	S100A4	12.9601	7.25e-14	S100a4	12 Weeks	0.864315
	S100A4	12.9601	7.25e-14	S100a4	4 Weeks	1.32322
	SDK2	2.74347	2.92e-10	Sdk2	12 Weeks		-20.8353
	SERPINF1	17.976	2.48e-12	Serpinf1	4 Weeks	1.00182
	SERTAD4	3.00632	3.85e-08	Sertad4	12 Weeks	1.27906
	SFRP4	14.2018	1.39e-25	Sfrp4	12 Weeks	0.932845
	SGCD	2.73587	3.01e-15	Sgcd	12 Weeks	0.942641
	SLC14A1	-2.0734	1.56e-08	Slc14a1	12 Weeks	-0.665942
	SMOX	3.5801	1.22e-07	Smox	4 Weeks	-0.99761
	SOST	14.2412	2.54e-14	Sost	12 Weeks	0.795216
	SPON2	3.5603	6.79e-10	Spon2	12 Weeks	1.70502
	SPON2	3.5603	6.79e-10	Spon2	4 Weeks	2.89254
	ST3GAL6	-3.07375	9.94e-08	St3gal6	4 Weeks		-24.9554
	STBD1	-2.44189	2.1e-14	Stbd1	4 Weeks	-1.20732
	TAGLN	5.54812	1.69e-08	Tagln	4 Weeks	1.15883
	TCF4	2.16145	5.15e-10	Tcf4	12 Weeks		-20.8023
	TCF7L2	-2.35545	1.04e-12	Tcf7l2	12 Weeks		-22.6118
	TFRC	3.35893	7.61e-06	Tfrc	12 Weeks	-0.935632
	THBS3	4.9795	2.68e-25	Thbs3	12 Weeks	1.45434
	THY1	15.6925	6.21e-13	Thy1	12 Weeks	1.33674
	THY1	15.6925	6.21e-13	Thy1	4 Weeks	1.38844
	TIMP4	-2.89989	7.54e-10	Timp4	4 Weeks	-1.48176
	TM4SF1	8.81524	5.51e-20	Tm4sf1	12 Weeks	0.845571
	TM4SF1	8.81524	5.51e-20	Tm4sf1	4 Weeks	1.17508
	TMEM119	20.8215	9.28e-16	Tmem119	12 Weeks	0.784109
	TMEM119	20.8215	9.28e-16	Tmem119	4 Weeks	0.861974
	TMOD1	-2.94854	1.29e-16	Tmod1	12 Weeks		-22.5516
	TNFRSF12A	15.9115	3.45e-11	Tnfrsf12a	12 Weeks	1.23236
	TNXB	3.49187	6.9e-17	Tnxb	12 Weeks	1.19866
	TPPP3	26.797	2.88e-24	Tppp3	12 Weeks	1.63212
	TSPAN11	6.35548	6.72e-07	Tspan11	12 Weeks	1.16186
	VCAM1	4.67187	2.08e-24	Vcam1	12 Weeks	-0.701619
	VSIG4	6.46209	3.11e-08	Vsig4	12 Weeks	1.31736
	WWP2	-2.71321	4.57e-10	Wwp2	12 Weeks		-20.2986
	XPO1	-2.30378	8.38e-10	Xpo1	12 Weeks	-0.609151
	ZFYVE21	-2.56685	8.6e-14	Zfyve21	12 Weeks		-24.75
	ZMAT3	2.60991	5.92e-18	Zmat3	12 Weeks	1.18797
	ZNF395	-2.21606	3.52e-07	Zfp395	12 Weeks		-21.8314
	PMID: 20060954
	genes	fc	pvalue	fdr	gene_symbol	time	log2FC.m	mean.meth.diff
	ACTA2	9.34	5e-05	0.0003	Acta2	4 Weeks	1.21558
	ACTC1	0.26	0.03805	0.0418	Actc1	4 Weeks	-2.76809
	AFAP1	2.06	0.02425	0.0306	Afap1	12 Weeks		-21.0027
	AKR1B10	3.1	0.02525	0.0315	Akr1b8	12 Weeks	0.930925
	AKR1B10	3.1	0.02525	0.0315	Akr1b8	4 Weeks	1.53808
	ALPL	19.06	5e-05	0.0003	Alpl	12 Weeks	0.997121
	ANK3	0.22	0.0162	0.0233	Ank3	12 Weeks		-27.8091
	AOC2	0.14	5e-05	0.0003	Aoc2	4 Weeks	1.94116
	APOL3	2.47	0.02205	0.0289	Apol8	12 Weeks	-0.774495
	ATP1A3	0.08	0.0002	0.001	Atp1a3	12 Weeks	-0.610658
	AZIN2	3.48	0.027	0.0331	Azin2	12 Weeks	0.97191
	BMP6	0.4	0.0131	0.0196	Bmp6	12 Weeks	1.24469
	BUB1	0.42	0.04825	0.0487	Bub1	12 Weeks	-0.854075
	C1QTNF5	2.18	0.01125	0.0178	C1qtnf5	12 Weeks	1.54298
	C1QTNF5	2.18	0.01125	0.0178	C1qtnf5	4 Weeks		-20.3585
	CD4	0.3	0.00025	0.0011	Cd4	12 Weeks	-0.771877
	CDKN1C	4.66	0.0025	0.006	Cdkn1c	12 Weeks	0.891941
	CLEC11A	2.25	0.00375	0.0081	Clec11a	12 Weeks	0.635122
	COL14A1	3.85	0.0001	0.0006	Col14a1	12 Weeks	1.60552
	COL4A1	3.16	0.0066	0.0122	Col4a1	4 Weeks		21.1539
	COMP	0.07	5e-05	0.0003	Comp	12 Weeks	0.996374
	CRISPLD2	2.63	5e-05	0.0003	Crispld2	4 Weeks	0.935143
	CRISPLD2	2.63	5e-05	0.0003	Crispld2	12 Weeks		21.8757
	CRTAC1	0.37	0.04265	0.0456	Crtac1	12 Weeks	1.22212
	EYA2	4.33	0.0012	0.0037	Eya2	12 Weeks		-20.8159
	F3	0.38	0.0003	0.0013	F3	4 Weeks	1.23769
	FBLN7	2.21	0.00955	0.0159	Fbln7	12 Weeks	1.43252
	FNDC1	0.26	5e-05	0.0003	Fndc1	12 Weeks	1.88244
	FOXQ1	0.45	0.0035	0.0076	Foxq1	12 Weeks	1.14089
	GDF6	4.47	5e-05	0.0003	Gdf6	12 Weeks	2.03315
	GEM	3.97	0.00285	0.0065	Gem	4 Weeks	1.32542
	GPM6B	2.7	0.00195	0.0051	Gpm6b	4 Weeks	2.18634
	GPR161	2.05	0.02275	0.0295	Gpr161	12 Weeks		-21.2439
	HMCN1	4.88	0.0057	0.011	Hmcn1	12 Weeks	1.31059
	HMCN1	4.88	0.0057	0.011	Hmcn1	4 Weeks	1.83994
	IGFBP7	3.16	0.00025	0.0011	Igfbp7	12 Weeks	1.32566
	ITGA4	3.96	0.0101	0.0165	Itga4	12 Weeks	-0.726322
	KCNC4	0.41	0.0285	0.0343	Kcnc4	4 Weeks	-2.10224
	LAMB1	3.1	0.02475	0.031	Lamb1	4 Weeks	0.891228
	LAMB1	3.1	0.02475	0.031	Lamb1	12 Weeks		-20.9756
	LDLRAD4	0.35	0.02855	0.0343	Ldlrad4	12 Weeks		-20.7055
	LMOD1	14.65	5e-05	0.0003	Lmod1	12 Weeks		-20.4765
	LOXL3	0.43	0.044	0.0463	Loxl3	12 Weeks		-20.8897
	LRIG3	3.96	0.0254	0.0316	Lrig3	12 Weeks	0.840439
	LRRC15	2.53	0.00175	0.0047	Lrrc15	12 Weeks	3.21122
	LRRC15	2.53	0.00175	0.0047	Lrrc15	4 Weeks	3.47781	-20.3701
	LUM	0.48	0.0362	0.0404	Lum	12 Weeks	1.66881
	LUM	0.48	0.0362	0.0404	Lum	4 Weeks	2.26578
	MECOM	0.22	0.01725	0.0242	Mecom	4 Weeks	1.34268
	MEDAG	2.15	0.024	0.0304	Medag	12 Weeks		-23.5581
	MFAP2	2.36	0.03545	0.0402	Mfap2	4 Weeks	1.45799
	MYPN	0.3	0.00055	0.002	Mypn	4 Weeks	-2.63225
	NFATC2	0.28	0.00055	0.002	Nfatc2	12 Weeks		-21.5798
	NOTCH1	2.26	0.0017	0.0046	Notch1	12 Weeks	-1.00004
	NPR3	2.6	0.00035	0.0015	Npr3	12 Weeks	1.08253
	NREP	0.41	0.00485	0.0098	Nrep	12 Weeks	1.09619
	PDPN	0.3	5e-05	0.0003	Pdpn	12 Weeks	1.62969
	PITPNM3	0.5	0.01025	0.0166	Pitpnm3	4 Weeks	-1.17171
	PKP1	0.36	0.00235	0.0057	Pkp1	12 Weeks	2.42927
	POSTN	4.51	0.00045	0.0018	Postn	4 Weeks	1.96233
	PPM1L	4.59	0.0002	0.001	Ppm1l	12 Weeks		-22.0856
	PTGFRN	0.45	0.01905	0.0257	Ptgfrn	12 Weeks	1.37061
	PTGS2	0.36	0.00105	0.0034	Ptgs2	12 Weeks	1.82615
	PTGS2	0.36	0.00105	0.0034	Ptgs2	4 Weeks	1.13521
	RGS16	0.31	0.0002	0.001	Rgs16	12 Weeks	1.80121
	RGS5	14.5	5e-05	0.0003	Rgs5	4 Weeks	1.38297
	SCUBE1	0.33	0.04225	0.0454	Scube1	12 Weeks	0.84743
	SDC2	2.37	0.0082	0.014	Sdc2	12 Weeks	1.06506
	SDC2	2.37	0.0082	0.014	Sdc2	4 Weeks	1.15868
	SDK2	0.13	5e-05	0.0003	Sdk2	12 Weeks		-20.8353
	SEMA3A	0.31	0.0066	0.0122	Sema3a	4 Weeks	1.49656
	SERPINA3	0.11	0.0011	0.0035	Serpina3n	12 Weeks	1.08912
	SERPINA3	0.1	5e-05	0.0003	Serpina3n	12 Weeks	1.08912
	SGCA	0.46	0.01885	0.0256	Sgca	4 Weeks	-1.75615
	SHANK2	0.06	5e-05	0.0003	Shank2	4 Weeks	-1.66101
	SMAD3	2.46	0.036	0.0404	Smad3	12 Weeks		-22.7688
	SYBU	0.39	0.0208	0.0277	Sybu	12 Weeks	0.730953
	SYNPO2	3.35	0.0064	0.0121	Synpo2	4 Weeks	-1.7681
	TAGLN	6.61	0.0002	0.001	Tagln	4 Weeks	1.15883
	THEMIS2	3.08	0.01755	0.0245	Themis2	12 Weeks	-0.655531
	TIMP4	0.42	0.01785	0.0247	Timp4	4 Weeks	-1.48176
	TMEM119	2.23	0.0053	0.0105	Tmem119	12 Weeks	0.784109
	TMEM119	2.23	0.0053	0.0105	Tmem119	4 Weeks	0.861974
	TNFRSF12A	0.46	0.00305	0.0069	Tnfrsf12a	12 Weeks	1.23236
	TNFRSF1B	0.23	0.0037	0.008	Tnfrsf1b	12 Weeks	-0.606787
	TPPP3	2.34	0.0449	0.0468	Tppp3	12 Weeks	1.63212
	WWP2	0.49	0.0275	0.0335	Wwp2	12 Weeks		-20.2986

## Sheet: eroded-vs-non_eroded
	PMID: 26713865
	gene	mean.beta.bone	mean.beta.cartilage	gene_symbol	time	log2FC.m	mean.meth.diff
	AATK	-0.166344		Aatk	4 Weeks	-1.02116
	ABRA	-0.166395		Abra	4 Weeks	-2.85607
	ACOXL	-0.158641		Acoxl	12 Weeks		-24.1054
	ACSBG1	-0.193826		Acsbg1	12 Weeks	2.22895
	ADAM8	0.194956		Adam8	12 Weeks	-0.633984
	ADAMTS12	-0.150121		Adamts12	4 Weeks	1.56919
	ADAMTS2	-0.178671		Adamts2	12 Weeks		-21.2443
	ADAMTSL4	-0.196066		Adamtsl4	12 Weeks	0.947053
	ADCY5	-0.165856		Adcy5	12 Weeks		-28.0176
	ADPRHL1	-0.163132		Adprhl1	4 Weeks	-4.03832
	ADSSL1	-0.164961		Adssl1	4 Weeks	-1.67083
	AFAP1	-0.153653		Afap1	12 Weeks		-21.0027
	AFF3	-0.159948		Aff3	12 Weeks		-28.2495
	AFF3	0.168496		Aff3	12 Weeks		-28.2495
	AGAP1	-0.195341		Agap1	4 Weeks		-21.5223
	AGAP1	-0.195341		Agap1	12 Weeks		-23.9556
	AGAP1	0.15857		Agap1	4 Weeks		-21.5223
	AGAP1	0.15857		Agap1	12 Weeks		-23.9556
	AHNAK	-0.217098		Ahnak	12 Weeks	0.709243
	AIG1	-0.155601		Aig1	12 Weeks	0.738342
	AKNAD1	-0.217982		Aknad1	12 Weeks		-20.0268
	ALDOA	-0.16617		Aldoa	4 Weeks	-1.18734
	ALOX5AP	-0.1719		Alox5ap	12 Weeks		-24.9107
	ALPK3	-0.178366		Alpk3	4 Weeks	-3.28791
	ANK3	-0.193944		Ank3	12 Weeks		-27.8091
	ANKH	-0.181478		Ank	12 Weeks	0.97262
	ANTXR1	0.177206		Antxr1	12 Weeks	1.39781	-23.1628
	ANTXR1	0.177206		Antxr1	4 Weeks	1.80923
	ANXA11	-0.17372		Anxa11	12 Weeks		-30.3859
	ANXA2	-0.218594		Anxa2	12 Weeks		-20.5575
	APBB2	-0.18477		Apbb2	12 Weeks		-20.0408
	APBB2	0.19655		Apbb2	12 Weeks		-20.0408
	ARHGAP25	0.168991		Arhgap25	12 Weeks	-0.63803
	ARHGEF10L	-0.19701		Arhgef10l	12 Weeks		-20.3033
	ARHGEF12	-0.15428		Arhgef12	12 Weeks		-25.8539
	ARMC2	-0.177527		Armc2	12 Weeks		-20.3727
	ASAP2	-0.171746		Asap2	12 Weeks		-20.049
	ASB1	-0.191352		Asb1	12 Weeks	-0.88663
	ASB2	-0.172488		Asb2	4 Weeks	-2.71781
	ASPH	-0.198507		Asph	4 Weeks	-1.55831
	ASPSCR1	-0.170451		Aspscr1	12 Weeks		-20.9247
	ASPSCR1	0.207343		Aspscr1	12 Weeks		-20.9247
	ATP10D	-0.160807		Atp10d	12 Weeks		-21.8072
	ATP11B	0.150203		Atp11b	12 Weeks	-0.992186
	ATP2A3	-0.188302		Atp2a3	12 Weeks	-0.919458
	ATP2B2	-0.17765		Atp2b2	12 Weeks		-20.0456
	ATP8A1	0.154163		Atp8a1	12 Weeks	-0.748918	-20.1415
	ATXN1	-0.160691		Atxn1	4 Weeks		-22.0058
	ATXN7L1	0.162232		Atxn7l1	12 Weeks		-21.5592
	BAIAP2	-0.156246		Baiap2	12 Weeks	0.901368
	BARX1	0.175433		Barx1	12 Weeks	1.26199
	BBS9	-0.161522		Bbs9	12 Weeks		-20.8778
	BDKRB1	-0.173114		Bdkrb1	12 Weeks	2.01808
	BDKRB1	-0.173114		Bdkrb1	4 Weeks	1.69617
	BHLHE40	-0.185105		Bhlhe40	12 Weeks	0.698624
	BICC1	-0.158249		Bicc1	4 Weeks	0.667099
	BICC1	-0.158249		Bicc1	12 Weeks		-24.234
	BMP6	-0.154434		Bmp6	12 Weeks	1.24469
	C10orf105	0.174119		Gm17455	12 Weeks	1.31179
	C1QTNF1	-0.159004		C1qtnf1	12 Weeks	0.903087	-20.1187
	C1QTNF5	-0.183		C1qtnf5	12 Weeks	1.54298
	C1QTNF5	-0.183		C1qtnf5	4 Weeks		-20.3585
	C1QTNF6	-0.175734		C1qtnf6	4 Weeks	1.00998
	C1QTNF7	-0.180169		C1qtnf7	12 Weeks	1.25321	-22.3102
	C1S	-0.172164		C1s1	12 Weeks	0.965318
	C1S	-0.172164		C1s1	4 Weeks	1.40274
	C4orf45	-0.218216		Gm17359	12 Weeks		-21.5806
	C7orf50	-0.167291		3110082I17Rik	12 Weeks		-22.1678
	C7orf50	0.176019		3110082I17Rik	12 Weeks		-22.1678
	CABLES1	0.163548		Cables1	12 Weeks	0.872884
	CAMK1D	-0.180142		Camk1d	4 Weeks		-22.6487
	CAMK2A	-0.181153		Camk2a	4 Weeks	-2.02229
	CAMTA1	-0.158942		Camta1	12 Weeks		-22.0293
	CAMTA1	0.160594		Camta1	12 Weeks		-22.0293
	CAPN2	-0.226443		Capn2	12 Weeks		-21.3849
	CAPZB	-0.193353		Capzb	12 Weeks		-23.1107
	CAPZB	0.187737		Capzb	12 Weeks		-23.1107
	CCDC68	-0.156956		Ccdc68	4 Weeks	1.36381
	CCDC80	-0.172394		Ccdc80	12 Weeks	0.750565
	CCDC80	-0.172394		Ccdc80	4 Weeks		-20.0373
	CD59	-0.242318		Cd59b	12 Weeks		-22.2196
	CD9	-0.188236		Cd9	4 Weeks		-22.1478
	CD9	-0.188236		Cd9	12 Weeks		-23.7382
	CDH13	-0.159509		Cdh13	12 Weeks	1.29714
	CFDP1	-0.169911		Cfdp1	12 Weeks		-20.2498
	CHST2	0.184227		Chst2	12 Weeks	0.986302
	CIT	-0.17923		Cit	12 Weeks	-0.954632	-20.846
	CLIP4	-0.167959		Clip4	12 Weeks	1.39889
	CLSTN1	-0.16354		Clstn1	12 Weeks	0.837969
	CMIP	-0.174068		Cmip	12 Weeks		-25.8754
	CMIP	0.152923		Cmip	12 Weeks		-25.8754
	CMYA5	-0.17755		Cmya5	4 Weeks	-1.90301
	CNR2	0.180391		Cnr2	12 Weeks	-0.806118
	COL12A1	-0.177513		Col12a1	4 Weeks	1.16953
	COL12A1	0.174087		Col12a1	4 Weeks	1.16953
	COL14A1	-0.155243		Col14a1	12 Weeks	1.60552
	COL25A1	0.170895		Col25a1	12 Weeks		-20.136
	COL5A1	-0.170777		Col5a1	12 Weeks	0.981197	-23.6758
	COL5A1	-0.170777		Col5a1	4 Weeks	0.921044
	COL5A1	0.173878		Col5a1	12 Weeks	0.981197	-23.6758
	COL5A1	0.173878		Col5a1	4 Weeks	0.921044
	CORO1A	0.152605		Coro1a	12 Weeks		20.3719
	CORO6	0.152312		Coro6	4 Weeks	-3.04578
	COX7A1	-0.188847		Cox7a1	4 Weeks	-2.13526
	CRISPLD2	-0.160892		Crispld2	4 Weeks	0.935143
	CRISPLD2	-0.160892		Crispld2	12 Weeks		21.8757
	CRISPLD2	0.157974		Crispld2	4 Weeks	0.935143
	CRISPLD2	0.157974		Crispld2	12 Weeks		21.8757
	CRTAC1	-0.179431		Crtac1	12 Weeks	1.22212
	CRYAB	-0.175079		Cryab	12 Weeks	1.0297
	CSGALNACT1	-0.151144		Csgalnact1	12 Weeks		-23.0545
	CSGALNACT1	0.167062		Csgalnact1	12 Weeks		-23.0545
	CTDSP2	-0.197907		Ctdsp2	12 Weeks	0.391063
	CUX1	-0.215986		Cux1	12 Weeks		-20.7033
	CYFIP2	-0.181286		Cyfip2	12 Weeks	-1.05698	22.4758
	DAAM1	-0.170597		Daam1	12 Weeks		-21.0456
	DAAM2	-0.1655		Daam2	12 Weeks		-26.2689
	DACT2	0.215775		Dact2	4 Weeks	1.72556
	DDR2	-0.169381		Ddr2	4 Weeks	0.900076
	DEPDC5	-0.171139		Depdc5	12 Weeks	-0.924501
	DIXDC1	-0.184113		Dixdc1	12 Weeks	0.711315
	DNAJB6	-0.154976		Dnajb6	12 Weeks		-20.2869
	DNAJC15	-0.175164		Dnajc15	12 Weeks		23.4872
	DNM1	-0.156416		Dnm1	12 Weeks	1.06335
	DOCK10	-0.18164		Dock10	12 Weeks	-0.928389
	DOCK2	-0.189183		Dock2	12 Weeks	-1.13501
	DOK2	0.174619		Dok2	12 Weeks		22.0836
	DPT	-0.17326		Dpt	12 Weeks	3.2781
	DPT	-0.17326		Dpt	4 Weeks	1.9848
	DPYSL2	-0.231792		Dpysl2	12 Weeks	0.875654	-22.7889
	DPYSL3	-0.175537		Dpysl3	12 Weeks	0.724846
	DST	-0.160469		Dst	12 Weeks		-22.8297
	DUOX1	-0.192723		Duox1	12 Weeks	1.81864
	DUSP14	-0.21978		Dusp14	12 Weeks	0.808168
	DUSP8	0.168458		Dusp8	4 Weeks	-1.40917
	ECM1	-0.165983		Ecm1	12 Weeks	1.34541
	EGF	-0.150758		Egf	4 Weeks	-1.34917
	EMILIN3	0.16243		Emilin3	12 Weeks	1.36015
	EML1	0.198991		Eml1	12 Weeks		-21.7833
	EMP1	-0.203314		Emp1	12 Weeks		-25.316
	EMP2	-0.201434		Emp2	12 Weeks		-23.1676
	ENPEP	-0.15301		Enpep	4 Weeks	1.27645
	EPHA4	0.163515		Epha4	4 Weeks	1.05046
	EPHB3	0.177659		Ephb3	12 Weeks	1.39227
	ERC2	-0.174192		Erc2	4 Weeks		-21.1339
	ERGIC1	-0.2437		Ergic1	12 Weeks		-20.7953
	EXTL1	-0.154218		Extl1	12 Weeks	0.603833
	FAM114A1	-0.184358		Fam114a1	12 Weeks		-23.3654
	FAM180A	-0.172292		Fam180a	12 Weeks	2.36726
	FAM180A	-0.172292		Fam180a	4 Weeks	3.29006
	FAP	-0.173619		Fap	4 Weeks	1.37139
	FBN1	-0.182486		Fbn1	12 Weeks		-21.733
	FBXO40	-0.157863		Fbxo40	4 Weeks	-2.77124
	FEZ1	-0.228161		Fez1	12 Weeks	1.02532
	FGFR2	0.152026		Fgfr2	12 Weeks		-27.3283
	FHDC1	-0.174911		Fhdc1	12 Weeks	-0.682027
	FIG4	-0.207873		Fig4	12 Weeks		-20.1365
	FN1	-0.181402		Fn1	12 Weeks	0.971491
	FNBP1	0.175548		Fnbp1	12 Weeks	-0.621983
	FNDC3B	-0.194749		Fndc3b	12 Weeks		-34.9184
	FOSL1	0.166973		Fosl1	12 Weeks	1.51321
	FOSL2	-0.151786		Fosl2	12 Weeks		-20.8128
	FOXP1	-0.227214		Foxp1	12 Weeks		-20.7263
	FRK	-0.172704		Frk	4 Weeks	0.997133
	FRMD4A	0.162907		Frmd4a	12 Weeks	-0.913825	22.3287
	FZD9	-0.186675		Fzd9	12 Weeks	1.16863
	GADL1	-0.159163		Gadl1	4 Weeks	-4.4659
	GAMT	0.165453		Gamt	4 Weeks		-22.0426
	GAMT	0.165453		Gamt	12 Weeks		23.1585
	GAMT	0.165453		Gamt	12 Weeks		-23.3603
	GCNT2	-0.187556		Gcnt2	12 Weeks		20.3902
	GDF5	-0.179556		Gdf5	12 Weeks	1.12178
	GEM	-0.151135		Gem	4 Weeks	1.32542
	GNG7	-0.167521		Gng7	12 Weeks	0.72726
	GPR37L1	-0.183038		Gpr37l1	12 Weeks	1.37174
	GPSM1	-0.172735		Gpsm1	12 Weeks		-20.2099
	GZMA	0.15843		Gzma	12 Weeks	-0.997595
	HAS1	-0.16447		Has1	12 Weeks	1.83027
	HDAC5	-0.231645		Hdac5	12 Weeks		-21.5102
	HDAC9	-0.238208		Hdac9	12 Weeks		-21.1613
	HDC	-0.150038		Hdc	12 Weeks	-0.627921
	HEG1	-0.189323		Heg1	12 Weeks		21.6922
	HEPH	-0.156495		Heph	12 Weeks	-1.48621
	HHIPL1	0.175735		Hhipl1	4 Weeks	-1.63772
	HIVEP2	-0.187013		Hivep2	4 Weeks	0.858954
	HIVEP3	-0.192302		Hivep3	12 Weeks		-22.4444
	HK2	0.155092		Hk2	4 Weeks	-1.10765
	HMCN1	-0.208283		Hmcn1	12 Weeks	1.31059
	HMCN1	-0.208283		Hmcn1	4 Weeks	1.83994
	HS3ST3A1	0.157967		Hs3st3a1	4 Weeks	-1.55853
	HSPB3	-0.167776		Hspb3	4 Weeks	-2.52259
	HSPB7	-0.159096		Hspb7	4 Weeks	-1.92066
	IFT140	-0.176056		Ift140	12 Weeks	-0.550471
	IGFBP6	-0.167345		Igfbp6	12 Weeks	1.48583
	IGFBP7	-0.166855		Igfbp7	12 Weeks	1.32566
	ILDR2	0.171128		Ildr2	12 Weeks	1.09002
	INHBA	-0.16836		Inhba	12 Weeks	0.966898
	INHBA	0.166286		Inhba	12 Weeks	0.966898
	INPP5D	0.155935		Inpp5d	12 Weeks	-1.1367
	IQGAP2	-0.157102		Iqgap2	12 Weeks	-0.730873
	IRX3	0.172117		Irx3	12 Weeks	1.03819
	IRX5	0.165759		Irx5	12 Weeks	0.83777
	ISLR	-0.167868		Islr	4 Weeks	0.805342
	ITCH	-0.159839		Itch	12 Weeks	-0.769217
	ITGA4	0.213236		Itga4	12 Weeks	-0.726322
	ITGAL	-0.164884		Itgal	12 Weeks	-1.0861
	ITGAM	-0.156405		Itgam	12 Weeks	-1.05322
	ITGAM	0.150314		Itgam	12 Weeks	-1.05322
	ITGB2	-0.154465		Itgb2	12 Weeks		29.7263
	ITGB2	0.155606		Itgb2	12 Weeks		29.7263
	ITGB3	-0.158306		Itgb3	4 Weeks	-0.709839	-24.4754
	ITGB5	-0.175487		Itgb5	12 Weeks	0.957511
	ITGBL1	-0.188301		Itgbl1	4 Weeks	1.94103
	JAKMIP1	-0.175417		Jakmip1	12 Weeks	-0.882623
	KANK2	-0.230237		Kank2	12 Weeks		-21.1299
	KCNE4	-0.154533		Kcne4	12 Weeks	0.828781
	KCNJ12	0.156789		Kcnj12	4 Weeks	-2.5683
	KCNJ15	-0.161951		Kcnj15	12 Weeks	1.24794
	KCNJ15	-0.161951		Kcnj15	4 Weeks	2.03629
	KCNMA1	-0.183347		Kcnma1	12 Weeks	0.819774
	KIF13A	-0.281154		Kif13a	12 Weeks		-20.3454
	KIRREL3	-0.170487		Kirrel3	12 Weeks		-21.6289
	KIRREL3	0.16651		Kirrel3	12 Weeks		-21.6289
	KLHL31	-0.158661		Klhl31	4 Weeks	-2.65108
	LAMA4	-0.173356		Lama4	4 Weeks	0.74558
	LAMB1	-0.153601		Lamb1	4 Weeks	0.891228
	LAMB1	-0.153601		Lamb1	12 Weeks		-20.9756
	LAMC2	-0.205042		Lamc2	12 Weeks		-21.7079
	LBP	-0.18281		Lbp	12 Weeks	0.673482
	LDB3	-0.152582		Ldb3	4 Weeks	-2.70568
	LGALS1	-0.188549		Lgals1	4 Weeks	1.03082
	LIMS2	-0.177485		Lims2	12 Weeks		-21.2236
	LNX1	-0.179214		Lnx1	12 Weeks	1.02189
	LNX1	0.164387		Lnx1	12 Weeks	1.02189
	LOXL2	-0.1531		Loxl2	12 Weeks	1.57502
	LRP5	0.174369		Lrp5	12 Weeks		-23.7684
	LRRC2	-0.245629		Lrrc2	4 Weeks	-2.63626
	LRRN4CL	-0.164134		Lrrn4cl	12 Weeks	1.47627
	LTBP1	-0.189996		Ltbp1	12 Weeks		-22.2237
	LTBP4	-0.187241		Ltbp4	12 Weeks	1.03
	LYSMD2	-0.160306		Lysmd2	12 Weeks	1.06671
	LYVE1	-0.177174		Lyve1	12 Weeks	1.89664
	MAMDC2	-0.156668		Mamdc2	12 Weeks	1.58668
	MAMDC2	-0.156668		Mamdc2	4 Weeks	1.64129
	MANBAL	-0.175503		Manbal	12 Weeks		-20.5221
	MAP4K4	-0.182675		Map4k4	12 Weeks	0.655401
	MATN2	-0.15536		Matn2	12 Weeks	1.41568
	MATN2	-0.15536		Matn2	4 Weeks	1.92734
	MATN4	-0.166703		Matn4	12 Weeks	1.88798
	MBP	-0.198831		Mbp	4 Weeks	-1.25316
	MCC	-0.177289		Mcc	12 Weeks		-25.1839
	MCPH1	-0.179464		Mcph1	12 Weeks	-0.5423
	MCTP2	0.161337		Mctp2	12 Weeks	-1.18928
	MECOM	0.153605		Mecom	4 Weeks	1.34268
	MED12L	-0.168592		Med12l	4 Weeks	1.07696
	MEFV	-0.191537		Mefv	12 Weeks	-0.82478
	MEGF11	-0.168729		Megf11	12 Weeks		-20.032
	MEGF6	-0.184185		Megf6	12 Weeks	1.77916
	MEGF6	-0.184185		Megf6	4 Weeks	2.19321
	MEOX2	0.17747		Meox2	12 Weeks	1.17508
	METTL11B	-0.197119		Mettl11b	4 Weeks	-2.80099
	METTL7A	-0.15705		Mettl7a2	12 Weeks		-23.1295
	MMP3	-0.160072		Mmp3	12 Weeks	2.12594
	MMP3	-0.160072		Mmp3	4 Weeks	3.68217
	MMRN1	0.158174		Mmrn1	12 Weeks	-1.15982
	MSI2	-0.188523		Msi2	12 Weeks	0.944261	-20.5948
	MSI2	0.161506		Msi2	12 Weeks	0.944261	-20.5948
	MTMR7	-0.150512		Mtmr7	12 Weeks	0.805717
	MTMR7	0.173757		Mtmr7	12 Weeks	0.805717
	MTUS1	-0.173842		Mtus1	4 Weeks		-23.584
	MTX1	-0.187043		Mtx1	12 Weeks		-22.3968
	MYH9	-0.173841		Myh9	12 Weeks	-1.00778
	MYLK	-0.158536		Mylk	12 Weeks		-20.1135
	MYLK4	-0.16582		Mylk4	4 Weeks	-2.04628
	MYO1D	0.153977		Myo1d	12 Weeks		-22.0829
	MYOM1	-0.159302		Myom1	4 Weeks	-1.85361
	MYOM2	-0.170609		Myom2	4 Weeks	-3.44013
	MYOM3	-0.205865		Myom3	4 Weeks	-1.93613
	NAV1	-0.224109		Nav1	4 Weeks		-22.7902
	NAV1	0.176127		Nav1	4 Weeks		-22.7902
	NAV2	-0.185948		Nav2	4 Weeks		-20.6852
	NAV2	-0.185948		Nav2	12 Weeks		-22.7011
	NCALD	-0.153539		Ncald	4 Weeks	1.27093
	NCKAP1L	0.185126		Nckap1l	12 Weeks	-0.919419
	NCOR2	-0.176482		Ncor2	12 Weeks		-21.5059
	NCOR2	0.173388		Ncor2	12 Weeks		-21.5059
	NEDD4	-0.162392		Nedd4	12 Weeks		-31.5112
	NFATC1	-0.199597		Nfatc1	12 Weeks		-22.1388
	NFATC1	0.197485		Nfatc1	12 Weeks		-22.1388
	NFATC2	0.165056		Nfatc2	12 Weeks		-21.5798
	NFIA	-0.176964		Nfia	12 Weeks		-22.4326
	NFIX	0.206446		Nfix	12 Weeks	0.966111	-20.4179
	NGEF	0.156714		Ngef	12 Weeks		-21.6543
	NLRP12	0.157583		Nlrp12	12 Weeks	-1.03221
	NNMT	-0.186607		Nnmt	12 Weeks	0.872043
	NNMT	-0.186607		Nnmt	4 Weeks	1.18557
	NPR3	-0.206927		Npr3	12 Weeks	1.08253
	NT5E	-0.203752		Nt5e	12 Weeks		-23.1835
	NTN1	-0.170541		Ntn1	12 Weeks	1.30412
	NTN1	0.159899		Ntn1	12 Weeks	1.30412
	NUP210	-0.227429		Nup210	12 Weeks	-1.38844
	OBSCN	-0.162974		Obscn	4 Weeks	-2.76699
	OLFML3	-0.173367		Olfml3	4 Weeks	0.944438
	OSMR	-0.175442		Osmr	4 Weeks	0.867242
	OSR2	0.158494		Osr2	12 Weeks	1.17379
	OTX1	0.159079		Otx1	12 Weeks		20.4355
	PARP1	0.162966		Parp1	12 Weeks	-0.550372
	PCOLCE	-0.197009		Pcolce	12 Weeks	1.31346
	PDE4D	-0.17488		Pde4d	4 Weeks		-26.5995
	PDE4DIP	-0.170044		Pde4dip	4 Weeks	-1.24319
	PDLIM4	-0.172879		Pdlim4	12 Weeks	1.21541
	PDLIM5	-0.153032		Pdlim5	4 Weeks	-1.29675
	PHACTR1	-0.178254		Phactr1	12 Weeks		-20.05
	PHACTR1	0.173838		Phactr1	12 Weeks		-20.05
	PHF12	-0.190357		Phf12	12 Weeks		-22.3393
	PHKG1	-0.170445		Phkg1	4 Weeks	-1.61364
	PHLDB3	-0.169218		Phldb3	12 Weeks		-21.4322
	PIK3CD	0.164051		Pik3cd	12 Weeks	-0.96666
	PIK3CG	0.160394		Pik3cg	12 Weeks	-1.21613
	PKP4	-0.158451		Pkp4	4 Weeks	0.726066
	PLA1A	-0.156399		Pla1a	12 Weeks	2.04904
	PLA2G2E	-0.150494		Pla2g2e	12 Weeks	2.57181
	PLA2G3	-0.183332		Pla2g3	4 Weeks	-2.63802
	PLA2G5	-0.185373		Pla2g5	4 Weeks	0.817016
	PLCD4	-0.205884		Plcd4	4 Weeks	-2.22714
	PLEKHA2	-0.185937		Plekha2	12 Weeks	-0.602263
	PLEKHA2	0.158977		Plekha2	12 Weeks	-0.602263
	PLEKHF1	-0.153761		Plekhf1	12 Weeks	0.672617
	PLEKHF1	0.150896		Plekhf1	12 Weeks	0.672617
	PLEKHH3	-0.179397		Plekhh3	12 Weeks	0.953365
	PLEKHH3	0.177249		Plekhh3	12 Weeks	0.953365
	PLEKHM3	-0.170527		Plekhm3	12 Weeks		-20.132
	PMEPA1	-0.163237		Pmepa1	12 Weeks		-20.8514
	POPDC2	-0.172793		Popdc2	4 Weeks	-1.39078
	PPARD	-0.189429		Ppard	12 Weeks		-20.7626
	PPP1R16B	0.167691		Ppp1r16b	12 Weeks	-1.02449
	PPP1R3C	-0.165236		Ppp1r3c	12 Weeks	0.598263
	PRDM16	-0.183072		Prdm16	12 Weeks		20.2837
	PRDM16	-0.183072		Prdm16	4 Weeks		-22.4293
	PRDM16	0.182916		Prdm16	12 Weeks		20.2837
	PRDM16	0.182916		Prdm16	4 Weeks		-22.4293
	PRKCE	-0.187038		Prkce	12 Weeks		-23.1578
	PRRX1	0.152621		Prrx1	12 Weeks	0.980555
	PSD4	-0.158898		Psd4	12 Weeks	-1.043	20.6859
	PTPN14	-0.189303		Ptpn14	12 Weeks	0.699706	-21.7561
	PTPN22	0.167823		Ptpn22	4 Weeks		-21.4409
	PXN	-0.16952		Pxn	12 Weeks		23.8967
	RAB8B	-0.176273		Rab8b	12 Weeks	-0.947377
	RAPGEF4	-0.184123		Rapgef4	4 Weeks	0.824477
	RAPGEF4	-0.184123		Rapgef4	12 Weeks		-25.1535
	RARG	-0.166811		Rarg	12 Weeks		-21.0318
	RARRES1	-0.160091		Rarres1	12 Weeks	1.26337
	RASA3	-0.165779		Rasa3	12 Weeks		-20.1515
	RASA3	0.165765		Rasa3	12 Weeks		-20.1515
	RASSF2	0.156224		Rassf2	12 Weeks	-0.9301
	RBM19	-0.179102		Rbm19	4 Weeks	-1.04619
	RBM20	-0.17198		Rbm20	4 Weeks	-1.48756
	RBMS3	-0.154181		Rbms3	12 Weeks		-22.0958
	RERE	-0.162961		Rere	12 Weeks	0.463281
	RERE	0.158827		Rere	12 Weeks	0.463281
	RFFL	0.17168		Rffl	12 Weeks	-0.649955
	RGS16	-0.173078		Rgs16	12 Weeks	1.80121
	RGS3	-0.180082		Rgs3	12 Weeks		-22.2623
	RIN3	0.166613		Rin3	12 Weeks	-0.589639
	RORA	-0.188004		Rora	12 Weeks		-29.6876
	RPS6KA2	-0.160043		Rps6ka2	4 Weeks	-1.15779
	RPS6KA2	0.170141		Rps6ka2	4 Weeks	-1.15779
	RTEL1	-0.262981		Rtel1	12 Weeks	-0.947072
	RUNX1	-0.175094		Runx1	12 Weeks		-22.9937
	S100A10	-0.185716		S100a10	4 Weeks	1.17701
	S1PR4	0.163143		S1pr4	12 Weeks		28.0884
	SASH1	-0.152362		Sash1	12 Weeks	1.08949	-24.3246
	SBNO2	-0.182561		Sbno2	4 Weeks		-22.0426
	SBNO2	-0.182561		Sbno2	12 Weeks		23.1585
	SBNO2	-0.182561		Sbno2	12 Weeks		-23.3603
	SCARB1	-0.156276		Scarb1	12 Weeks		-21.2986
	SCARB1	-0.156276		Scarb1	4 Weeks		-22.6219
	SCARF2	0.161178		Scarf2	12 Weeks	1.2241
	SCN4A	-0.15616		Scn4a	4 Weeks	-2.29003
	SDK1	-0.153652		Sdk1	4 Weeks		-23.009
	SELL	0.153739		Sell	12 Weeks	-0.622926
	SEMA3B	0.181941		Sema3b	12 Weeks		-20.1426
	SERPING1	-0.165642		Serping1	12 Weeks	0.873347
	SFRP2	0.185096		Sfrp2	4 Weeks	2.00034
	SGCD	-0.1695		Sgcd	12 Weeks	0.942641
	SGCG	-0.164713		Sgcg	4 Weeks	-1.58777
	SH3BGR	-0.164202		Sh3bgr	4 Weeks	-2.44776
	SH3PXD2A	-0.165113		Sh3pxd2a	12 Weeks		-24.8208
	SHANK2	-0.167795		Shank2	4 Weeks	-1.66101
	SHANK2	0.151921		Shank2	4 Weeks	-1.66101
	SHOX2	0.190638		Shox2	12 Weeks	0.851844
	SIK3	-0.180504		Sik3	12 Weeks		-28.6173
	SIM2	0.17518		Sim2	12 Weeks	1.10204
	SIPA1L3	-0.170681		Sipa1l3	12 Weeks		-22.1773
	SKAP1	-0.188641		Skap1	12 Weeks		-20.4314
	SKI	-0.183474		Ski	12 Weeks	0.899828	-21.0193
	SLA	-0.206013		Sla	12 Weeks	-0.673007
	SLA	0.185378		Sla	12 Weeks	-0.673007
	SLC12A7	0.166442		Slc12a7	12 Weeks	-0.873995
	SLC14A1	-0.172456		Slc14a1	12 Weeks	-0.665942
	SLC2A5	0.208613		Slc2a5	4 Weeks	-1.35508
	SLC2A5	0.208613		Slc2a5	12 Weeks		-27.3267
	SLC35E4	-0.195249		Slc35e4	12 Weeks	0.729847	-27.7143
	SLC39A11	-0.181716		Slc39a11	12 Weeks		-20.6364
	SLC6A1	0.164506		Slc6a1	4 Weeks	-1.48258
	SLITRK6	-0.176391		Slitrk6	4 Weeks	1.93413
	SMOX	-0.190396		Smox	4 Weeks	-0.99761
	SOX5	-0.160456		Sox5	12 Weeks		-24.2599
	SPARCL1	-0.166665		Sparcl1	12 Weeks	1.02502
	SPEN	-0.210611		Spen	12 Weeks		-23.4119
	SRGAP1	-0.21889		Srgap1	12 Weeks		-20.7523
	STEAP3	-0.188463		Steap3	12 Weeks		-23.9539
	STK10	0.227205		Stk10	12 Weeks	-1.11021
	STK40	-0.155587		Stk40	4 Weeks	-0.98829
	STX8	-0.164392		Stx8	4 Weeks		-21.5434
	SYK	0.19005		Syk	12 Weeks	-0.961529
	SYNPO2	-0.170463		Synpo2	4 Weeks	-1.7681
	TAGLN	-0.167815		Tagln	4 Weeks	1.15883
	TANC1	-0.190697		Tanc1	12 Weeks		-23.8109
	TBC1D1	-0.172204		Tbc1d1	12 Weeks		-22.828
	TCF7L2	-0.165946		Tcf7l2	12 Weeks		-22.6118
	TGFB2	-0.178236		Tgfb2	12 Weeks	0.618096
	THBS3	-0.185699		Thbs3	12 Weeks	1.45434
	TIMP2	-0.285541		Timp2	12 Weeks	1.12681	-21.9033
	TM4SF1	-0.158276		Tm4sf1	12 Weeks	0.845571
	TM4SF1	-0.158276		Tm4sf1	4 Weeks	1.17508
	TMEM100	-0.157023		Tmem100	12 Weeks	0.970236	-21.826
	TMEM119	-0.167967		Tmem119	12 Weeks	0.784109
	TMEM119	-0.167967		Tmem119	4 Weeks	0.861974
	TMIE	-0.163259		Tmie	12 Weeks	0.691867
	TMOD1	-0.153003		Tmod1	12 Weeks		-22.5516
	TNFAIP8L3	-0.161107		Tnfaip8l3	12 Weeks		21.6918
	TNFRSF1B	-0.258689		Tnfrsf1b	12 Weeks	-0.606787
	TNNT3	-0.162913		Tnnt3	4 Weeks	-2.46796
	TNNT3	0.160239		Tnnt3	4 Weeks	-2.46796
	TNR	-0.168465		Tnr	12 Weeks		-21.3337
	TNS1	-0.164216		Tns1	12 Weeks	0.690504	-21.8353
	TNS3	-0.158252		Tns3	12 Weeks		-21.2215
	TNS3	0.15266		Tns3	12 Weeks		-21.2215
	TNXB	-0.174965		Tnxb	12 Weeks	1.19866
	TRAP1	-0.15942		Trap1	12 Weeks		-23.6012
	TRIM2	-0.153319		Trim2	12 Weeks		-29.3833
	TRIM2	0.160423		Trim2	12 Weeks		-29.3833
	TRIO	-0.218662		Trio	12 Weeks		-20.5115
	TRIO	0.152034		Trio	12 Weeks		-20.5115
	TRPM2	-0.174242		Trpm2	12 Weeks	-1.09407
	TUBA1A	-0.213605		Tuba1a	4 Weeks	1.01229
	UST	-0.160382		Ust	12 Weeks		-21.5477
	UXS1	-0.153946		Uxs1	12 Weeks	0.89818
	UXS1	0.159982		Uxs1	12 Weeks	0.89818
	VASH2	-0.157655		Vash2	4 Weeks		-21.0106
	VASH2	-0.157655		Vash2	12 Weeks		-26.8044
	VCAM1	-0.175593		Vcam1	12 Weeks	-0.701619
	VIM	-0.156902		Vim	12 Weeks	0.580802
	VSIG4	-0.161543		Vsig4	12 Weeks	1.31736
	WASF2	-0.17892		Wasf2	12 Weeks		-27.0153
	WIPF1	0.201195		Wipf1	12 Weeks		-21.9489
	WWC2	-0.194482		Wwc2	12 Weeks		-23.3085
	WWOX	-0.167297		Wwox	12 Weeks		-22.5763
	WWOX	0.166781		Wwox	12 Weeks		-22.5763
	WWP2	-0.193306		Wwp2	12 Weeks		-20.2986
	ZCCHC14	-0.191268		Zcchc14	12 Weeks	0.621013
	ZFAND3	-0.179503		Zfand3	4 Weeks		-20.0185
	ZFAND3	0.159158		Zfand3	4 Weeks		-20.0185
	ZFYVE21	-0.163376		Zfyve21	12 Weeks		-24.75
	ZMIZ1	-0.169619		Zmiz1	12 Weeks		-20.5742
	ZNF608	-0.173892		Zfp608	12 Weeks		-21.127
	ZNRF1	0.15255		Znrf1	4 Weeks	-0.810097
	PMID: 26973327
	Ensembl.Gene.ID	log2FoldChange	FoldChange	pvalue	padj	gene_symbol	log2FC.m	neg.pos	mean.meth.diff
	ENSG00000135776.4	0.546393	1.46043	0.000747984	0.0089038	Abcb10	-0.779763
	ENSG00000140526.12	0.585944	1.50102	2.53124e-05	0.000557729	Abhd2		neg	-21.1008
	ENSG00000140526.12	0.585944	1.50102	2.53124e-05	0.000557729	Abhd2		neg	-22.7466
	ENSG00000115170.9	0.45157	1.36753	6.04049e-05	0.00115599	Acvr1		neg	-23.9371
	ENSG00000151388.6	0.859283	1.81414	0.00289457	0.0245757	Adamts12	1.56919
	ENSG00000087116.9	0.548399	1.46246	0.00317319	0.0261175	Adamts2		neg	-21.2443
	ENSG00000049192.10	1.22525	2.33796	1.99374e-09	1.54066e-07	Adamts6		neg	-20.3649
	ENSG00000157985.12	0.524483	1.43842	0.00648444	0.0441695	Agap1		neg	-21.5223
	ENSG00000157985.12	0.524483	1.43842	0.00648444	0.0441695	Agap1		neg	-23.9556
	ENSG00000126705.8	-0.479169	-1.39394	1.96187e-05	0.000455025	Ahdc1		neg	-21.0167
	ENSG00000106948.12	-0.436971	-1.35376	0.00723172	0.0479322	Akna	-0.859223
	ENSG00000172339.7	0.516648	1.43063	0.00184292	0.0175308	Alg14		neg	-20.8729
	ENSG00000116194.8	0.967577	1.95555	2.38929e-12	3.57407e-10	Angptl1	1.37382
	ENSG00000116194.8	0.967577	1.95555	2.38929e-12	3.57407e-10	Angptl1	2.06904
	ENSG00000151150.15	1.18303	2.27053	6.38313e-05	0.00121302	Ank3		neg	-27.8091
	ENSG00000151458.7	0.508923	1.42299	3.37504e-06	0.000104224	Ankrd50		neg	-21.8973
	ENSG00000156381.4	0.724781	1.65265	0.00349148	0.0280852	Ankrd9	-1.29228
	ENSG00000011426.6	1.89565	3.7209	5.08326e-20	3.3153e-17	Anln	-0.993726
	ENSG00000171714.10	0.963606	1.95018	0.00110488	0.0120422	Ano5	-2.68357
	ENSG00000131480.4	0.867316	1.82427	3.22094e-05	0.000685607	Aoc2	1.94116
	ENSG00000163697.12	-0.594922	-1.51039	0.000945774	0.0106941	Apbb2		neg	-20.0408
	ENSG00000128284.15	-1.05695	-2.08053	5.26896e-12	7.04184e-10	Apol8	-0.774495
	ENSG00000128335.9	-0.510462	-1.42451	0.000118295	0.00201126	Apol8	-0.774495
	ENSG00000100342.16	-0.781793	-1.71927	0.00016959	0.002703	Apol8	-0.774495
	ENSG00000186635.10	-0.292406	-1.22468	0.0019586	0.0183449	Arap1		pos	20.4702
	ENSG00000198826.6	0.997097	1.99598	1.04905e-06	3.66269e-05	Arhgap11a	-1.10604
	ENSG00000088756.8	0.601724	1.51753	0.00182025	0.0173563	Arhgap28		neg	-27.5941
	ENSG00000141337.8	-0.580709	-1.49558	7.54178e-06	0.000206447	Arsg		neg	-24.1744
	ENSG00000151693.5	0.686983	1.60991	1.40963e-07	6.47438e-06	Asap2		neg	-20.049
	ENSG00000106819.7	1.0552	2.07801	2.74965e-20	1.86805e-17	Aspn	2.05777	neg	-21.738
	ENSG00000106819.7	1.0552	2.07801	2.74965e-20	1.86805e-17	Aspn	2.20939
	ENSG00000129244.4	-1.07615	-2.1084	7.53041e-11	7.7711e-09	Atp1b2	-1.27927
	ENSG00000176597.7	1.03608	2.05064	7.88294e-08	3.84824e-06	B3gnt5	-0.92014
	ENSG00000156966.6	-0.501342	-1.41553	0.00052097	0.00663109	B3gnt7	-0.891154
	ENSG00000175866.10	0.384202	1.30514	0.00684081	0.0458444	Baiap2	0.901368
	ENSG00000123095.5	-0.528713	-1.44264	0.000920346	0.01045	Bhlhe41	0.723066
	ENSG00000144857.10	-0.880874	-1.84149	2.65956e-13	4.7135e-11	Boc		neg	-24.8778
	ENSG00000169679.10	0.905444	1.87312	0.00241928	0.0215211	Bub1	-0.854075
	ENSG00000173918.10	0.639264	1.55753	0.00113999	0.0123319	C1qtnf1	0.903087	neg	-20.1187
	ENSG00000145861.7	0.666648	1.58738	0.00400295	0.0307858	C1qtnf2	1.53466
	ENSG00000082196.15	1.02253	2.03148	9.42275e-06	0.000246341	C1qtnf3	2.74578
	ENSG00000082196.15	1.02253	2.03148	9.42275e-06	0.000246341	C1qtnf3	3.11661
	ENSG00000163145.8	0.911975	1.88162	1.53646e-05	0.000369499	C1qtnf7	1.25321	neg	-22.3102
	ENSG00000182326.10	-0.350109	-1.27466	0.00623935	0.0429796	C1s1	0.965318
	ENSG00000182326.10	-0.350109	-1.27466	0.00623935	0.0429796	C1s1	1.40274
	ENSG00000128595.11	0.333264	1.25986	0.000601609	0.0074595	Calu	0.843297
	ENSG00000148660.15	-0.527721	-1.44165	0.00035803	0.00490837	Camk2g		neg	-21.5205
	ENSG00000131236.12	0.324289	1.25205	0.00525703	0.0379274	Cap1	-0.854592
	ENSG00000162909.13	0.307027	1.23716	0.00518358	0.0375163	Capn2		neg	-21.3849
	ENSG00000177697.13	0.470722	1.3858	1.9034e-06	6.20698e-05	Cd151	0.91273
	ENSG00000010610.5	-0.576246	-1.49096	0.00022912	0.00342734	Cd4	-0.771877
	ENSG00000196352.9	0.853653	1.80707	0.00359543	0.0285551	Cd55	1.25194
	ENSG00000085063.10	0.283665	1.21728	0.00379404	0.0297127	Cd59b		neg	-22.2196
	ENSG00000163171.6	-0.952949	-1.93583	1.01586e-06	3.56975e-05	Cdc42ep3		neg	-22.622
	ENSG00000188312.9	0.875704	1.8349	9.37166e-06	0.000246023	Cenpp		neg	-21.738
	ENSG00000153774.4	-0.409033	-1.3278	0.000517168	0.00659814	Cfdp1		neg	-20.2498
	ENSG00000100399.11	-0.722999	-1.65061	0.000101279	0.00175862	Chadl	-1.48165
	ENSG00000016391.5	-0.777166	-1.71376	8.73456e-07	3.17728e-05	Chdh		pos	21.4917
	ENSG00000175040.4	0.519529	1.43349	0.00278967	0.0239927	Chst2	0.986302
	ENSG00000114737.11	-0.822374	-1.76831	0.000152418	0.00246791	Cish	-1.44029
	ENSG00000164309.10	-1.31216	-2.48313	2.68383e-12	3.94233e-10	Cmya5	-1.90301
	ENSG00000122756.10	-0.816963	-1.76169	4.03058e-05	0.000822512	Cntfr	2.61777
	ENSG00000122756.10	-0.816963	-1.76169	4.03058e-05	0.000822512	Cntfr	-2.76224
	ENSG00000111799.16	-0.853091	-1.80637	1.24782e-12	1.97531e-10	Col12a1	1.16953
	ENSG00000187955.7	-0.878767	-1.8388	4.5731e-06	0.000136565	Col14a1	1.60552
	ENSG00000084636.11	-1.08617	-2.1231	8.52104e-10	7.23622e-08	Col16a1	1.11318
	ENSG00000188517.10	0.627745	1.54515	0.00360158	0.028576	Col25a1		neg	-20.136
	ENSG00000196739.10	-0.952278	-1.93492	4.23771e-09	2.95874e-07	Col27a1	1.11152
	ENSG00000130635.11	0.475207	1.39012	0.000977908	0.0109586	Col5a1	0.981197	neg	-23.6758
	ENSG00000130635.11	0.475207	1.39012	0.000977908	0.0109586	Col5a1	0.921044
	ENSG00000142173.10	0.481175	1.39588	0.00119166	0.0127243	Col6a2	1.16244
	ENSG00000163359.10	0.764217	1.69845	4.67425e-08	2.39666e-06	Col6a3	1.30542	neg	-26.6503
	ENSG00000163359.10	0.764217	1.69845	4.67425e-08	2.39666e-06	Col6a3	1.01923
	ENSG00000105664.6	0.568552	1.48303	0.00189431	0.0179054	Comp	0.996374
	ENSG00000150938.5	-1.05555	-2.07851	5.22604e-22	5.55044e-19	Crim1	0.778933
	ENSG00000006016.6	1.43073	2.69583	7.33827e-07	2.738e-05	Crlf1	2.09301
	ENSG00000095713.9	0.774514	1.71061	0.000227492	0.00341552	Crtac1	1.22212
	ENSG00000008405.7	0.388374	1.30892	0.00234504	0.0210318	Cry1	-1.00945
	ENSG00000147408.10	-0.493539	-1.40789	0.00317499	0.0261192	Csgalnact1		neg	-23.0545
	ENSG00000055163.14	1.16732	2.24594	8.58822e-06	0.000228274	Cyfip2	-1.05698	pos	22.4758
	ENSG00000146122.12	-0.556828	-1.47103	7.978e-06	0.000215366	Daam2		neg	-26.2689
	ENSG00000100201.14	-0.469796	-1.38491	0.00367239	0.0289687	Ddx17	0.713556
	ENSG00000150764.9	0.666497	1.58721	2.92193e-05	0.000630185	Dixdc1	0.711315
	ENSG00000050165.13	1.3762	2.59584	7.08499e-13	1.13256e-10	Dkk3	1.2983
	ENSG00000170579.10	-0.873004	-1.83147	0.000489124	0.00630449	Dlgap1		neg	-23.1434
	ENSG00000126787.8	0.879171	1.83932	0.00309576	0.0257256	Dlgap5	-0.648644
	ENSG00000115423.14	-0.60562	-1.52163	0.00309418	0.0257256	Dnah6		neg	-24.3534
	ENSG00000120675.4	0.407385	1.32628	0.00382876	0.0299043	Dnajc15		pos	23.4872
	ENSG00000143476.13	1.31391	2.48615	8.6343e-07	3.15655e-05	Dtl	-1.01713
	ENSG00000120875.4	1.79759	3.47638	4.23999e-16	1.38266e-13	Dusp4	-1.21056
	ENSG00000184545.6	0.970565	1.95961	0.000114329	0.00195813	Dusp8	-1.40917
	ENSG00000135636.9	0.89685	1.862	1.03732e-05	0.000268044	Dysf		neg	-21.2227
	ENSG00000114346.9	1.06014	2.08513	4.80535e-07	1.87893e-05	Ect2	-0.979628
	ENSG00000164176.8	-0.380266	-1.30158	0.00545	0.0389234	Edil3	0.847141
	ENSG00000142634.8	0.795588	1.73578	1.20418e-05	0.000304405	Efhd2		neg	-23.985
	ENSG00000183798.4	-0.402896	-1.32216	0.0065205	0.0442987	Emilin3	1.36015
	ENSG00000066629.12	0.470271	1.38537	0.000162893	0.00261158	Eml1		neg	-21.7833
	ENSG00000134531.5	0.64088	1.55928	2.38115e-07	1.00322e-05	Emp1		neg	-25.316
	ENSG00000213853.5	-0.316889	-1.24564	0.0029547	0.0249878	Emp2		neg	-23.1676
	ENSG00000088367.16	-0.372796	-1.29486	0.000468288	0.00610347	Epb41l1	0.927866
	ENSG00000086289.7	0.643283	1.56188	0.000579942	0.00724039	Epdr1	0.627578
	ENSG00000182580.2	-1.10447	-2.1502	4.41921e-07	1.7321e-05	Ephb3	1.39227
	ENSG00000113719.11	0.330101	1.2571	0.00417355	0.0317249	Ergic1		neg	-20.7953
	ENSG00000135476.7	0.679137	1.60118	0.00753758	0.0495166	Espl1	-1.26929
	ENSG00000244405.3	0.453929	1.36977	0.00219102	0.0200026	Etv5	0.479509
	ENSG00000158008.5	-0.895789	-1.86063	2.79025e-06	8.71553e-05	Extl1	0.603833
	ENSG00000124491.11	0.64054	1.55891	0.00203666	0.0189273	F13a1	0.897363
	ENSG00000117525.9	1.1207	2.17453	3.79708e-06	0.000115291	F3	1.23769
	ENSG00000154319.10	2.90508	7.49058	1.588e-38	1.29462e-34	Fam167a	1.35419
	ENSG00000154319.10	2.90508	7.49058	1.588e-38	1.29462e-34	Fam167a		neg	-21.8676
	ENSG00000189320.4	0.665541	1.58616	5.72239e-06	0.000164556	Fam180a	2.36726
	ENSG00000189320.4	0.665541	1.58616	5.72239e-06	0.000164556	Fam180a	3.29006
	ENSG00000189319.9	-0.462016	-1.37746	0.000358231	0.00490837	Fam53b	-0.766506
	ENSG00000140525.13	0.685401	1.60815	0.00142307	0.0144749	Fanci	-0.827347
	ENSG00000078098.9	0.706752	1.63213	6.68219e-06	0.000187205	Fap	1.37139
	ENSG00000144152.8	-1.13659	-2.1986	1.05961e-14	2.69951e-12	Fbln7	1.43252
	ENSG00000102466.11	-1.15784	-2.23123	3.81765e-08	2.01446e-06	Fgf14	2.28556
	ENSG00000156427.7	0.534911	1.44885	0.0061062	0.0423126	Fgf18	1.55663
	ENSG00000102678.6	1.55584	2.94005	2.9266e-08	1.62307e-06	Fgf9	1.00265
	ENSG00000066468.15	-0.82951	-1.77708	1.09205e-11	1.39108e-09	Fgfr2		neg	-27.3283
	ENSG00000115414.14	0.865397	1.82184	0.00221199	0.0201039	Fn1	0.971491
	ENSG00000164694.12	0.768186	1.70313	1.43789e-07	6.58562e-06	Fndc1	1.88244
	ENSG00000175592.4	0.695693	1.61966	0.0057075	0.0401817	Fosl1	1.51321
	ENSG00000075426.7	0.462914	1.37832	0.00300663	0.0252957	Fosl2		neg	-20.8128
	ENSG00000111206.8	1.23067	2.34676	4.63902e-06	0.00013828	Foxm1	-0.921782
	ENSG00000139926.11	0.966399	1.95396	1.37241e-15	3.92581e-13	Frmd6	0.858045
	ENSG00000139926.11	0.966399	1.95396	1.37241e-15	3.92581e-13	Frmd6		neg	-21.7343
	ENSG00000163430.5	0.596637	1.51219	2.76866e-06	8.6818e-05	Fstl1	0.755192
	ENSG00000163430.5	0.596637	1.51219	2.76866e-06	8.6818e-05	Fstl1	1.27362
	ENSG00000111432.4	1.14463	2.2109	1.8339e-08	1.06792e-06	Fzd10	2.37523
	ENSG00000188763.3	-0.764603	-1.6989	6.91307e-08	3.40536e-06	Fzd9	1.16863
	ENSG00000100626.11	0.810876	1.75428	0.000146351	0.00239342	Galnt16	1.50884
	ENSG00000139354.6	1.02493	2.03486	0.000505564	0.00647035	Gas2l3	-0.967641
	ENSG00000107623.4	-1.13353	-2.19395	1.01744e-19	6.14422e-17	Gdf10	1.01584
	ENSG00000156466.8	0.822568	1.76855	1.97724e-06	6.43492e-05	Gdf6	2.03315
	ENSG00000164949.3	-0.636768	-1.55484	0.00142497	0.0144851	Gem	1.32542
	ENSG00000126603.4	-0.403337	-1.32256	0.00422047	0.031992	Glis2	1.03355
	ENSG00000214688.3	0.669264	1.59026	0.00206133	0.0191074	Gm17455	1.31179
	ENSG00000167588.8	-0.76333	-1.6974	0.00285908	0.024471	Gpd1	-1.69271
	ENSG00000046653.10	0.911999	1.88165	8.32458e-05	0.00150954	Gpm6b	2.18634
	ENSG00000166073.4	0.789855	1.7289	2.17342e-05	0.00049356	Gpr176	1.29746
	ENSG00000160360.7	-0.506474	-1.42057	4.34207e-06	0.000130142	Gpsm1		neg	-20.2099
	ENSG00000164294.9	0.415558	1.33381	9.39475e-05	0.00165819	Gpx8	0.910454
	ENSG00000104812.9	-0.419713	-1.33766	0.00687155	0.0459937	Gys1	-1.39019
	ENSG00000048052.16	-0.5421	-1.45609	0.0031951	0.0262449	Hdac9		neg	-21.1613
	ENSG00000173706.8	0.763366	1.69745	1.32226e-05	0.000327651	Heg1		pos	21.6922
	ENSG00000182218.5	1.03553	2.04987	1.07436e-09	8.84722e-08	Hhipl1	-1.63772
	ENSG00000143341.7	0.659956	1.58003	0.00157166	0.015683	Hmcn1	1.31059
	ENSG00000143341.7	0.659956	1.58003	0.00157166	0.015683	Hmcn1	1.83994
	ENSG00000072571.14	0.842894	1.79364	0.00247357	0.0219074	Hmmr	-0.797763
	ENSG00000103942.8	1.49428	2.81724	3.25191e-08	1.76741e-06	Homer2	0.991516
	ENSG00000135914.5	-0.760186	-1.69371	0.000238376	0.00354799	Htr2b	2.21834
	ENSG00000163453.6	0.861749	1.81724	0.00214635	0.0197385	Igfbp7	1.32566
	ENSG00000095752.2	1.26997	2.41156	1.27448e-05	0.000318682	Il11	3.10174
	ENSG00000095752.2	1.26997	2.41156	1.27448e-05	0.000318682	Il11	2.40131
	ENSG00000137070.13	-0.516919	-1.4309	0.000443291	0.00580551	Il11ra1	0.590196
	ENSG00000122641.9	0.755387	1.68808	0.000153952	0.00248779	Inhba	0.966898
	ENSG00000183856.6	1.47457	2.77902	7.51998e-09	4.90453e-07	Iqgap3	-1.55771
	ENSG00000176842.10	0.744895	1.67585	0.00403149	0.0309087	Irx5	0.83777
	ENSG00000115232.9	0.916041	1.88693	0.00161832	0.0159726	Itga4	-0.726322
	ENSG00000150093.14	0.465042	1.38036	3.39789e-06	0.000104731	Itgb1		neg	-20.4226
	ENSG00000132470.9	1.07969	2.11358	4.17514e-05	0.000847964	Itgb4		neg	-23.2229
	ENSG00000082781.6	0.658335	1.57826	1.12638e-11	1.4237e-09	Itgb5	0.957511
	ENSG00000078596.6	-0.754338	-1.68686	1.4505e-06	4.85037e-05	Itm2a	1.04047
	ENSG00000189337.11	0.692695	1.6163	2.41343e-05	0.000534661	Kazn		neg	-21.0469
	ENSG00000152049.4	1.04596	2.06474	7.296e-11	7.57715e-09	Kcne4	0.828781
	ENSG00000162687.11	-0.690646	-1.61401	1.81676e-05	0.000425608	Kcnt2	1.12776
	ENSG00000138160.4	0.904722	1.87218	1.96083e-05	0.000455025	Kif11	-1.06878
	ENSG00000121621.6	0.817246	1.76204	0.00425016	0.0321572	Kif18a	-0.777444
	ENSG00000174611.7	-1.28261	-2.43279	3.34692e-06	0.000103551	Ky	-2.73241
	ENSG00000174611.7	-1.28261	-2.43279	3.34692e-06	0.000103551	Ky		neg	-21.7408
	ENSG00000112769.13	-0.548611	-1.46268	0.000988048	0.0110419	Lama4	0.74558
	ENSG00000196878.8	1.6755	3.19429	1.75286e-15	4.92766e-13	Lamb3	-1.66409
	ENSG00000058085.10	0.874758	1.8337	0.00289196	0.0245719	Lamc2		neg	-21.7079
	ENSG00000113368.7	0.693721	1.61745	0.00415493	0.0316275	Lmnb1	-0.932694
	ENSG00000072201.9	0.504501	1.41863	0.00454019	0.0339334	Lnx1	1.02189
	ENSG00000139263.7	-0.383537	-1.30454	0.00176697	0.0169673	Lrig3	0.840439
	ENSG00000162337.7	-0.684574	-1.60723	1.18199e-07	5.52217e-06	Lrp5		neg	-23.7684
	ENSG00000177363.4	0.475607	1.3905	0.00168438	0.0164023	Lrrn4cl	1.47627
	ENSG00000090006.13	0.628671	1.54614	0.00042419	0.0055958	Ltbp4	1.03
	ENSG00000139329.4	1.14271	2.20796	1.21945e-16	4.41848e-14	Lum	1.66881
	ENSG00000139329.4	1.14271	2.20796	1.21945e-16	4.41848e-14	Lum	2.26578
	ENSG00000165072.9	0.753245	1.68558	0.000563615	0.00707993	Mamdc2	1.58668
	ENSG00000165072.9	0.753245	1.68558	0.000563615	0.00707993	Mamdc2	1.64129
	ENSG00000166963.8	0.759828	1.69329	7.98037e-05	0.00145711	Map1a	1.34419
	ENSG00000071054.10	0.350359	1.27488	0.00181919	0.0173563	Map4k4	0.655401
	ENSG00000138834.8	-0.602772	-1.51863	0.000838491	0.00971684	Mapk8ip3	-1.11216
	ENSG00000197971.10	0.624763	1.54196	0.00616612	0.0426193	Mbp	-1.25316
	ENSG00000104738.12	0.542793	1.45679	9.62536e-05	0.00168573	Mcm4	-0.607217
	ENSG00000140563.10	-0.540408	-1.45438	0.00353867	0.0282255	Mctp2	-1.18928
	ENSG00000143995.14	-0.641782	-1.56026	0.00387128	0.0301007	Meis1		pos	24.0199
	ENSG00000106511.5	0.777317	1.71394	6.71368e-05	0.00126844	Meox2	1.17508
	ENSG00000153208.12	-0.661833	-1.58209	4.52109e-05	0.000902282	Mertk	-0.930138
	ENSG00000185432.10	-0.570367	-1.4849	3.70888e-06	0.000112823	Mettl7a2		neg	-23.1295
	ENSG00000178053.13	0.52366	1.4376	0.000116349	0.00198854	Mlf1	-1.82879
	ENSG00000149968.7	-0.574855	-1.48953	0.000610969	0.00755831	Mmp3	2.12594
	ENSG00000149968.7	-0.574855	-1.48953	0.000610969	0.00755831	Mmp3	3.68217
	ENSG00000114978.12	0.460155	1.37569	0.000135382	0.00225015	Mob1a	-0.982473
	ENSG00000133131.9	0.413548	1.33196	0.000667746	0.00812507	Morc4	0.937117
	ENSG00000205364.3	0.897135	1.86236	0.000123111	0.00207582	Mt2	0.707502
	ENSG00000129422.9	-0.432867	-1.34991	0.00354009	0.0282255	Mtus1		neg	-23.584
	ENSG00000185499.12	-0.544946	-1.45897	1.37873e-05	0.00034061	Muc1	1.6034
	ENSG00000185499.12	-0.544946	-1.45897	1.37873e-05	0.00034061	Muc1	1.11088
	ENSG00000105357.11	-1.41961	-2.67513	8.01855e-12	1.03764e-09	Myh14	-2.67396
	ENSG00000145949.8	-1.05737	-2.08113	2.12959e-05	0.000484959	Mylk4	-2.04628
	ENSG00000164591.9	-1.33979	-2.53115	1.98365e-15	5.39056e-13	Myoz3	-2.35455
	ENSG00000158747.9	0.709646	1.6354	0.00237356	0.0212176	Nbl1	1.77664
	ENSG00000165795.15	-0.693838	-1.61758	4.48147e-08	2.31969e-06	Ndrg2	-1.65379
	ENSG00000162599.10	-0.639302	-1.55757	5.94635e-06	0.000169502	Nfia		neg	-22.4326
	ENSG00000144802.7	0.667587	1.58841	0.000737115	0.00880488	Nfkbiz		neg	-22.3982
	ENSG00000134259.3	1.21866	2.3273	2.47202e-08	1.40931e-06	Ngf	1.74227
	ENSG00000139910.15	0.854224	1.80779	3.16658e-07	1.28756e-05	Nova1	1.02304
	ENSG00000113389.11	1.49254	2.81384	3.78654e-07	1.51322e-05	Npr3	1.08253
	ENSG00000135318.7	1.18355	2.27136	2.2603e-11	2.57722e-09	Nt5e		neg	-23.1835
	ENSG00000204361.7	0.803647	1.74551	0.00211004	0.0194704	Nxpe2	-0.677925
	ENSG00000154358.15	-1.07413	-2.10546	2.71283e-10	2.54211e-08	Obscn	-2.76699
	ENSG00000106809.6	1.08893	2.12717	1.29887e-15	3.85056e-13	Ogn	1.27647
	ENSG00000106809.6	1.08893	2.12717	1.29887e-15	3.85056e-13	Ogn		neg	-21.738
	ENSG00000127083.7	0.846219	1.79778	0.000359319	0.00491915	Omd	0.994347	neg	-21.738
	ENSG00000149380.7	0.943607	1.92333	0.000720537	0.00864485	P4ha3	1.92056
	ENSG00000165912.11	-0.430102	-1.34733	0.00286462	0.0244727	Pacsin3	-1.46516
	ENSG00000149090.7	1.29562	2.45483	4.8063e-08	2.45664e-06	Pamr1	1.22279
	ENSG00000113209.6	-0.586778	-1.50189	1.78267e-05	0.000420491	Pcdhb10	1.75584
	ENSG00000113209.6	-0.586778	-1.50189	1.78267e-05	0.000420491	Pcdhb12	0.922065
	ENSG00000113209.6	-0.586778	-1.50189	1.78267e-05	0.000420491	Pcdhb4	1.34603
	ENSG00000115252.14	-0.796951	-1.73743	0.00022856	0.00342258	Pde1a	0.841958
	ENSG00000196923.9	0.925653	1.89954	1.08901e-09	8.92281e-08	Pdlim7	-1.64783
	ENSG00000169299.9	0.413969	1.33235	0.000259926	0.00382757	Pgm2		neg	-20.7243
	ENSG00000164776.5	-0.808347	-1.7512	5.21896e-07	2.02126e-05	Phkg1	-1.61364
	ENSG00000137193.9	0.880861	1.84147	1.34597e-06	4.5619e-05	Pim1	-1.63964
	ENSG00000091622.11	0.911227	1.88064	1.53406e-05	0.000369467	Pitpnm3	-1.17171
	ENSG00000115556.9	-0.810092	-1.75332	5.56223e-07	2.13393e-05	Plcd4	-2.22714
	ENSG00000140464.15	-0.350848	-1.27531	0.00653374	0.0443332	Pml	-0.540746
	ENSG00000124429.12	-0.855517	-1.80941	0.00126585	0.0133246	Pof1b	2.0926
	ENSG00000133110.10	1.58042	2.99057	4.63035e-08	2.38164e-06	Postn	1.96233
	ENSG00000198729.4	0.981245	1.97417	9.44268e-06	0.000246341	Ppp1r14c	-2.23546
	ENSG00000019485.8	-0.458532	-1.37414	0.00698459	0.0465973	Prdm11		neg	-21.6067
	ENSG00000142611.11	-1.35315	-2.5547	8.74945e-07	3.17728e-05	Prdm16		pos	20.2837
	ENSG00000142611.11	-1.35315	-2.5547	8.74945e-07	3.17728e-05	Prdm16		neg	-22.4293
	ENSG00000101000.4	0.73481	1.66418	1.73269e-05	0.00040963	Procr	1.55877
	ENSG00000150687.7	0.899411	1.8653	1.39043e-09	1.1059e-07	Prss23	1.00286
	ENSG00000122420.5	0.895465	1.86021	9.99528e-09	6.29239e-07	Ptgfr	1.76449
	ENSG00000134247.9	-0.57499	-1.48967	1.49072e-06	4.9706e-05	Ptgfrn	1.37061
	ENSG00000073756.7	1.0729	2.10365	5.85627e-06	0.00016752	Ptgs2	1.82615
	ENSG00000073756.7	1.0729	2.10365	5.85627e-06	0.00016752	Ptgs2	1.13521
	ENSG00000105426.10	-0.808211	-1.75104	1.28771e-12	2.01886e-10	Ptprs		neg	-23.9142
	ENSG00000089159.11	-0.525237	-1.43917	0.000296213	0.00424407	Pxn		pos	23.8967
	ENSG00000168461.7	0.852269	1.80534	4.87541e-12	6.62447e-10	Rab31		neg	-22.3972
	ENSG00000172819.12	-0.483633	-1.39826	2.76142e-05	0.000599533	Rarg		neg	-21.0318
	ENSG00000118849.5	0.779568	1.71662	0.00184964	0.0175748	Rarres1	1.26337
	ENSG00000185989.9	0.531606	1.44554	5.86372e-05	0.00113012	Rasa3		neg	-20.1515
	ENSG00000144642.15	-0.368441	-1.29096	0.00442812	0.0332262	Rbms3		neg	-22.0958
	ENSG00000100599.11	-0.494735	-1.40906	9.53279e-05	0.00167672	Rin3	-0.589639
	ENSG00000069667.11	0.526015	1.43995	7.39553e-05	0.00138114	Rora		neg	-29.6876
	ENSG00000125744.7	0.940518	1.91922	3.83951e-05	0.00079304	Rtn2	-2.13459
	ENSG00000196218.7	-0.81031	-1.75359	0.000179004	0.00282541	Ryr1	-2.67257
	ENSG00000196154.7	1.19555	2.29033	2.84765e-19	1.5477e-16	S100a4	0.864315
	ENSG00000196154.7	1.19555	2.29033	2.84765e-19	1.5477e-16	S100a4	1.32322
	ENSG00000244486.3	-0.581883	-1.4968	0.00524462	0.0378882	Scarf2	1.2241
	ENSG00000007314.7	-1.1123	-2.1619	5.96303e-05	0.00114385	Scn4a	-2.29003
	ENSG00000159307.13	-0.566532	-1.48096	0.00213108	0.0196423	Scube1	0.84743
	ENSG00000162512.11	-1.1484	-2.21668	2.3978e-22	2.79258e-19	Sdc3	0.917063
	ENSG00000146555.14	0.838553	1.78826	0.000500265	0.00642269	Sdk1		neg	-23.009
	ENSG00000196136.10	-0.743866	-1.67466	1.38468e-09	1.1059e-07	Serpina3n	1.08912
	ENSG00000132386.6	0.816245	1.76082	0.000309535	0.00439249	Serpinf1	1.00182
	ENSG00000149131.11	-0.729081	-1.65758	2.2713e-06	7.29007e-05	Serping1	0.873347
	ENSG00000082497.7	-0.529417	-1.44335	0.000228591	0.00342258	Sertad4	1.27906
	ENSG00000100095.14	-1.5372	-2.90231	4.65743e-10	4.14969e-08	Sez6l	1.02313
	ENSG00000159263.10	-0.481738	-1.39642	0.0035088	0.0281236	Sim2	1.10204
	ENSG00000141469.12	-1.06452	-2.09147	6.24947e-12	8.15181e-10	Slc14a1	-0.665942
	ENSG00000132874.9	-0.987608	-1.9829	0.000604932	0.00748937	Slc14a2		neg	-23.1711
	ENSG00000142583.13	2.16602	4.48785	7.80244e-40	1.27219e-35	Slc2a5	-1.35508
	ENSG00000142583.13	2.16602	4.48785	7.80244e-40	1.27219e-35	Slc2a5		neg	-27.3267
	ENSG00000100036.11	0.690864	1.61425	0.00118113	0.0126616	Slc35e4	0.729847	neg	-27.7143
	ENSG00000177058.7	0.414462	1.3328	0.00161745	0.0159726	Slc38a9		neg	-22.8342
	ENSG00000133195.7	-0.554766	-1.46893	0.000680267	0.00824666	Slc39a11		neg	-20.6364
	ENSG00000138449.6	-0.668684	-1.58962	8.88918e-06	0.000234908	Slc40a1	-0.747454
	ENSG00000136052.5	0.818916	1.76408	7.86171e-11	8.06197e-09	Slc41a2		neg	-25.5608
	ENSG00000003989.12	0.914431	1.88483	0.000800523	0.00938356	Slc7a2	0.728394
	ENSG00000184564.8	1.59854	3.02838	8.16341e-08	3.96144e-06	Slitrk6	1.93413
	ENSG00000137642.8	-0.891841	-1.85554	6.40199e-08	3.19218e-06	Sorl1	-1.07833
	ENSG00000196935.4	-0.736205	-1.66579	0.0014496	0.0146624	Srgap1		neg	-20.7523
	ENSG00000185739.9	-1.43222	-2.69861	1.9312e-07	8.35664e-06	Srl	-2.40773
	ENSG00000179954.10	0.481875	1.39656	0.00168892	0.0164111	Ssc5d	1.7795
	ENSG00000180616.4	-0.936716	-1.91417	6.5511e-07	2.47448e-05	Sstr2	-1.83906
	ENSG00000064225.8	-0.891231	-1.85476	4.93057e-06	0.000145639	St3gal6		neg	-24.9554
	ENSG00000147642.12	0.440348	1.35693	0.00465775	0.0346103	Sybu	0.730953
	ENSG00000137501.11	1.13569	2.19724	1.96498e-11	2.33861e-09	Sytl2	0.689717
	ENSG00000112837.11	0.579955	1.4948	2.76881e-06	8.6818e-05	Tbx18	1.05654
	ENSG00000165929.8	-0.798013	-1.73871	0.00436419	0.0328675	Tc2n	2.81302
	ENSG00000182916.7	0.626694	1.54402	0.00032134	0.00452067	Tceal7	-2.58496
	ENSG00000152284.4	-0.608054	-1.5242	0.000651305	0.00793687	Tcf7l1		neg	-23.2975
	ENSG00000218336.3	1.92023	3.78483	1.41138e-18	6.88754e-16	Tenm3		neg	-24.932
	ENSG00000169231.8	0.465061	1.38038	0.00106399	0.0116981	Thbs3	1.45434
	ENSG00000113296.10	-0.965258	-1.95241	9.89838e-07	3.50093e-05	Thbs4	0.825735
	ENSG00000154096.9	0.902151	1.86885	2.01212e-05	0.000465357	Thy1	1.33674
	ENSG00000154096.9	0.902151	1.86885	2.01212e-05	0.000465357	Thy1	1.38844
	ENSG00000035862.8	0.401981	1.32132	0.000893655	0.0102397	Timp2	1.12681	neg	-21.9033
	ENSG00000157150.4	0.490631	1.40506	0.00379312	0.0297127	Timp4	-1.48176
	ENSG00000140332.11	-0.737617	-1.66742	9.3242e-11	9.38464e-09	Tle3		neg	-24.7536
	ENSG00000169908.6	0.741775	1.67223	7.53935e-07	2.8066e-05	Tm4sf1	0.845571
	ENSG00000169908.6	0.741775	1.67223	7.53935e-07	2.8066e-05	Tm4sf1	1.17508
	ENSG00000125304.7	0.27654	1.21129	0.00506504	0.036951	Tm9sf2		neg	-21.5947
	ENSG00000166292.7	1.07437	2.1058	1.1819e-08	7.28107e-07	Tmem100	0.970236	neg	-21.826
	ENSG00000183160.8	1.1317	2.19116	1.9361e-07	8.35664e-06	Tmem119	0.784109
	ENSG00000183160.8	1.1317	2.19116	1.9361e-07	8.35664e-06	Tmem119	0.861974
	ENSG00000147027.3	0.401133	1.32054	9.66551e-05	0.00169094	Tmem47	0.77869
	ENSG00000136842.8	0.940146	1.91872	4.33097e-07	1.7016e-05	Tmod1		neg	-22.5516
	ENSG00000179104.3	-0.941405	-1.9204	3.49197e-06	0.000107225	Tmtc2		neg	-21.5545
	ENSG00000139921.8	0.400673	1.32012	0.000694382	0.00836181	Tmx1		neg	-25.2614
	ENSG00000164761.4	1.34501	2.54033	8.84547e-07	3.20501e-05	Tnfrsf11b		neg	-21.8664
	ENSG00000006327.9	1.27166	2.41439	2.62837e-13	4.7094e-11	Tnfrsf12a	1.23236
	ENSG00000130598.11	0.90679	1.87487	0.0011577	0.0124761	Tnni2	-2.21619
	ENSG00000083312.12	0.35178	1.27613	0.000307978	0.00438167	Tnpo1		neg	-20.9235
	ENSG00000136205.12	-0.569986	-1.48451	6.90203e-06	0.000192701	Tns3		neg	-21.2215
	ENSG00000131747.10	1.50881	2.84575	4.60696e-09	3.16947e-07	Top2a	-1.15342
	ENSG00000137364.4	0.478256	1.39306	0.000125552	0.00211235	Tpmt	0.885004
	ENSG00000204018.6	-1.16294	-2.23913	1.50866e-11	1.86354e-09	Trabd2b	1.16521
	ENSG00000163462.13	-0.847071	-1.79885	0.00297203	0.0250823	Trim46	0.911793
	ENSG00000100505.9	-0.743115	-1.67379	0.000615145	0.00759844	Trim9		neg	-25.2614
	ENSG00000110900.10	-0.591885	-1.50721	0.00011873	0.00201446	Tspan11	1.16186
	ENSG00000100154.10	-0.397071	-1.31683	0.00344216	0.0278395	Ttc28		neg	-20.8182
	ENSG00000167552.9	0.649123	1.56821	0.000100134	0.00174059	Tuba1a	1.01229
	ENSG00000111962.7	-0.620714	-1.53764	1.70124e-05	0.000404571	Ust		neg	-21.5477
	ENSG00000205221.8	-1.27832	-2.42556	1.27922e-05	0.000318925	Vit	0.872265
	ENSG00000161996.13	-0.6701	-1.59118	0.000117089	0.001997	Wdr90	-1.01041
	ENSG00000115935.12	0.438201	1.35491	0.000320174	0.00450911	Wipf1		neg	-21.9489
	ENSG00000002745.8	0.769535	1.70472	0.00604458	0.0419927	Wnt16	1.3067
	ENSG00000111186.8	0.844766	1.79597	2.25485e-05	0.000508511	Wnt5b	0.923262
	ENSG00000075035.5	-0.411467	-1.33004	0.00390581	0.0303114	Wscd2	1.33147
	ENSG00000186153.12	-0.401138	-1.32055	0.00166987	0.0163331	Wwox		neg	-22.5763
	ENSG00000198373.8	-0.765686	-1.70018	1.45179e-07	6.61213e-06	Wwp2		neg	-20.2986
	ENSG00000175048.12	-0.693242	-1.61691	9.9785e-05	0.00173639	Zdhhc14		neg	-22.1921
	ENSG00000140836.9	0.491765	1.40616	0.000329175	0.00459267	Zfhx3	0.59288
	ENSG00000175322.6	-0.615546	-1.53214	8.7638e-05	0.00157545	Zfp273	0.974995
	ENSG00000198839.5	0.628783	1.54626	1.54838e-05	0.000371817	Zfp277	0.811813
	ENSG00000186918.9	-0.331106	-1.25798	0.00353717	0.0282255	Zfp395		neg	-21.8314
	ENSG00000175322.6	-0.615546	-1.53214	8.7638e-05	0.00157545	Zfp455	0.992663
	ENSG00000101493.6	-0.66594	-1.5866	8.50013e-07	3.11448e-05	Zfp516		neg	-22.4577
	ENSG00000101493.6	-0.66594	-1.5866	8.50013e-07	3.11448e-05	Zfp516		neg	-22.6014
	ENSG00000172667.6	0.316335	1.24516	0.00581765	0.0407811	Zmat3	1.18797
	ENSG00000108175.12	-0.556347	-1.47054	2.40472e-07	1.01054e-05	Zmiz1		neg	-20.5742
	PMID: 30341348
	genes	annotation.atac.pro	annotation.atac.enh	gene_symbol	time	log2FC.m	mean.meth.diff
	ABHD2	na	enhancer	Abhd2	4 Weeks		-21.1008
	ABHD2	na	enhancer	Abhd2	12 Weeks		-22.7466
	ADAMTS6	na	enhancer	Adamts6	12 Weeks		-20.3649
	ADPRHL1	na	enhancer	Adprhl1	4 Weeks	-4.03832
	ASAP2	na	enhancer	Asap2	12 Weeks		-20.049
	BOC	na	enhancer	Boc	12 Weeks		-24.8778
	CALU	na	enhancer	Calu	4 Weeks	0.843297
	CDC42EP3	na	enhancer	Cdc42ep3	12 Weeks		-22.622
	CFDP1	na	enhancer	Cfdp1	12 Weeks		-20.2498
	CHDH	na	enhancer	Chdh	12 Weeks		21.4917
	CMTM4	na	enhancer	Cmtm4	12 Weeks		-26.6929
	CREB1	na	enhancer	Creb1	12 Weeks		-20.1868
	CRLF1	promoter	na	Crlf1	12 Weeks	2.09301
	DAAM2	na	enhancer	Daam2	12 Weeks		-26.2689
	DHX32	na	enhancer	Dhx32	12 Weeks		-20.1576
	DKK3	promoter	na	Dkk3	12 Weeks	1.2983
	DLGAP1	na	enhancer	Dlgap1	12 Weeks		-23.1434
	DUSP4	promoter	enhancer	Dusp4	4 Weeks	-1.21056
	DYSF	na	enhancer	Dysf	12 Weeks		-21.2227
	EML1	na	enhancer	Eml1	12 Weeks		-21.7833
	EMP2	na	enhancer	Emp2	12 Weeks		-23.1676
	EPB41L1	na	enhancer	Epb41l1	12 Weeks	0.927866
	F3	na	enhancer	F3	4 Weeks	1.23769
	FBLN7	na	enhancer	Fbln7	12 Weeks	1.43252
	FGF9	promoter	na	Fgf9	12 Weeks	1.00265
	FGFR2	na	enhancer	Fgfr2	12 Weeks		-27.3283
	FZD10	na	enhancer	Fzd10	12 Weeks	2.37523
	GDF10	na	enhancer	Gdf10	12 Weeks	1.01584
	GPR176	promoter	na	Gpr176	4 Weeks	1.29746
	IGFBP7	promoter	enhancer	Igfbp7	12 Weeks	1.32566
	IL11	promoter	na	Il11	12 Weeks	3.10174
	IL11	promoter	na	Il11	4 Weeks	2.40131
	INHBA	na	enhancer	Inhba	12 Weeks	0.966898
	ITGA4	promoter	na	Itga4	12 Weeks	-0.726322
	LRP5	na	enhancer	Lrp5	12 Weeks		-23.7684
	LRP5L	na	enhancer	Lrp5	12 Weeks		-23.7684
	MERTK	na	enhancer	Mertk	12 Weeks	-0.930138
	MYH14	na	enhancer	Myh14	4 Weeks	-2.67396
	NFATC2	na	enhancer	Nfatc2	12 Weeks		-21.5798
	NFIA	na	enhancer	Nfia	12 Weeks		-22.4326
	NGF	na	enhancer	Ngf	12 Weeks	1.74227
	NPR3	na	enhancer	Npr3	12 Weeks	1.08253
	NT5E	na	enhancer	Nt5e	12 Weeks		-23.1835
	OBSCN	na	enhancer	Obscn	4 Weeks	-2.76699
	P4HA3	promoter	na	P4ha3	12 Weeks	1.92056
	PDE4D	na	enhancer	Pde4d	4 Weeks		-26.5995
	PLEKHG3	na	enhancer	Plekhg3	12 Weeks		-21.7182
	PRDM11	na	enhancer	Prdm11	12 Weeks		-21.6067
	PTPRS	na	enhancer	Ptprs	12 Weeks		-23.9142
	RNF150	promoter	na	Rnf150	12 Weeks	0.851401
	RORA	na	enhancer	Rora	12 Weeks		-29.6876
	RTKN2	promoter	na	Rtkn2	12 Weeks		-20.5461
	SCN4A	na	enhancer	Scn4a	4 Weeks	-2.29003
	SDC3	na	enhancer	Sdc3	12 Weeks	0.917063
	SERPINA3	na	enhancer	Serpina3n	12 Weeks	1.08912
	SERTAD4	na	enhancer	Sertad4	12 Weeks	1.27906
	SLC2A5	na	enhancer	Slc2a5	4 Weeks	-1.35508
	SLC2A5	na	enhancer	Slc2a5	12 Weeks		-27.3267
	SLC44A1	na	enhancer	Slc44a1	12 Weeks	0.936424
	SLC7A2	na	enhancer	Slc7a2	12 Weeks	0.728394
	ST3GAL6	na	enhancer	St3gal6	4 Weeks		-24.9554
	TENM3	promoter	na	Tenm3	12 Weeks		-24.932
	TNS3	na	enhancer	Tns3	12 Weeks		-21.2215
	TTC28	na	enhancer	Ttc28	12 Weeks		-20.8182
	TUBA1A	na	enhancer	Tuba1a	4 Weeks	1.01229
	VIT	na	enhancer	Vit	12 Weeks	0.872265
	WNT5B	promoter	na	Wnt5b	12 Weeks	0.923262
	WWP2	na	enhancer	Wwp2	12 Weeks		-20.2986
	ZMIZ1	promoter	na	Zmiz1	12 Weeks		-20.5742
	ZNF516	na	enhancer	Zfp516	4 Weeks		-22.4577
	ZNF516	na	enhancer	Zfp516	12 Weeks		-22.6014
	PMID: 24980887
	genes	beta.diff	gene_symbol	time	log2FC.m	neg.pos.y
	AGAP1	-0.17	Agap1	4 Weeks		neg
	AGAP1	-0.17	Agap1	12 Weeks		neg
	AHNAK	-0.18	Ahnak	12 Weeks	0.709243
	ATXN1	-0.15	Atxn1	4 Weeks		neg
	C1orf21	-0.2	1700025G04Rik	12 Weeks		neg
	C1QTNF1	-0.18	C1qtnf1	12 Weeks	0.903087	neg
	CAMK1D	-0.17	Camk1d	4 Weeks		neg
	CCDC80	-0.16	Ccdc80	12 Weeks	0.750565
	CCDC80	-0.16	Ccdc80	4 Weeks		neg
	CCDC85C	-0.16	Ccdc85c	12 Weeks		neg
	CNTFR	0.18	Cntfr	12 Weeks	2.61777
	CNTFR	0.18	Cntfr	4 Weeks	-2.76224
	COL6A2	0.15	Col6a2	12 Weeks	1.16244
	DYSF	0.195	Dysf	12 Weeks		neg
	FRMD4A	-0.16	Frmd4a	12 Weeks	-0.913825	pos
	FURIN	-0.3	Furin	12 Weeks	0.791892
	HIVEP3	-0.19	Hivep3	12 Weeks		neg
	IGFBP7	-0.15	Igfbp7	12 Weeks	1.32566
	INPP5D	-0.16	Inpp5d	12 Weeks	-1.1367
	MED12L	-0.16	Med12l	4 Weeks	1.07696
	MYOM2	-0.18	Myom2	4 Weeks	-3.44013
	NFATC1	0.165	Nfatc1	12 Weeks		neg
	NFATC2	-0.16	Nfatc2	12 Weeks		neg
	RUNX1	-0.26	Runx1	12 Weeks		neg
	TRIO	-0.15	Trio	12 Weeks		neg
	WIPF1	-0.19	Wipf1	12 Weeks		neg
	ZFHX3	-0.19	Zfhx3	12 Weeks	0.59288
	PMID: 31346457
	genes	Studies	gene_symbol	time	log2FC.m	neg.pos
	ACE		Ace	12 Weeks	0.793995
	ADAMTS6	4	Adamts6	12 Weeks		neg
	ANK3	3	Ank3	12 Weeks		neg
	AOC2	4	Aoc2	4 Weeks	1.94116
	ASPN	4	Aspn	12 Weeks	2.05777	neg
	ASPN	4	Aspn	4 Weeks	2.20939
	C3		C3	12 Weeks	-1.20378
	CHI3L1		Chil1	12 Weeks	0.968782
	COL3A1	3	Col3a1	12 Weeks	2.28455
	COL5A1	6	Col5a1	12 Weeks	0.981197	neg
	COL5A1	6	Col5a1	4 Weeks	0.921044
	CRLF1	6	Crlf1	12 Weeks	2.09301
	CRTAC1	5	Crtac1	12 Weeks	1.22212
	FN1	7	Fn1	12 Weeks	0.971491
	GALNT16		Galnt16	12 Weeks	1.50884
	HHIPL1	3	Hhipl1	4 Weeks	-1.63772
	IL11	4	Il11	12 Weeks	3.10174
	IL11	4	Il11	4 Weeks	2.40131
	LOXL3	3	Loxl3	12 Weeks		neg
	MAMDC2	3	Mamdc2	12 Weeks	1.58668
	MAMDC2	3	Mamdc2	4 Weeks	1.64129
	OGN	5	Ogn	4 Weeks	1.27647
	OGN	5	Ogn	12 Weeks		neg
	OMD	3	Omd	12 Weeks	0.994347	neg
	P4HA3	4	P4ha3	12 Weeks	1.92056
	TNFRSF11B	3	Tnfrsf11b	12 Weeks		neg
	TPPP3	4	Tppp3	12 Weeks	1.63212
	PMID: 28827734
	genes	RNA	Proteomics	PubMed.citations	gene_symbol	time	neg.pos	mean.meth.diff
	ADAMTS2	1	0	5	Adamts2	12 Weeks	neg	-21.2443
	CLEC3B	1	1	2	Clec3b	12 Weeks
	COL3A1	1	1	12	Col3a1	12 Weeks
	COL4A1	1	0	3	Col4a1	4 Weeks	pos	21.1539
	COL5A1	1	1	9	Col5a1	12 Weeks	neg	-23.6758
	COL5A1	1	1	9	Col5a1	4 Weeks
	CRIP1	1	1	1	Crip1	12 Weeks
	CRTAC1	1	0	1	Crtac1	12 Weeks
	DPT	1	1	9	Dpt	12 Weeks
	DPT	1	1	9	Dpt	4 Weeks
	FGFR2	0	-1	2	Fgfr2	12 Weeks	neg	-27.3283
	HTRA3	1	-1	0	Htra3	12 Weeks
	IGFBP7	1	1	2	Igfbp7	12 Weeks
	MAP1A	1	1	0	Map1a	12 Weeks
	MATN4	-1	-1	4	Matn4	12 Weeks
	POSTN	1	1	13	Postn	4 Weeks
	S100A4	0	1	11	S100a4	12 Weeks
	S100A4	0	1	11	S100a4	4 Weeks
	SSC5D	1	1	1	Ssc5d	12 Weeks
	TET1	1	0	2	Tet1	4 Weeks
	THY1	1	1	1	Thy1	12 Weeks
	THY1	1	1	1	Thy1	4 Weeks
	TPPP3	1	1	0	Tppp3	12 Weeks
	WNT5B	1	-1	4	Wnt5b	12 Weeks
